# Supplementary material for: Association between diet quality and the oral microbiome in three US cohort studies
Source: J Oral Microbiol. 2026 Feb 24;18(1):2635238. doi: 10.1080/20002297.2026.2635238 (PMC12934338; doi:10.1080/20002297.2026.2635238)
Supplement: Supplemental tables_20260123.xlsx [file ZJOM_A_2635238_SM3203.xlsx]

## Sheet: Supplemental Table 1
Supplemental Table 1. Linear regression associations between the Healthy Eating Index (HEI) 2015 and the HEI components with two other alpha diversity measures (i.e., Faith's Phylogenetic Diversity [PD] and the Shannon Index) in the three cohorts
	Meta-analysis estimate			AHS		NIH-AARP		PLCO
	Beta (95% CI)	p-value	p-hetero	Beta (95% CI)	p-value	Beta (95% CI)	p-value	Beta (95% CI)	p-value
Faith's PD
Total HEI-2015	0.002 (-0.09, 0.09)	0.97	0.53	0.06 (-0.13, 0.24)	0.55	0.04 (-0.12, 0.19)	0.62	-0.06 (-0.19, 0.08)	0.41
HEI-2015 adequacy components
Total fruit	-0.05 (-0.14, 0.05)	0.31	0.25	-0.04 (-0.24, 0.16)	0.68	0.04 (-0.11, 0.20)	0.58	-0.14 (-0.29, 0.01)	0.07
Whole fruit	-0.08 (-0.18, 0.01)	0.09	0.52	-0.05 (-0.24, 0.14)	0.6	-0.03 (-0.20, 0.15)	0.76	-0.15 (-0.31, 0.001)	0.05
Total vegetables	0.09 (-0.01, 0.19)	0.08	0.45	0.11 (-0.09, 0.30)	0.27	0.17 (-0.01, 0.35)	0.06	0.02 (-0.13, 0.17)	0.78
Greens and beans	-0.01 (-0.10, 0.07)	0.74	0.48	-0.06 (-0.25, 0.12)	0.5	0.07 (-0.09, 0.24)	0.4	-0.04 (-0.17, 0.08)	0.52
Whole grains	0.02 (-0.07, 0.11)	0.72	0.03	-0.18 (-0.37, 0.02)	0.08	0.15 (0.002, 0.31)	0.05	-0.002 (-0.14, 0.13)	0.97
Total dairy	0.02 (-0.06, 0.11)	0.59	0.01	0.16 (-0.02, 0.34)	0.09	-0.16 (-0.32, -0.01)	0.03	0.09 (-0.04, 0.22)	0.16
Total protein foods	0.14 (0.05, 0.22)	0.003	0.69	0.17 (-0.01, 0.34)	0.06	0.08 (-0.08, 0.23)	0.32	0.16 (0.02, 0.30)	0.03
Seafood and plant proteins	-0.01 (-0.10, 0.07)	0.8	0.55	0.07 (-0.11, 0.24)	0.48	-0.001 (-0.16, 0.16)	0.99	-0.05 (-0.18, 0.07)	0.39
Fatty acids	-0.03 (-0.12, 0.06)	0.47	0.41	-0.14 (-0.33, 0.05)	0.14	0.02 (-0.13, 0.17)	0.79	-0.02 (-0.15, 0.11)	0.79
HEI-2015 moderation components
Refined grains	-0.02 (-0.11, 0.06)	0.62	0.02	0.19 (0.01, 0.38)	0.04	-0.14 (-0.28, -0.002)	0.05	-0.02 (-0.16, 0.11)	0.74
Sodium	-0.11 (-0.20, -0.02)	0.01	0.22	0.01 (-0.16, 0.18)	0.89	-0.18 (-0.34, -0.01)	0.04	-0.15 (-0.29, -0.02)	0.03
Added sugar	0.24 (0.14, 0.33)	< 0.0001	0.27	0.14 (-0.05, 0.33)	0.14	0.34 (0.17, 0.51)	< 0.0001	0.22 (0.08, 0.36)	0.002
Saturated fats	-0.12 (-0.22, -0.03)	0.008	0.17	-0.10 (-0.28, 0.08)	0.26	-0.02 (-0.18, 0.15)	0.84	-0.22 (-0.36, -0.08)	0.002
% energy from added sugar	-0.19 (-0.27, -0.12)	< 0.0001	0.12	-0.08 (-0.22, 0.07)	0.3	-0.29 (-0.43, -0.15)	< 0.0001	-0.19 (-0.31, -0.07)	0.002
Shannon Index
Total HEI-2015	0.01 (-0.02, 0.04)	0.56	0.43	0.03 (-0.03, 0.09)	0.36	0.02 (-0.02, 0.07)	0.36	-0.01 (-0.06, 0.03)	0.53
HEI-2015 adequacy components
Total fruit	0.001 (-0.03, 0.03)	0.94	0.2	0.04 (-0.02, 0.09)	0.22	0.01 (-0.04, 0.05)	0.73	-0.03 (-0.08, 0.02)	0.21
Whole fruit	-0.01 (-0.04, 0.02)	0.63	0.33	0.02 (-0.03, 0.08)	0.43	-0.003 (-0.05, 0.05)	0.9	-0.03 (-0.08, 0.01)	0.18
Total vegetables	0.02 (-0.01, 0.05)	0.18	0.29	0.03 (-0.03, 0.10)	0.27	0.05 (-0.01, 0.10)	0.08	-0.01 (-0.05, 0.04)	0.81
Greens and beans	-0.01 (-0.03, 0.02)	0.75	0.23	-0.03 (-0.09, 0.03)	0.33	0.03 (-0.02, 0.08)	0.23	-0.02 (-0.06, 0.02)	0.41
Whole grains	-0.01 (-0.04, 0.01)	0.27	0.14	-0.07 (-0.13, -0.01)	0.02	-0.0002 (-0.04, 0.04)	0.99	-0.004 (-0.05, 0.04)	0.85
Total dairy	-0.002 (-0.03, 0.02)	0.91	0.02	0.05 (-0.01, 0.10)	0.09	-0.05 (-0.09, -0.003)	0.04	0.01 (-0.03, 0.05)	0.63
Total protein foods	0.02 (-0.001, 0.05)	0.06	0.87	0.04 (-0.02, 0.09)	0.2	0.02 (-0.02, 0.06)	0.25	0.02 (-0.02, 0.06)	0.36
Seafood and plant proteins	0.01 (-0.02, 0.03)	0.52	0.9	0.01 (-0.04, 0.06)	0.76	0.02 (-0.03, 0.06)	0.47	0.002 (-0.04, 0.04)	0.93
Fatty acids	0.003 (-0.02, 0.03)	0.83	0.15	-0.04 (-0.09, 0.02)	0.21	0.03 (-0.01, 0.08)	0.14	-0.003 (-0.05, 0.04)	0.89
HEI-2015 moderation components
Refined grains	0.0001 (-0.03, 0.03)	0.99	0.02	0.07 (0.01, 0.12)	0.02	-0.03 (-0.08, 0.01)	0.13	-0.01 (-0.05, 0.03)	0.78
Sodium	-0.01 (-0.04, 0.02)	0.52	0.82	0.01 (-0.05, 0.06)	0.83	-0.02 (-0.06, 0.03)	0.53	-0.01 (-0.06, 0.03)	0.53
Added sugar	0.04 (0.02, 0.07)	0.002	0.57	0.04 (-0.01, 0.10)	0.12	0.06 (0.02, 0.11)	0.008	0.03 (-0.02, 0.07)	0.22
Saturated fats	-0.01 (-0.04, 0.02)	0.49	0.19	-0.02 (-0.08, 0.03)	0.44	0.03 (-0.02, 0.08)	0.29	-0.03 (-0.08, 0.01)	0.15
% energy from added sugar	-0.03 (-0.06, -0.01)	0.003	0.48	-0.02 (-0.06, 0.02)	0.23	-0.05 (-0.09, -0.01)	0.006	-0.02 (-0.06, 0.01)	0.21
Models were adjusted for age, sex, body mass index, self-reported race and ethnicity, education, smoking status, tea, coffee, alcohol, and total energy intake
The HEI-2015 scores are modeled as a 1 unit increase in the score. % energy from added sugar represents a change of 5% in energy from added sugar

## Sheet: Supplemental Table 2
Supplemental Table 2. Zero-inflated negative binomial models for the associations between the Healthy Eating Index (HEI) 2015 and the HEI components with genus-level presence and relative abundance in the three cohorts
														Zero-inflated estimate			Negative binomial estimate
		Weighted prevalence (%)			Weighted relative abundance (%)			Meta-analysis zero-inflated estimate			Meta-analysis negative binomial estimate			AHS	NIH-AARP	PLCO	AHS	NIH-AARP	PLCO
HEI-2015 Component	Genus-level taxonomy	AHS	NIH-AARP	PLCO	AHS	NIH-AARP	PLCO	OR (95% CI)	FDR p-value	p-hetero	RR (95% CI)	FDR p-value	p-hetero	OR (95% CI)	OR (95% CI)	OR (95% CI)	RR (95% CI)	RR (95% CI)	RR (95% CI)
Total HEI-2015	D_1__Actinobacteria;D_2__Actinobacteria;D_3__Bifidobacteriales;D_4__Bifidobacteriaceae;D_5__Scardovia	54.86	54.27	52.18	0.1	0.13	0.13	1.00 (0.90, 1.11)	0.97	0.28	0.89 (0.80, 1.00)	0.23	0.35	1.14 (0.93, 1.39)	0.97 (0.81, 1.15)	0.92 (0.76, 1.11)	0.89 (0.74, 1.07)	1.01 (0.81, 1.25)	0.82 (0.67, 0.99)
Total HEI-2015	D_1__Actinobacteria;D_2__Actinobacteria;D_3__Corynebacteriales;D_4__Corynebacteriaceae;D_5__Corynebacterium	86.68	89.19	88.45	0.33	0.39	0.38	1.12 (0.98, 1.27)	0.37	0.47	1.02 (0.98, 1.07)	0.6	0.22	1.27 (0.99, 1.62)	1.08 (0.88, 1.33)	1.04 (0.83, 1.30)	0.99 (0.91, 1.07)	1.08 (1.00, 1.16)	0.99 (0.91, 1.08)
Total HEI-2015	D_1__Bacteroidetes;D_2__Bacteroidia;D_3__Bacteroidales;D_4__Porphyromonadaceae;D_5__Porphyromonas	86.71	84.12	88.95	0.62	0.57	0.77	0.99 (0.88, 1.12)	0.97	0.91	0.97 (0.92, 1.02)	0.51	0.24	1.04 (0.82, 1.32)	0.97 (0.81, 1.17)	0.99 (0.81, 1.22)	0.93 (0.83, 1.04)	1.02 (0.94, 1.11)	0.94 (0.86, 1.02)
Total HEI-2015	D_1__Bacteroidetes;D_2__Bacteroidia;D_3__Flavobacteriales;D_4__Weeksellaceae;D_5__Bergeyella	94.41	93.47	94.83	0.39	0.27	0.25	0.96 (0.80, 1.14)	0.87	0.45	0.87 (0.82, 0.93)	0.003	0.03	0.92 (0.58, 1.45)	1.09 (0.83, 1.41)	0.85 (0.65, 1.12)	0.74 (0.65, 0.85)	0.91 (0.82, 1.02)	0.92 (0.83, 1.02)
Total HEI-2015	D_1__Firmicutes;D_2__Bacilli;D_3__Lactobacillales;D_4__Aerococcaceae;D_5__Abiotrophia	73.33	66.96	72.01	0.26	0.23	0.24	1.02 (0.93, 1.13)	0.87	0.34	0.97 (0.91, 1.05)	0.7	0.09	1.15 (0.95, 1.39)	0.96 (0.81, 1.12)	1.01 (0.85, 1.20)	1.04 (0.91, 1.18)	0.89 (0.79, 0.99)	1.04 (0.91, 1.18)
Total HEI-2015	D_1__Firmicutes;D_2__Clostridia;D_3__Clostridiales;D_4__Family XI;D_5__Parvimonas	85.46	89	88.66	0.28	0.33	0.3	1.19 (1.03, 1.38)	0.19	0.8	0.92 (0.86, 0.99)	0.18	0.77	1.27 (0.96, 1.69)	1.13 (0.89, 1.42)	1.21 (0.92, 1.59)	0.88 (0.76, 1.03)	0.92 (0.84, 1.02)	0.95 (0.84, 1.07)
Total HEI-2015	D_1__Firmicutes;D_2__Clostridia;D_3__Clostridiales;D_4__Family XIII;D_5__[Eubacterium] nodatum group	74.94	77.1	76.48	0.13	0.12	0.15	1.09 (0.97, 1.21)	0.46	0.64	1.02 (0.96, 1.08)	0.8	0.58	1.01 (0.81, 1.26)	1.08 (0.92, 1.26)	1.16 (0.96, 1.41)	0.98 (0.87, 1.11)	1.05 (0.96, 1.14)	0.98 (0.86, 1.12)
Total HEI-2015	D_1__Firmicutes;D_2__Clostridia;D_3__Clostridiales;D_4__Family XIII;D_5__Mogibacterium	86.26	92.41	92.59	0.15	0.16	0.18	1.35 (1.15, 1.59)	0.01	0.53	0.99 (0.94, 1.04)	0.84	0.79	1.26 (0.92, 1.72)	1.52 (1.17, 1.96)	1.24 (0.93, 1.67)	0.96 (0.86, 1.07)	1.00 (0.93, 1.08)	1.00 (0.91, 1.09)
Total HEI-2015	D_1__Firmicutes;D_2__Clostridia;D_3__Clostridiales;D_4__Lachnospiraceae;D_5__Moryella	59.91	50.79	57.19	0.17	0.1	0.14	1.10 (1.00, 1.21)	0.25	0.25	1.09 (1.00, 1.19)	0.23	0.08	1.20 (1.01, 1.43)	1.13 (0.97, 1.31)	0.99 (0.83, 1.16)	0.93 (0.78, 1.10)	1.13 (0.99, 1.29)	1.20 (1.03, 1.41)
Total HEI-2015	D_1__Firmicutes;D_2__Clostridia;D_3__Clostridiales;D_4__Peptostreptococcaceae;D_5__Peptostreptococcus	71.04	70.95	72.02	0.17	0.14	0.18	0.98 (0.89, 1.09)	0.89	0.75	1.04 (0.97, 1.11)	0.51	0.9	1.05 (0.86, 1.29)	0.96 (0.82, 1.11)	0.96 (0.80, 1.16)	1.06 (0.92, 1.22)	1.02 (0.93, 1.13)	1.05 (0.93, 1.18)
Total HEI-2015	D_1__Firmicutes;D_2__Clostridia;D_3__Clostridiales;D_4__Ruminococcaceae;D_5__Ruminococcaceae UCG-014	81.79	75.3	77.13	0.15	0.16	0.14	1.02 (0.92, 1.14)	0.89	0.41	0.95 (0.90, 1.00)	0.29	0.65	1.17 (0.93, 1.47)	0.96 (0.82, 1.13)	1.01 (0.84, 1.21)	0.98 (0.86, 1.12)	0.96 (0.88, 1.05)	0.92 (0.83, 1.01)
Total HEI-2015	D_1__Firmicutes;D_2__Erysipelotrichia;D_3__Erysipelotrichales;D_4__Erysipelotrichaceae;D_5__Solobacterium	90.22	93.59	92.52	0.27	0.34	0.25	1.32 (1.12, 1.56)	0.03	0.09	0.99 (0.94, 1.04)	0.84	0.61	1.28 (0.93, 1.75)	1.58 (1.24, 2.03)	1.01 (0.73, 1.39)	0.95 (0.85, 1.05)	0.99 (0.92, 1.08)	1.01 (0.93, 1.10)
Total HEI-2015	D_1__Firmicutes;D_2__Negativicutes;D_3__Selenomonadales;D_4__Veillonellaceae;D_5__Dialister	85.33	85.28	83.33	0.17	0.16	0.13	1.02 (0.89, 1.17)	0.95	0.22	0.96 (0.89, 1.03)	0.51	0.53	0.96 (0.69, 1.33)	1.16 (0.95, 1.43)	0.90 (0.72, 1.12)	1.03 (0.89, 1.18)	0.94 (0.84, 1.04)	0.93 (0.80, 1.07)
Total HEI-2015	D_1__Firmicutes;D_2__Negativicutes;D_3__Selenomonadales;D_4__Veillonellaceae;D_5__Megasphaera	86.89	91.51	93.36	0.27	0.31	0.3	1.16 (0.98, 1.38)	0.37	0.08	1.01 (0.96, 1.07)	0.82	0.91	1.39 (1.04, 1.85)	1.18 (0.92, 1.53)	0.80 (0.54, 1.18)	1.00 (0.90, 1.11)	1.03 (0.94, 1.12)	1.01 (0.92, 1.10)
Total HEI-2015	D_1__Firmicutes;D_2__Negativicutes;D_3__Selenomonadales;D_4__Veillonellaceae;D_5__Selenomonas 3	86.3	93.88	89.77	0.14	0.21	0.13	1.18 (1.01, 1.37)	0.24	0.32	1.05 (1.00, 1.10)	0.23	0.45	1.31 (1.00, 1.73)	1.25 (0.97, 1.62)	1.00 (0.77, 1.30)	1.11 (1.00, 1.23)	1.03 (0.96, 1.10)	1.05 (0.95, 1.15)
Total HEI-2015	D_1__Proteobacteria;D_2__Gammaproteobacteria;D_3__Betaproteobacteriales;D_4__Burkholderiaceae;D_5__Lautropia	78.28	70.63	72.21	0.16	0.21	0.18	1.04 (0.93, 1.15)	0.78	0.48	1.09 (1.02, 1.16)	0.11	0.03	0.92 (0.75, 1.14)	1.07 (0.92, 1.25)	1.07 (0.89, 1.29)	1.22 (1.09, 1.35)	1.00 (0.90, 1.11)	1.05 (0.93, 1.18)
Total HEI-2015	D_1__Proteobacteria;D_2__Gammaproteobacteria;D_3__Betaproteobacteriales;D_4__Neisseriaceae;Other	76.9	75.5	77.22	0.2	0.35	0.26	1.07 (0.97, 1.19)	0.47	0.58	1.04 (0.98, 1.11)	0.48	0.52	1.16 (0.95, 1.42)	1.07 (0.92, 1.26)	1.01 (0.84, 1.20)	0.98 (0.85, 1.12)	1.05 (0.95, 1.16)	1.08 (0.97, 1.20)
Total HEI-2015	D_1__Proteobacteria;D_2__Gammaproteobacteria;D_3__Pasteurellales;D_4__Pasteurellaceae;D_5__Actinobacillus	32.6	30.49	26.97	0.18	0.3	0.17	0.99 (0.90, 1.09)	0.96	0.76	1.05 (0.94, 1.18)	0.63	0.3	0.96 (0.80, 1.15)	1.04 (0.88, 1.23)	0.97 (0.81, 1.15)	0.99 (0.81, 1.21)	1.16 (0.98, 1.38)	0.95 (0.75, 1.20)
Total HEI-2015	D_1__Proteobacteria;D_2__Gammaproteobacteria;D_3__Pasteurellales;D_4__Pasteurellaceae;D_5__Aggregatibacter	72.49	64.61	69.13	0.46	0.5	0.47	1.04 (0.95, 1.15)	0.69	0.42	0.95 (0.90, 1.01)	0.33	0.56	1.15 (0.96, 1.39)	0.99 (0.85, 1.14)	1.03 (0.87, 1.22)	0.94 (0.86, 1.03)	0.92 (0.83, 1.02)	1.00 (0.90, 1.11)
Total HEI-2015	D_1__Proteobacteria;D_2__Gammaproteobacteria;D_3__Pasteurellales;D_4__Pasteurellaceae;Other	34.47	32.58	24.93	0.16	0.17	0.11	0.96 (0.87, 1.06)	0.69	0.81	1.04 (0.93, 1.16)	0.73	0.16	1.01 (0.84, 1.21)	0.94 (0.80, 1.10)	0.94 (0.78, 1.12)	1.11 (0.88, 1.40)	0.90 (0.75, 1.08)	1.14 (0.95, 1.36)
Total HEI-2015	D_1__Spirochaetes;D_2__Spirochaetia;D_3__Spirochaetales;D_4__Spirochaetaceae;D_5__Treponema 2	68.42	72.27	69.44	0.14	0.13	0.13	1.01 (0.91, 1.13)	0.95	0.97	0.86 (0.79, 0.94)	0.02	0.12	1.02 (0.82, 1.26)	1.03 (0.86, 1.23)	1.00 (0.83, 1.19)	0.78 (0.66, 0.93)	0.97 (0.84, 1.13)	0.83 (0.73, 0.95)
Total fruit	D_1__Actinobacteria;D_2__Actinobacteria;D_3__Bifidobacteriales;D_4__Bifidobacteriaceae;D_5__Scardovia	54.86	54.27	52.18	0.1	0.13	0.13	1.13 (1.02, 1.26)	0.18	0.11	0.94 (0.83, 1.06)	0.57	0.76	1.25 (1.02, 1.52)	1.20 (1.01, 1.42)	0.95 (0.78, 1.16)	0.91 (0.75, 1.10)	1.00 (0.82, 1.21)	0.90 (0.71, 1.15)
Total fruit	D_1__Actinobacteria;D_2__Actinobacteria;D_3__Corynebacteriales;D_4__Corynebacteriaceae;D_5__Corynebacterium	86.68	89.19	88.45	0.33	0.39	0.38	0.97 (0.85, 1.12)	0.89	0.06	1.05 (1.00, 1.09)	0.2	0.03	1.21 (0.94, 1.55)	0.99 (0.78, 1.26)	0.79 (0.62, 1.00)	1.01 (0.94, 1.09)	1.12 (1.05, 1.20)	0.98 (0.90, 1.07)
Total fruit	D_1__Bacteroidetes;D_2__Bacteroidia;D_3__Bacteroidales;D_4__Porphyromonadaceae;D_5__Porphyromonas	86.71	84.12	88.95	0.62	0.57	0.77	0.93 (0.81, 1.06)	0.61	0.7	0.96 (0.92, 1.02)	0.47	0.71	0.92 (0.71, 1.19)	0.98 (0.81, 1.18)	0.85 (0.66, 1.10)	0.98 (0.88, 1.08)	0.98 (0.90, 1.07)	0.94 (0.85, 1.02)
Total fruit	D_1__Bacteroidetes;D_2__Bacteroidia;D_3__Flavobacteriales;D_4__Weeksellaceae;D_5__Bergeyella	94.41	93.47	94.83	0.39	0.27	0.25	0.92 (0.74, 1.13)	0.75	0.52	0.92 (0.85, 1.00)	0.19	0.13	1.00 (0.61, 1.64)	1.05 (0.73, 1.52)	0.81 (0.60, 1.09)	0.84 (0.72, 0.97)	0.89 (0.77, 1.02)	1.01 (0.89, 1.14)
Total fruit	D_1__Firmicutes;D_2__Bacilli;D_3__Lactobacillales;D_4__Aerococcaceae;D_5__Abiotrophia	73.33	66.96	72.01	0.26	0.23	0.24	0.97 (0.87, 1.07)	0.83	0.11	0.93 (0.87, 1.00)	0.19	0.94	1.03 (0.84, 1.25)	1.05 (0.90, 1.23)	0.82 (0.68, 0.99)	0.92 (0.83, 1.02)	0.93 (0.82, 1.05)	0.95 (0.83, 1.08)
Total fruit	D_1__Firmicutes;D_2__Clostridia;D_3__Clostridiales;D_4__Family XI;D_5__Parvimonas	85.46	89	88.66	0.28	0.33	0.3	1.00 (0.85, 1.18)	0.99	0.49	0.95 (0.88, 1.02)	0.41	0.56	1.09 (0.81, 1.48)	1.04 (0.81, 1.34)	0.85 (0.61, 1.18)	0.89 (0.77, 1.03)	0.98 (0.89, 1.09)	0.94 (0.82, 1.07)
Total fruit	D_1__Firmicutes;D_2__Clostridia;D_3__Clostridiales;D_4__Family XIII;D_5__[Eubacterium] nodatum group	74.94	77.1	76.48	0.13	0.12	0.15	0.94 (0.84, 1.05)	0.61	0.71	1.03 (0.97, 1.09)	0.7	0.75	0.91 (0.73, 1.14)	0.91 (0.78, 1.07)	1.02 (0.81, 1.29)	1.06 (0.94, 1.19)	1.03 (0.94, 1.13)	0.99 (0.88, 1.12)
Total fruit	D_1__Firmicutes;D_2__Clostridia;D_3__Clostridiales;D_4__Family XIII;D_5__Mogibacterium	86.26	92.41	92.59	0.15	0.16	0.18	1.04 (0.87, 1.25)	0.88	0.88	0.99 (0.93, 1.04)	0.83	0.49	0.98 (0.71, 1.37)	1.09 (0.85, 1.41)	1.02 (0.70, 1.49)	1.05 (0.93, 1.18)	0.96 (0.88, 1.04)	0.99 (0.89, 1.09)
Total fruit	D_1__Firmicutes;D_2__Clostridia;D_3__Clostridiales;D_4__Lachnospiraceae;D_5__Moryella	59.91	50.79	57.19	0.17	0.1	0.14	1.06 (0.96, 1.17)	0.61	0.14	1.03 (0.95, 1.13)	0.71	0.47	1.23 (1.03, 1.48)	1.00 (0.86, 1.16)	0.98 (0.82, 1.18)	0.99 (0.81, 1.20)	0.99 (0.87, 1.13)	1.11 (0.96, 1.29)
Total fruit	D_1__Firmicutes;D_2__Clostridia;D_3__Clostridiales;D_4__Peptostreptococcaceae;D_5__Peptostreptococcus	71.04	70.95	72.02	0.17	0.14	0.18	0.89 (0.80, 0.99)	0.2	0.36	0.97 (0.91, 1.04)	0.7	0.17	0.87 (0.71, 1.06)	0.96 (0.82, 1.11)	0.79 (0.63, 0.98)	1.06 (0.92, 1.22)	0.92 (0.83, 1.01)	1.01 (0.89, 1.16)
Total fruit	D_1__Firmicutes;D_2__Clostridia;D_3__Clostridiales;D_4__Ruminococcaceae;D_5__Ruminococcaceae UCG-014	81.79	75.3	77.13	0.15	0.16	0.14	0.95 (0.85, 1.06)	0.64	0.46	0.96 (0.91, 1.02)	0.47	0.79	1.06 (0.84, 1.32)	0.88 (0.75, 1.04)	0.96 (0.78, 1.17)	1.00 (0.88, 1.15)	0.95 (0.88, 1.03)	0.95 (0.86, 1.06)
Total fruit	D_1__Firmicutes;D_2__Erysipelotrichia;D_3__Erysipelotrichales;D_4__Erysipelotrichaceae;D_5__Solobacterium	90.22	93.59	92.52	0.27	0.34	0.25	1.16 (0.97, 1.38)	0.42	0.15	0.94 (0.90, 0.99)	0.16	0.95	1.10 (0.79, 1.54)	1.32 (1.04, 1.66)	0.82 (0.53, 1.26)	0.95 (0.86, 1.05)	0.95 (0.88, 1.02)	0.93 (0.84, 1.03)
Total fruit	D_1__Firmicutes;D_2__Negativicutes;D_3__Selenomonadales;D_4__Veillonellaceae;D_5__Dialister	85.33	85.28	83.33	0.17	0.16	0.13	0.97 (0.84, 1.12)	0.88	0.1	0.99 (0.93, 1.06)	0.9	0.16	0.95 (0.66, 1.37)	1.11 (0.91, 1.36)	0.78 (0.61, 1.01)	1.11 (0.96, 1.28)	0.99 (0.91, 1.08)	0.92 (0.81, 1.04)
Total fruit	D_1__Firmicutes;D_2__Negativicutes;D_3__Selenomonadales;D_4__Veillonellaceae;D_5__Megasphaera	86.89	91.51	93.36	0.27	0.31	0.3	1.22 (1.01, 1.46)	0.21	0.02	1.03 (0.97, 1.09)	0.63	0.72	1.64 (1.23, 2.17)	1.04 (0.81, 1.35)	0.69 (0.36, 1.35)	1.04 (0.92, 1.16)	1.00 (0.90, 1.10)	1.05 (0.96, 1.15)
Total fruit	D_1__Firmicutes;D_2__Negativicutes;D_3__Selenomonadales;D_4__Veillonellaceae;D_5__Selenomonas 3	86.3	93.88	89.77	0.14	0.21	0.13	0.98 (0.82, 1.16)	0.89	0.04	1.06 (1.01, 1.11)	0.14	0.81	1.19 (0.90, 1.57)	1.04 (0.78, 1.38)	0.67 (0.48, 0.95)	1.09 (0.98, 1.22)	1.05 (0.98, 1.12)	1.06 (0.95, 1.17)
Total fruit	D_1__Proteobacteria;D_2__Gammaproteobacteria;D_3__Betaproteobacteriales;D_4__Burkholderiaceae;D_5__Lautropia	78.28	70.63	72.21	0.16	0.21	0.18	1.05 (0.95, 1.17)	0.67	0.07	1.09 (1.02, 1.17)	0.12	0.55	0.86 (0.68, 1.10)	1.19 (1.02, 1.40)	0.99 (0.83, 1.20)	1.15 (1.03, 1.28)	1.06 (0.95, 1.19)	1.06 (0.94, 1.20)
Total fruit	D_1__Proteobacteria;D_2__Gammaproteobacteria;D_3__Betaproteobacteriales;D_4__Neisseriaceae;Other	76.9	75.5	77.22	0.2	0.35	0.26	0.99 (0.89, 1.09)	0.89	0.76	1.04 (0.98, 1.11)	0.47	0.05	0.99 (0.80, 1.21)	1.03 (0.87, 1.22)	0.94 (0.79, 1.12)	0.93 (0.84, 1.04)	1.11 (1.02, 1.22)	1.05 (0.94, 1.17)
Total fruit	D_1__Proteobacteria;D_2__Gammaproteobacteria;D_3__Pasteurellales;D_4__Pasteurellaceae;D_5__Actinobacillus	32.6	30.49	26.97	0.18	0.3	0.17	1.00 (0.90, 1.11)	0.99	0.59	1.07 (0.96, 1.19)	0.49	0.3	0.93 (0.78, 1.12)	1.06 (0.90, 1.25)	1.00 (0.82, 1.23)	1.06 (0.85, 1.33)	1.14 (0.99, 1.32)	0.94 (0.77, 1.15)
Total fruit	D_1__Proteobacteria;D_2__Gammaproteobacteria;D_3__Pasteurellales;D_4__Pasteurellaceae;D_5__Aggregatibacter	72.49	64.61	69.13	0.46	0.5	0.47	1.07 (0.97, 1.18)	0.56	0.78	0.93 (0.87, 0.98)	0.13	0.64	1.13 (0.93, 1.36)	1.03 (0.89, 1.20)	1.07 (0.89, 1.27)	0.92 (0.84, 1.00)	0.90 (0.80, 1.01)	0.97 (0.87, 1.08)
Total fruit	D_1__Proteobacteria;D_2__Gammaproteobacteria;D_3__Pasteurellales;D_4__Pasteurellaceae;Other	34.47	32.58	24.93	0.16	0.17	0.11	0.98 (0.88, 1.08)	0.88	0.76	0.98 (0.87, 1.10)	0.85	0.74	1.03 (0.85, 1.23)	0.97 (0.83, 1.14)	0.93 (0.76, 1.13)	0.92 (0.74, 1.14)	0.98 (0.82, 1.17)	1.04 (0.82, 1.31)
Total fruit	D_1__Spirochaetes;D_2__Spirochaetia;D_3__Spirochaetales;D_4__Spirochaetaceae;D_5__Treponema 2	68.42	72.27	69.44	0.14	0.13	0.13	0.92 (0.82, 1.04)	0.56	0.38	0.95 (0.87, 1.04)	0.53	0.5	0.79 (0.60, 1.02)	0.94 (0.78, 1.13)	0.99 (0.81, 1.21)	0.90 (0.75, 1.07)	1.03 (0.87, 1.22)	0.94 (0.83, 1.06)
Whole fruit	D_1__Actinobacteria;D_2__Actinobacteria;D_3__Bifidobacteriales;D_4__Bifidobacteriaceae;D_5__Scardovia	54.86	54.27	52.18	0.1	0.13	0.13	1.09 (0.98, 1.21)	0.35	0.07	0.96 (0.86, 1.07)	0.63	0.71	1.03 (0.85, 1.25)	1.26 (1.06, 1.49)	0.94 (0.77, 1.14)	1.00 (0.85, 1.18)	0.95 (0.78, 1.16)	0.89 (0.71, 1.11)
Whole fruit	D_1__Actinobacteria;D_2__Actinobacteria;D_3__Corynebacteriales;D_4__Corynebacteriaceae;D_5__Corynebacterium	86.68	89.19	88.45	0.33	0.39	0.38	1.05 (0.92, 1.20)	0.69	0.08	1.03 (0.98, 1.08)	0.39	0.57	1.23 (0.99, 1.55)	1.07 (0.85, 1.34)	0.85 (0.67, 1.08)	1.03 (0.96, 1.11)	1.06 (0.98, 1.13)	0.99 (0.91, 1.08)
Whole fruit	D_1__Bacteroidetes;D_2__Bacteroidia;D_3__Bacteroidales;D_4__Porphyromonadaceae;D_5__Porphyromonas	86.71	84.12	88.95	0.62	0.57	0.77	0.92 (0.81, 1.03)	0.37	0.62	0.94 (0.90, 0.99)	0.14	0.13	0.96 (0.76, 1.21)	0.95 (0.79, 1.14)	0.83 (0.67, 1.04)	0.96 (0.87, 1.06)	0.99 (0.91, 1.08)	0.88 (0.81, 0.96)
Whole fruit	D_1__Bacteroidetes;D_2__Bacteroidia;D_3__Flavobacteriales;D_4__Weeksellaceae;D_5__Bergeyella	94.41	93.47	94.83	0.39	0.27	0.25	1.03 (0.85, 1.24)	0.9	0.09	0.92 (0.86, 0.99)	0.19	0.18	1.23 (0.84, 1.80)	1.21 (0.88, 1.68)	0.79 (0.59, 1.07)	0.86 (0.75, 0.99)	0.89 (0.80, 1.00)	1.02 (0.89, 1.15)
Whole fruit	D_1__Firmicutes;D_2__Bacilli;D_3__Lactobacillales;D_4__Aerococcaceae;D_5__Abiotrophia	73.33	66.96	72.01	0.26	0.23	0.24	0.97 (0.88, 1.07)	0.69	0.08	0.95 (0.89, 1.02)	0.34	0.89	1.07 (0.89, 1.28)	1.03 (0.88, 1.20)	0.82 (0.68, 0.98)	0.94 (0.85, 1.04)	0.98 (0.87, 1.10)	0.95 (0.84, 1.07)
Whole fruit	D_1__Firmicutes;D_2__Clostridia;D_3__Clostridiales;D_4__Family XI;D_5__Parvimonas	85.46	89	88.66	0.28	0.33	0.3	1.05 (0.89, 1.23)	0.74	0.93	0.90 (0.84, 0.96)	0.06	0.4	1.06 (0.79, 1.41)	1.08 (0.82, 1.41)	1.00 (0.76, 1.32)	0.88 (0.78, 0.99)	0.95 (0.86, 1.05)	0.86 (0.75, 0.97)
Whole fruit	D_1__Firmicutes;D_2__Clostridia;D_3__Clostridiales;D_4__Family XIII;D_5__[Eubacterium] nodatum group	74.94	77.1	76.48	0.13	0.12	0.15	0.96 (0.86, 1.07)	0.63	0.57	1.02 (0.96, 1.08)	0.66	0.5	0.99 (0.81, 1.20)	0.89 (0.75, 1.06)	1.02 (0.83, 1.26)	1.07 (0.96, 1.18)	0.99 (0.91, 1.07)	1.02 (0.90, 1.16)
Whole fruit	D_1__Firmicutes;D_2__Clostridia;D_3__Clostridiales;D_4__Family XIII;D_5__Mogibacterium	86.26	92.41	92.59	0.15	0.16	0.18	1.08 (0.90, 1.28)	0.63	0.77	0.99 (0.94, 1.04)	0.75	0.5	1.02 (0.78, 1.35)	1.18 (0.87, 1.58)	1.03 (0.73, 1.46)	1.04 (0.92, 1.17)	0.96 (0.88, 1.03)	1.00 (0.91, 1.10)
Whole fruit	D_1__Firmicutes;D_2__Clostridia;D_3__Clostridiales;D_4__Lachnospiraceae;D_5__Moryella	59.91	50.79	57.19	0.17	0.1	0.14	1.10 (0.99, 1.21)	0.29	0.15	1.11 (1.02, 1.21)	0.14	0.78	1.26 (1.06, 1.51)	1.00 (0.85, 1.17)	1.08 (0.90, 1.28)	1.07 (0.87, 1.31)	1.09 (0.96, 1.24)	1.15 (1.00, 1.32)
Whole fruit	D_1__Firmicutes;D_2__Clostridia;D_3__Clostridiales;D_4__Peptostreptococcaceae;D_5__Peptostreptococcus	71.04	70.95	72.02	0.17	0.14	0.18	0.92 (0.82, 1.02)	0.33	0.72	0.96 (0.90, 1.03)	0.4	0.28	0.98 (0.80, 1.19)	0.88 (0.75, 1.03)	0.92 (0.74, 1.14)	1.05 (0.91, 1.21)	0.91 (0.83, 1.01)	0.97 (0.85, 1.10)
Whole fruit	D_1__Firmicutes;D_2__Clostridia;D_3__Clostridiales;D_4__Ruminococcaceae;D_5__Ruminococcaceae UCG-014	81.79	75.3	77.13	0.15	0.16	0.14	0.97 (0.87, 1.08)	0.74	0.06	0.97 (0.92, 1.03)	0.47	0.85	1.18 (0.96, 1.43)	0.86 (0.72, 1.02)	0.95 (0.78, 1.15)	1.01 (0.87, 1.16)	0.96 (0.89, 1.04)	0.96 (0.87, 1.06)
Whole fruit	D_1__Firmicutes;D_2__Erysipelotrichia;D_3__Erysipelotrichales;D_4__Erysipelotrichaceae;D_5__Solobacterium	90.22	93.59	92.52	0.27	0.34	0.25	1.07 (0.90, 1.28)	0.65	0.15	0.96 (0.91, 1.01)	0.29	0.98	1.10 (0.83, 1.46)	1.24 (0.94, 1.64)	0.77 (0.52, 1.14)	0.96 (0.88, 1.06)	0.96 (0.89, 1.04)	0.95 (0.87, 1.04)
Whole fruit	D_1__Firmicutes;D_2__Negativicutes;D_3__Selenomonadales;D_4__Veillonellaceae;D_5__Dialister	85.33	85.28	83.33	0.17	0.16	0.13	0.99 (0.86, 1.14)	0.91	0.05	0.95 (0.90, 1.01)	0.32	0.21	1.09 (0.82, 1.45)	1.12 (0.91, 1.39)	0.76 (0.59, 0.98)	1.02 (0.91, 1.15)	0.96 (0.87, 1.05)	0.88 (0.78, 0.99)
Whole fruit	D_1__Firmicutes;D_2__Negativicutes;D_3__Selenomonadales;D_4__Veillonellaceae;D_5__Megasphaera	86.89	91.51	93.36	0.27	0.31	0.3	1.20 (1.01, 1.43)	0.26	0.06	1.02 (0.96, 1.08)	0.64	0.35	1.45 (1.13, 1.84)	1.04 (0.79, 1.36)	0.73 (0.38, 1.39)	1.06 (0.94, 1.19)	0.96 (0.87, 1.06)	1.05 (0.96, 1.15)
Whole fruit	D_1__Firmicutes;D_2__Negativicutes;D_3__Selenomonadales;D_4__Veillonellaceae;D_5__Selenomonas 3	86.3	93.88	89.77	0.14	0.21	0.13	0.98 (0.82, 1.17)	0.91	0.2	1.07 (1.01, 1.12)	0.12	0.91	1.12 (0.87, 1.45)	1.00 (0.72, 1.39)	0.75 (0.53, 1.07)	1.09 (0.98, 1.20)	1.06 (0.98, 1.14)	1.06 (0.96, 1.17)
Whole fruit	D_1__Proteobacteria;D_2__Gammaproteobacteria;D_3__Betaproteobacteriales;D_4__Burkholderiaceae;D_5__Lautropia	78.28	70.63	72.21	0.16	0.21	0.18	1.08 (0.98, 1.20)	0.36	0.69	1.09 (1.02, 1.16)	0.1	0.78	1.06 (0.86, 1.31)	1.14 (0.97, 1.33)	1.03 (0.86, 1.24)	1.12 (1.01, 1.24)	1.08 (0.98, 1.20)	1.06 (0.95, 1.19)
Whole fruit	D_1__Proteobacteria;D_2__Gammaproteobacteria;D_3__Betaproteobacteriales;D_4__Neisseriaceae;Other	76.9	75.5	77.22	0.2	0.35	0.26	1.02 (0.92, 1.13)	0.88	0.54	1.01 (0.95, 1.07)	0.84	0.53	1.08 (0.89, 1.29)	1.04 (0.89, 1.23)	0.94 (0.78, 1.12)	0.97 (0.87, 1.07)	1.02 (0.92, 1.12)	1.05 (0.95, 1.16)
Whole fruit	D_1__Proteobacteria;D_2__Gammaproteobacteria;D_3__Pasteurellales;D_4__Pasteurellaceae;D_5__Actinobacillus	32.6	30.49	26.97	0.18	0.3	0.17	1.02 (0.92, 1.14)	0.8	0.66	1.02 (0.92, 1.13)	0.82	0.57	1.10 (0.91, 1.32)	0.99 (0.84, 1.17)	0.99 (0.81, 1.20)	0.96 (0.76, 1.23)	1.08 (0.93, 1.26)	0.97 (0.81, 1.16)
Whole fruit	D_1__Proteobacteria;D_2__Gammaproteobacteria;D_3__Pasteurellales;D_4__Pasteurellaceae;D_5__Aggregatibacter	72.49	64.61	69.13	0.46	0.5	0.47	1.11 (1.01, 1.23)	0.26	0.56	0.93 (0.88, 0.98)	0.12	0.48	1.19 (1.00, 1.41)	1.05 (0.90, 1.22)	1.13 (0.95, 1.36)	0.93 (0.85, 1.01)	0.88 (0.79, 0.98)	0.97 (0.87, 1.08)
Whole fruit	D_1__Proteobacteria;D_2__Gammaproteobacteria;D_3__Pasteurellales;D_4__Pasteurellaceae;Other	34.47	32.58	24.93	0.16	0.17	0.11	1.00 (0.90, 1.11)	0.97	0.18	0.96 (0.87, 1.07)	0.63	0.06	1.17 (0.96, 1.41)	0.96 (0.82, 1.13)	0.91 (0.75, 1.12)	1.11 (0.92, 1.34)	0.84 (0.72, 0.98)	1.04 (0.84, 1.29)
Whole fruit	D_1__Spirochaetes;D_2__Spirochaetia;D_3__Spirochaetales;D_4__Spirochaetaceae;D_5__Treponema 2	68.42	72.27	69.44	0.14	0.13	0.13	0.92 (0.81, 1.04)	0.37	0.74	0.92 (0.85, 1.00)	0.19	0.36	0.92 (0.71, 1.20)	0.86 (0.71, 1.06)	0.96 (0.79, 1.17)	0.88 (0.75, 1.02)	1.01 (0.87, 1.18)	0.90 (0.81, 1.01)
Total vegetables	D_1__Actinobacteria;D_2__Actinobacteria;D_3__Bifidobacteriales;D_4__Bifidobacteriaceae;D_5__Scardovia	54.86	54.27	52.18	0.1	0.13	0.13	0.96 (0.86, 1.06)	0.68	0.43	1.00 (0.90, 1.11)	1	0.58	1.06 (0.88, 1.29)	0.91 (0.77, 1.07)	0.92 (0.77, 1.11)	1.06 (0.88, 1.26)	1.01 (0.85, 1.21)	0.92 (0.75, 1.12)
Total vegetables	D_1__Actinobacteria;D_2__Actinobacteria;D_3__Corynebacteriales;D_4__Corynebacteriaceae;D_5__Corynebacterium	86.68	89.19	88.45	0.33	0.39	0.38	1.15 (1.00, 1.31)	0.25	0.94	0.98 (0.93, 1.02)	0.69	0.06	1.11 (0.87, 1.43)	1.18 (0.95, 1.46)	1.14 (0.89, 1.45)	0.94 (0.87, 1.02)	1.04 (0.97, 1.11)	0.92 (0.83, 1.01)
Total vegetables	D_1__Bacteroidetes;D_2__Bacteroidia;D_3__Bacteroidales;D_4__Porphyromonadaceae;D_5__Porphyromonas	86.71	84.12	88.95	0.62	0.57	0.77	1.03 (0.91, 1.17)	0.81	0.16	1.00 (0.95, 1.05)	1	0.07	0.90 (0.69, 1.19)	1.17 (0.97, 1.41)	0.92 (0.72, 1.17)	1.09 (0.99, 1.20)	0.94 (0.86, 1.03)	0.98 (0.90, 1.08)
Total vegetables	D_1__Bacteroidetes;D_2__Bacteroidia;D_3__Flavobacteriales;D_4__Weeksellaceae;D_5__Bergeyella	94.41	93.47	94.83	0.39	0.27	0.25	0.99 (0.81, 1.22)	0.98	0.008	1.00 (0.94, 1.07)	1	0.39	0.87 (0.50, 1.52)	1.38 (1.02, 1.85)	0.68 (0.49, 0.96)	0.92 (0.80, 1.06)	1.02 (0.94, 1.11)	1.03 (0.91, 1.17)
Total vegetables	D_1__Firmicutes;D_2__Bacilli;D_3__Lactobacillales;D_4__Aerococcaceae;D_5__Abiotrophia	73.33	66.96	72.01	0.26	0.23	0.24	1.03 (0.93, 1.14)	0.75	0.05	1.05 (0.98, 1.12)	0.53	0.62	1.19 (0.98, 1.45)	0.89 (0.76, 1.04)	1.10 (0.93, 1.30)	1.02 (0.91, 1.16)	1.02 (0.92, 1.14)	1.10 (0.98, 1.23)
Total vegetables	D_1__Firmicutes;D_2__Clostridia;D_3__Clostridiales;D_4__Family XI;D_5__Parvimonas	85.46	89	88.66	0.28	0.33	0.3	1.15 (0.97, 1.35)	0.36	0.79	0.98 (0.91, 1.05)	0.81	0.1	1.19 (0.88, 1.61)	1.19 (0.92, 1.54)	1.05 (0.77, 1.43)	1.00 (0.88, 1.13)	1.04 (0.94, 1.16)	0.86 (0.76, 0.99)
Total vegetables	D_1__Firmicutes;D_2__Clostridia;D_3__Clostridiales;D_4__Family XIII;D_5__[Eubacterium] nodatum group	74.94	77.1	76.48	0.13	0.12	0.15	1.11 (0.99, 1.24)	0.3	0.78	0.98 (0.92, 1.04)	0.81	0.99	1.07 (0.88, 1.30)	1.17 (0.98, 1.39)	1.08 (0.89, 1.32)	0.98 (0.87, 1.10)	0.98 (0.90, 1.08)	0.97 (0.85, 1.12)
Total vegetables	D_1__Firmicutes;D_2__Clostridia;D_3__Clostridiales;D_4__Family XIII;D_5__Mogibacterium	86.26	92.41	92.59	0.15	0.16	0.18	1.29 (1.10, 1.51)	0.08	0.11	1.05 (1.00, 1.10)	0.38	0.04	1.11 (0.84, 1.46)	1.59 (1.24, 2.03)	1.13 (0.83, 1.55)	0.95 (0.86, 1.05)	1.11 (1.04, 1.19)	1.03 (0.94, 1.12)
Total vegetables	D_1__Firmicutes;D_2__Clostridia;D_3__Clostridiales;D_4__Lachnospiraceae;D_5__Moryella	59.91	50.79	57.19	0.17	0.1	0.14	1.13 (1.03, 1.24)	0.13	0.13	1.05 (0.96, 1.15)	0.63	0.77	1.27 (1.07, 1.50)	1.13 (0.98, 1.32)	1.00 (0.85, 1.18)	1.02 (0.88, 1.18)	1.09 (0.95, 1.26)	1.03 (0.87, 1.22)
Total vegetables	D_1__Firmicutes;D_2__Clostridia;D_3__Clostridiales;D_4__Peptostreptococcaceae;D_5__Peptostreptococcus	71.04	70.95	72.02	0.17	0.14	0.18	1.05 (0.95, 1.16)	0.61	0.93	1.00 (0.94, 1.07)	1	0.71	1.03 (0.85, 1.25)	1.04 (0.89, 1.23)	1.08 (0.90, 1.30)	1.02 (0.90, 1.15)	1.02 (0.92, 1.13)	0.96 (0.84, 1.09)
Total vegetables	D_1__Firmicutes;D_2__Clostridia;D_3__Clostridiales;D_4__Ruminococcaceae;D_5__Ruminococcaceae UCG-014	81.79	75.3	77.13	0.15	0.16	0.14	1.08 (0.97, 1.20)	0.47	0.79	0.96 (0.91, 1.02)	0.53	0.03	1.12 (0.90, 1.39)	1.03 (0.87, 1.22)	1.11 (0.92, 1.33)	1.09 (0.97, 1.21)	0.92 (0.85, 1.00)	0.91 (0.81, 1.02)
Total vegetables	D_1__Firmicutes;D_2__Erysipelotrichia;D_3__Erysipelotrichales;D_4__Erysipelotrichaceae;D_5__Solobacterium	90.22	93.59	92.52	0.27	0.34	0.25	1.21 (1.03, 1.41)	0.17	0.07	1.03 (0.99, 1.08)	0.53	0.43	1.17 (0.88, 1.56)	1.47 (1.15, 1.87)	0.93 (0.69, 1.25)	0.98 (0.90, 1.07)	1.05 (0.98, 1.13)	1.05 (0.97, 1.15)
Total vegetables	D_1__Firmicutes;D_2__Negativicutes;D_3__Selenomonadales;D_4__Veillonellaceae;D_5__Dialister	85.33	85.28	83.33	0.17	0.16	0.13	1.10 (0.96, 1.26)	0.48	0.63	1.01 (0.95, 1.08)	0.99	0.15	0.98 (0.66, 1.46)	1.17 (0.97, 1.41)	1.05 (0.84, 1.30)	1.01 (0.89, 1.15)	1.06 (0.97, 1.17)	0.91 (0.81, 1.03)
Total vegetables	D_1__Firmicutes;D_2__Negativicutes;D_3__Selenomonadales;D_4__Veillonellaceae;D_5__Megasphaera	86.89	91.51	93.36	0.27	0.31	0.3	1.15 (0.99, 1.34)	0.31	0.07	1.00 (0.94, 1.05)	1	0.08	1.37 (1.07, 1.75)	1.18 (0.90, 1.55)	0.89 (0.67, 1.18)	0.90 (0.82, 1.00)	1.03 (0.95, 1.11)	1.04 (0.95, 1.15)
Total vegetables	D_1__Firmicutes;D_2__Negativicutes;D_3__Selenomonadales;D_4__Veillonellaceae;D_5__Selenomonas 3	86.3	93.88	89.77	0.14	0.21	0.13	1.11 (0.95, 1.31)	0.49	0.6	1.01 (0.96, 1.07)	0.81	0.07	1.10 (0.86, 1.42)	1.26 (0.92, 1.72)	1.01 (0.76, 1.35)	0.99 (0.88, 1.12)	1.06 (0.99, 1.13)	0.91 (0.81, 1.02)
Total vegetables	D_1__Proteobacteria;D_2__Gammaproteobacteria;D_3__Betaproteobacteriales;D_4__Burkholderiaceae;D_5__Lautropia	78.28	70.63	72.21	0.16	0.21	0.18	1.12 (1.01, 1.24)	0.22	0.18	1.06 (0.99, 1.13)	0.38	0.06	1.24 (1.00, 1.53)	1.00 (0.84, 1.17)	1.20 (1.00, 1.44)	1.16 (1.03, 1.30)	1.07 (0.97, 1.18)	0.95 (0.85, 1.07)
Total vegetables	D_1__Proteobacteria;D_2__Gammaproteobacteria;D_3__Betaproteobacteriales;D_4__Neisseriaceae;Other	76.9	75.5	77.22	0.2	0.35	0.26	1.13 (1.01, 1.25)	0.19	0.7	1.02 (0.96, 1.08)	0.81	0.77	1.06 (0.86, 1.32)	1.19 (1.00, 1.41)	1.10 (0.92, 1.32)	0.98 (0.87, 1.11)	1.03 (0.93, 1.13)	1.04 (0.94, 1.14)
Total vegetables	D_1__Proteobacteria;D_2__Gammaproteobacteria;D_3__Pasteurellales;D_4__Pasteurellaceae;D_5__Actinobacillus	32.6	30.49	26.97	0.18	0.3	0.17	1.03 (0.93, 1.14)	0.8	0.23	1.12 (1.00, 1.25)	0.33	0.33	0.94 (0.79, 1.13)	1.14 (0.97, 1.34)	0.97 (0.80, 1.17)	1.17 (0.97, 1.41)	1.00 (0.82, 1.21)	1.22 (0.99, 1.49)
Total vegetables	D_1__Proteobacteria;D_2__Gammaproteobacteria;D_3__Pasteurellales;D_4__Pasteurellaceae;D_5__Aggregatibacter	72.49	64.61	69.13	0.46	0.5	0.47	1.06 (0.96, 1.17)	0.54	0.18	0.94 (0.89, 1.00)	0.34	0.07	0.94 (0.77, 1.14)	1.03 (0.89, 1.20)	1.20 (1.01, 1.42)	0.96 (0.88, 1.05)	0.85 (0.76, 0.95)	1.02 (0.91, 1.14)
Total vegetables	D_1__Proteobacteria;D_2__Gammaproteobacteria;D_3__Pasteurellales;D_4__Pasteurellaceae;Other	34.47	32.58	24.93	0.16	0.17	0.11	0.96 (0.87, 1.06)	0.68	0.09	1.07 (0.97, 1.19)	0.53	0.06	1.02 (0.85, 1.23)	1.04 (0.89, 1.21)	0.82 (0.68, 0.97)	1.17 (0.98, 1.39)	0.91 (0.77, 1.08)	1.19 (0.99, 1.42)
Total vegetables	D_1__Spirochaetes;D_2__Spirochaetia;D_3__Spirochaetales;D_4__Spirochaetaceae;D_5__Treponema 2	68.42	72.27	69.44	0.14	0.13	0.13	1.06 (0.95, 1.19)	0.6	0.89	0.99 (0.92, 1.07)	1	0.03	1.02 (0.81, 1.28)	1.05 (0.88, 1.26)	1.10 (0.91, 1.32)	1.10 (0.94, 1.30)	1.07 (0.94, 1.21)	0.87 (0.77, 0.99)
Greens and beans	D_1__Actinobacteria;D_2__Actinobacteria;D_3__Bifidobacteriales;D_4__Bifidobacteriaceae;D_5__Scardovia	54.86	54.27	52.18	0.1	0.13	0.13	0.91 (0.82, 1.01)	0.58	0.55	0.97 (0.87, 1.08)	0.87	0.97	0.98 (0.81, 1.19)	0.91 (0.77, 1.09)	0.85 (0.72, 1.01)	0.98 (0.83, 1.17)	0.96 (0.80, 1.14)	0.96 (0.78, 1.19)
Greens and beans	D_1__Actinobacteria;D_2__Actinobacteria;D_3__Corynebacteriales;D_4__Corynebacteriaceae;D_5__Corynebacterium	86.68	89.19	88.45	0.33	0.39	0.38	1.11 (0.97, 1.27)	0.72	0.14	1.00 (0.96, 1.05)	0.92	0.22	0.93 (0.73, 1.19)	1.31 (1.04, 1.65)	1.11 (0.87, 1.41)	1.02 (0.94, 1.10)	1.04 (0.97, 1.13)	0.95 (0.88, 1.03)
Greens and beans	D_1__Bacteroidetes;D_2__Bacteroidia;D_3__Bacteroidales;D_4__Porphyromonadaceae;D_5__Porphyromonas	86.71	84.12	88.95	0.62	0.57	0.77	0.97 (0.85, 1.10)	0.86	0.62	0.99 (0.94, 1.04)	0.87	0.14	0.92 (0.73, 1.16)	1.05 (0.86, 1.28)	0.93 (0.74, 1.17)	1.07 (0.97, 1.17)	0.98 (0.90, 1.07)	0.94 (0.87, 1.02)
Greens and beans	D_1__Bacteroidetes;D_2__Bacteroidia;D_3__Flavobacteriales;D_4__Weeksellaceae;D_5__Bergeyella	94.41	93.47	94.83	0.39	0.27	0.25	0.87 (0.71, 1.08)	0.72	0.02	0.99 (0.92, 1.06)	0.92	0.08	0.23 (0.04, 1.53)	1.23 (0.87, 1.73)	0.72 (0.55, 0.95)	0.94 (0.82, 1.07)	1.08 (0.97, 1.20)	0.90 (0.79, 1.03)
Greens and beans	D_1__Firmicutes;D_2__Bacilli;D_3__Lactobacillales;D_4__Aerococcaceae;D_5__Abiotrophia	73.33	66.96	72.01	0.26	0.23	0.24	0.87 (0.79, 0.96)	0.17	0.89	1.04 (0.97, 1.11)	0.84	0.49	0.88 (0.74, 1.05)	0.89 (0.76, 1.05)	0.84 (0.71, 1.00)	1.06 (0.94, 1.20)	0.98 (0.88, 1.10)	1.08 (0.95, 1.22)
Greens and beans	D_1__Firmicutes;D_2__Clostridia;D_3__Clostridiales;D_4__Family XI;D_5__Parvimonas	85.46	89	88.66	0.28	0.33	0.3	1.11 (0.91, 1.35)	0.75	0.72	0.97 (0.91, 1.04)	0.86	0.2	1.25 (0.83, 1.89)	1.13 (0.84, 1.51)	1.01 (0.72, 1.41)	0.90 (0.78, 1.03)	1.04 (0.94, 1.16)	0.95 (0.86, 1.06)
Greens and beans	D_1__Firmicutes;D_2__Clostridia;D_3__Clostridiales;D_4__Family XIII;D_5__[Eubacterium] nodatum group	74.94	77.1	76.48	0.13	0.12	0.15	1.05 (0.94, 1.17)	0.79	0.33	0.99 (0.93, 1.05)	0.92	0.75	0.94 (0.76, 1.15)	1.15 (0.96, 1.38)	1.04 (0.86, 1.26)	1.02 (0.91, 1.15)	0.99 (0.90, 1.08)	0.96 (0.85, 1.08)
Greens and beans	D_1__Firmicutes;D_2__Clostridia;D_3__Clostridiales;D_4__Family XIII;D_5__Mogibacterium	86.26	92.41	92.59	0.15	0.16	0.18	1.28 (1.07, 1.55)	0.17	0.006	1.02 (0.97, 1.07)	0.87	0.18	0.96 (0.69, 1.34)	1.88 (1.40, 2.54)	1.06 (0.75, 1.49)	0.94 (0.86, 1.04)	1.06 (0.99, 1.14)	1.02 (0.93, 1.11)
Greens and beans	D_1__Firmicutes;D_2__Clostridia;D_3__Clostridiales;D_4__Lachnospiraceae;D_5__Moryella	59.91	50.79	57.19	0.17	0.1	0.14	1.00 (0.92, 1.10)	0.95	0.59	1.02 (0.94, 1.11)	0.87	0.02	0.95 (0.80, 1.12)	1.06 (0.92, 1.24)	0.99 (0.84, 1.16)	0.87 (0.75, 1.00)	1.15 (1.00, 1.33)	1.06 (0.92, 1.21)
Greens and beans	D_1__Firmicutes;D_2__Clostridia;D_3__Clostridiales;D_4__Peptostreptococcaceae;D_5__Peptostreptococcus	71.04	70.95	72.02	0.17	0.14	0.18	0.99 (0.89, 1.10)	0.92	0.86	1.03 (0.97, 1.10)	0.85	0.94	0.95 (0.77, 1.16)	1.02 (0.87, 1.20)	0.99 (0.83, 1.19)	1.03 (0.90, 1.18)	1.02 (0.93, 1.12)	1.05 (0.93, 1.18)
Greens and beans	D_1__Firmicutes;D_2__Clostridia;D_3__Clostridiales;D_4__Ruminococcaceae;D_5__Ruminococcaceae UCG-014	81.79	75.3	77.13	0.15	0.16	0.14	0.93 (0.84, 1.04)	0.72	0.89	0.95 (0.90, 1.00)	0.59	0.99	0.98 (0.78, 1.23)	0.91 (0.77, 1.08)	0.92 (0.77, 1.10)	0.96 (0.87, 1.05)	0.95 (0.87, 1.03)	0.95 (0.87, 1.03)
Greens and beans	D_1__Firmicutes;D_2__Erysipelotrichia;D_3__Erysipelotrichales;D_4__Erysipelotrichaceae;D_5__Solobacterium	90.22	93.59	92.52	0.27	0.34	0.25	1.17 (0.97, 1.41)	0.59	0.07	1.01 (0.96, 1.06)	0.92	0.87	0.90 (0.63, 1.28)	1.52 (1.13, 2.04)	1.08 (0.77, 1.51)	0.99 (0.89, 1.10)	1.00 (0.93, 1.08)	1.02 (0.94, 1.11)
Greens and beans	D_1__Firmicutes;D_2__Negativicutes;D_3__Selenomonadales;D_4__Veillonellaceae;D_5__Dialister	85.33	85.28	83.33	0.17	0.16	0.13	1.03 (0.90, 1.19)	0.89	0.31	0.98 (0.92, 1.05)	0.87	0.39	0.95 (0.69, 1.29)	1.18 (0.94, 1.47)	0.94 (0.75, 1.17)	0.91 (0.79, 1.04)	0.98 (0.90, 1.07)	1.04 (0.91, 1.20)
Greens and beans	D_1__Firmicutes;D_2__Negativicutes;D_3__Selenomonadales;D_4__Veillonellaceae;D_5__Megasphaera	86.89	91.51	93.36	0.27	0.31	0.3	1.09 (0.92, 1.29)	0.76	0.6	0.97 (0.92, 1.02)	0.83	0.78	1.07 (0.79, 1.43)	1.22 (0.91, 1.64)	0.99 (0.75, 1.32)	0.97 (0.88, 1.07)	0.96 (0.88, 1.04)	1.00 (0.91, 1.09)
Greens and beans	D_1__Firmicutes;D_2__Negativicutes;D_3__Selenomonadales;D_4__Veillonellaceae;D_5__Selenomonas 3	86.3	93.88	89.77	0.14	0.21	0.13	1.10 (0.92, 1.31)	0.75	0.57	1.00 (0.96, 1.06)	0.92	0.05	1.03 (0.77, 1.38)	1.00 (0.71, 1.42)	1.24 (0.93, 1.64)	0.91 (0.83, 1.00)	1.04 (0.97, 1.12)	1.05 (0.95, 1.16)
Greens and beans	D_1__Proteobacteria;D_2__Gammaproteobacteria;D_3__Betaproteobacteriales;D_4__Burkholderiaceae;D_5__Lautropia	78.28	70.63	72.21	0.16	0.21	0.18	0.95 (0.86, 1.06)	0.76	0.26	1.06 (0.99, 1.12)	0.59	0.36	0.88 (0.72, 1.08)	1.07 (0.90, 1.27)	0.90 (0.76, 1.06)	1.11 (0.99, 1.25)	1.07 (0.97, 1.19)	1.00 (0.90, 1.11)
Greens and beans	D_1__Proteobacteria;D_2__Gammaproteobacteria;D_3__Betaproteobacteriales;D_4__Neisseriaceae;Other	76.9	75.5	77.22	0.2	0.35	0.26	1.01 (0.91, 1.13)	0.92	0.64	0.98 (0.92, 1.04)	0.87	0.05	0.97 (0.79, 1.18)	1.08 (0.91, 1.29)	0.98 (0.82, 1.17)	0.94 (0.84, 1.05)	1.08 (0.98, 1.19)	0.92 (0.84, 1.02)
Greens and beans	D_1__Proteobacteria;D_2__Gammaproteobacteria;D_3__Pasteurellales;D_4__Pasteurellaceae;D_5__Actinobacillus	32.6	30.49	26.97	0.18	0.3	0.17	0.96 (0.87, 1.06)	0.82	0.82	1.05 (0.94, 1.17)	0.86	0.47	0.94 (0.78, 1.14)	1.00 (0.85, 1.18)	0.94 (0.79, 1.11)	1.14 (0.92, 1.40)	0.96 (0.80, 1.15)	1.07 (0.90, 1.28)
Greens and beans	D_1__Proteobacteria;D_2__Gammaproteobacteria;D_3__Pasteurellales;D_4__Pasteurellaceae;D_5__Aggregatibacter	72.49	64.61	69.13	0.46	0.5	0.47	0.98 (0.89, 1.07)	0.86	0.87	0.95 (0.90, 1.01)	0.59	0.26	0.98 (0.83, 1.16)	0.95 (0.81, 1.10)	1.01 (0.86, 1.18)	1.00 (0.92, 1.09)	0.89 (0.80, 0.99)	0.95 (0.86, 1.04)
Greens and beans	D_1__Proteobacteria;D_2__Gammaproteobacteria;D_3__Pasteurellales;D_4__Pasteurellaceae;Other	34.47	32.58	24.93	0.16	0.17	0.11	0.95 (0.86, 1.05)	0.75	0.57	1.07 (0.96, 1.19)	0.79	0.13	1.00 (0.83, 1.19)	0.98 (0.83, 1.14)	0.88 (0.74, 1.05)	1.21 (0.97, 1.51)	0.94 (0.80, 1.11)	1.15 (0.95, 1.40)
Greens and beans	D_1__Spirochaetes;D_2__Spirochaetia;D_3__Spirochaetales;D_4__Spirochaetaceae;D_5__Treponema 2	68.42	72.27	69.44	0.14	0.13	0.13	1.01 (0.90, 1.14)	0.92	0.74	0.99 (0.91, 1.08)	0.92	0.09	0.98 (0.78, 1.22)	0.97 (0.80, 1.18)	1.07 (0.89, 1.30)	0.89 (0.74, 1.08)	1.11 (0.98, 1.27)	0.94 (0.83, 1.06)
Whole grains	D_1__Actinobacteria;D_2__Actinobacteria;D_3__Bifidobacteriales;D_4__Bifidobacteriaceae;D_5__Scardovia	54.86	54.27	52.18	0.1	0.13	0.13	0.98 (0.89, 1.09)	0.98	0.97	0.85 (0.77, 0.93)	0.05	0.03	1.00 (0.81, 1.24)	0.97 (0.83, 1.14)	0.98 (0.83, 1.17)	0.76 (0.65, 0.90)	1.05 (0.87, 1.27)	0.80 (0.68, 0.94)
Whole grains	D_1__Actinobacteria;D_2__Actinobacteria;D_3__Corynebacteriales;D_4__Corynebacteriaceae;D_5__Corynebacterium	86.68	89.19	88.45	0.33	0.39	0.38	1.06 (0.93, 1.20)	0.98	0.56	1.02 (0.98, 1.07)	0.98	0.66	0.94 (0.73, 1.21)	1.11 (0.91, 1.35)	1.10 (0.88, 1.38)	1.03 (0.95, 1.11)	0.99 (0.92, 1.07)	1.04 (0.96, 1.13)
Whole grains	D_1__Bacteroidetes;D_2__Bacteroidia;D_3__Bacteroidales;D_4__Porphyromonadaceae;D_5__Porphyromonas	86.71	84.12	88.95	0.62	0.57	0.77	1.08 (0.95, 1.22)	0.98	0.22	0.96 (0.92, 1.01)	0.81	0.002	0.89 (0.70, 1.15)	1.11 (0.93, 1.33)	1.19 (0.95, 1.49)	0.83 (0.75, 0.92)	1.05 (0.97, 1.13)	0.96 (0.89, 1.04)
Whole grains	D_1__Bacteroidetes;D_2__Bacteroidia;D_3__Flavobacteriales;D_4__Weeksellaceae;D_5__Bergeyella	94.41	93.47	94.83	0.39	0.27	0.25	1.03 (0.83, 1.28)	0.98	0.69	0.89 (0.83, 0.95)	0.04	0.18	0.88 (0.57, 1.37)	1.12 (0.80, 1.58)	1.05 (0.74, 1.49)	0.83 (0.73, 0.94)	0.87 (0.79, 0.96)	0.99 (0.86, 1.13)
Whole grains	D_1__Firmicutes;D_2__Bacilli;D_3__Lactobacillales;D_4__Aerococcaceae;D_5__Abiotrophia	73.33	66.96	72.01	0.26	0.23	0.24	1.01 (0.92, 1.12)	0.98	0.49	0.91 (0.86, 0.98)	0.25	0.04	1.09 (0.90, 1.32)	0.95 (0.82, 1.10)	1.04 (0.88, 1.23)	1.05 (0.91, 1.20)	0.85 (0.77, 0.93)	0.94 (0.83, 1.06)
Whole grains	D_1__Firmicutes;D_2__Clostridia;D_3__Clostridiales;D_4__Family XI;D_5__Parvimonas	85.46	89	88.66	0.28	0.33	0.3	1.09 (0.92, 1.30)	0.98	0.6	0.96 (0.90, 1.03)	0.98	0.002	0.99 (0.71, 1.39)	1.21 (0.93, 1.58)	1.02 (0.74, 1.42)	0.81 (0.71, 0.93)	0.95 (0.86, 1.04)	1.12 (1.00, 1.26)
Whole grains	D_1__Firmicutes;D_2__Clostridia;D_3__Clostridiales;D_4__Family XIII;D_5__[Eubacterium] nodatum group	74.94	77.1	76.48	0.13	0.12	0.15	1.03 (0.92, 1.15)	0.98	0.47	0.97 (0.92, 1.03)	0.98	0.91	0.92 (0.74, 1.14)	1.10 (0.92, 1.31)	1.05 (0.86, 1.28)	0.96 (0.86, 1.08)	0.97 (0.89, 1.05)	0.99 (0.88, 1.12)
Whole grains	D_1__Firmicutes;D_2__Clostridia;D_3__Clostridiales;D_4__Family XIII;D_5__Mogibacterium	86.26	92.41	92.59	0.15	0.16	0.18	1.04 (0.87, 1.23)	0.98	0.03	0.99 (0.94, 1.03)	0.98	0.99	0.79 (0.60, 1.04)	1.35 (1.02, 1.79)	1.05 (0.72, 1.56)	0.98 (0.88, 1.09)	0.99 (0.92, 1.06)	0.98 (0.90, 1.07)
Whole grains	D_1__Firmicutes;D_2__Clostridia;D_3__Clostridiales;D_4__Lachnospiraceae;D_5__Moryella	59.91	50.79	57.19	0.17	0.1	0.14	1.07 (0.98, 1.17)	0.98	0.58	1.02 (0.94, 1.11)	1	0.17	1.08 (0.91, 1.28)	1.13 (0.97, 1.31)	1.01 (0.87, 1.17)	0.95 (0.83, 1.08)	1.13 (0.99, 1.29)	0.99 (0.85, 1.14)
Whole grains	D_1__Firmicutes;D_2__Clostridia;D_3__Clostridiales;D_4__Peptostreptococcaceae;D_5__Peptostreptococcus	71.04	70.95	72.02	0.17	0.14	0.18	0.95 (0.86, 1.05)	0.98	0.39	0.99 (0.93, 1.06)	1	0.66	0.85 (0.71, 1.03)	0.97 (0.83, 1.13)	1.03 (0.85, 1.23)	0.99 (0.85, 1.15)	0.97 (0.89, 1.06)	1.04 (0.92, 1.18)
Whole grains	D_1__Firmicutes;D_2__Clostridia;D_3__Clostridiales;D_4__Ruminococcaceae;D_5__Ruminococcaceae UCG-014	81.79	75.3	77.13	0.15	0.16	0.14	1.02 (0.92, 1.13)	0.98	0.22	0.98 (0.93, 1.03)	0.98	0.25	0.90 (0.72, 1.13)	1.14 (0.96, 1.35)	0.98 (0.82, 1.16)	0.91 (0.79, 1.04)	1.02 (0.95, 1.10)	0.96 (0.87, 1.04)
Whole grains	D_1__Firmicutes;D_2__Erysipelotrichia;D_3__Erysipelotrichales;D_4__Erysipelotrichaceae;D_5__Solobacterium	90.22	93.59	92.52	0.27	0.34	0.25	1.08 (0.90, 1.29)	0.98	0.28	0.96 (0.92, 1.01)	0.81	0.56	0.92 (0.67, 1.27)	1.27 (0.97, 1.68)	1.00 (0.72, 1.39)	0.93 (0.84, 1.02)	0.96 (0.89, 1.03)	0.99 (0.91, 1.08)
Whole grains	D_1__Firmicutes;D_2__Negativicutes;D_3__Selenomonadales;D_4__Veillonellaceae;D_5__Dialister	85.33	85.28	83.33	0.17	0.16	0.13	0.99 (0.87, 1.14)	0.99	0.02	0.97 (0.91, 1.03)	0.98	0.24	0.70 (0.52, 0.95)	1.19 (0.96, 1.47)	0.98 (0.78, 1.22)	0.94 (0.82, 1.07)	0.94 (0.86, 1.02)	1.06 (0.94, 1.19)
Whole grains	D_1__Firmicutes;D_2__Negativicutes;D_3__Selenomonadales;D_4__Veillonellaceae;D_5__Megasphaera	86.89	91.51	93.36	0.27	0.31	0.3	1.02 (0.86, 1.20)	0.98	0.99	1.00 (0.95, 1.05)	1	0.68	1.03 (0.78, 1.36)	1.00 (0.79, 1.28)	1.03 (0.72, 1.46)	0.98 (0.89, 1.08)	1.03 (0.94, 1.12)	0.98 (0.90, 1.07)
Whole grains	D_1__Firmicutes;D_2__Negativicutes;D_3__Selenomonadales;D_4__Veillonellaceae;D_5__Selenomonas 3	86.3	93.88	89.77	0.14	0.21	0.13	1.15 (0.96, 1.38)	0.98	0.27	1.03 (0.97, 1.08)	0.98	0.55	0.97 (0.72, 1.30)	1.40 (0.99, 1.99)	1.19 (0.87, 1.63)	1.07 (0.92, 1.25)	1.04 (0.97, 1.11)	0.98 (0.89, 1.09)
Whole grains	D_1__Proteobacteria;D_2__Gammaproteobacteria;D_3__Betaproteobacteriales;D_4__Burkholderiaceae;D_5__Lautropia	78.28	70.63	72.21	0.16	0.21	0.18	0.97 (0.89, 1.07)	0.98	0.58	1.00 (0.94, 1.07)	1	0.13	0.89 (0.73, 1.10)	0.98 (0.85, 1.13)	1.03 (0.87, 1.21)	1.03 (0.91, 1.17)	0.92 (0.83, 1.02)	1.06 (0.96, 1.17)
Whole grains	D_1__Proteobacteria;D_2__Gammaproteobacteria;D_3__Betaproteobacteriales;D_4__Neisseriaceae;Other	76.9	75.5	77.22	0.2	0.35	0.26	1.04 (0.94, 1.15)	0.98	0.29	1.00 (0.94, 1.07)	1	0.02	1.08 (0.88, 1.32)	1.12 (0.95, 1.32)	0.94 (0.80, 1.11)	1.00 (0.86, 1.17)	0.91 (0.83, 1.00)	1.11 (1.01, 1.22)
Whole grains	D_1__Proteobacteria;D_2__Gammaproteobacteria;D_3__Pasteurellales;D_4__Pasteurellaceae;D_5__Actinobacillus	32.6	30.49	26.97	0.18	0.3	0.17	1.03 (0.93, 1.13)	0.98	0.75	1.00 (0.90, 1.11)	1	0.92	0.97 (0.81, 1.16)	1.06 (0.90, 1.25)	1.04 (0.88, 1.22)	1.03 (0.85, 1.26)	0.99 (0.84, 1.17)	0.98 (0.80, 1.20)
Whole grains	D_1__Proteobacteria;D_2__Gammaproteobacteria;D_3__Pasteurellales;D_4__Pasteurellaceae;D_5__Aggregatibacter	72.49	64.61	69.13	0.46	0.5	0.47	0.98 (0.89, 1.07)	0.98	0.69	0.99 (0.94, 1.05)	1	0.36	0.97 (0.80, 1.17)	1.02 (0.89, 1.18)	0.93 (0.80, 1.09)	0.96 (0.87, 1.06)	1.05 (0.96, 1.15)	0.97 (0.87, 1.07)
Whole grains	D_1__Proteobacteria;D_2__Gammaproteobacteria;D_3__Pasteurellales;D_4__Pasteurellaceae;Other	34.47	32.58	24.93	0.16	0.17	0.11	1.01 (0.91, 1.11)	0.99	0.72	0.98 (0.89, 1.08)	1	0.43	1.04 (0.87, 1.25)	0.96 (0.82, 1.12)	1.03 (0.88, 1.22)	0.94 (0.76, 1.16)	0.93 (0.80, 1.09)	1.07 (0.91, 1.27)
Whole grains	D_1__Spirochaetes;D_2__Spirochaetia;D_3__Spirochaetales;D_4__Spirochaetaceae;D_5__Treponema 2	68.42	72.27	69.44	0.14	0.13	0.13	1.10 (0.98, 1.22)	0.98	0.57	0.91 (0.84, 0.98)	0.26	< 0.0001	1.06 (0.85, 1.34)	1.18 (0.99, 1.40)	1.04 (0.87, 1.23)	0.68 (0.59, 0.79)	1.06 (0.93, 1.21)	0.98 (0.87, 1.12)
Total dairy	D_1__Actinobacteria;D_2__Actinobacteria;D_3__Bifidobacteriales;D_4__Bifidobacteriaceae;D_5__Scardovia	54.86	54.27	52.18	0.1	0.13	0.13	0.96 (0.87, 1.06)	0.86	0.93	1.07 (0.96, 1.19)	0.67	0.53	0.93 (0.78, 1.12)	0.97 (0.82, 1.14)	0.98 (0.83, 1.17)	1.10 (0.91, 1.32)	1.13 (0.95, 1.33)	0.98 (0.81, 1.18)
Total dairy	D_1__Actinobacteria;D_2__Actinobacteria;D_3__Corynebacteriales;D_4__Corynebacteriaceae;D_5__Corynebacterium	86.68	89.19	88.45	0.33	0.39	0.38	1.03 (0.91, 1.17)	0.96	0.27	1.00 (0.95, 1.04)	0.98	0.99	1.19 (0.95, 1.50)	0.92 (0.74, 1.14)	1.02 (0.82, 1.25)	0.99 (0.92, 1.07)	1.00 (0.92, 1.08)	1.00 (0.92, 1.07)
Total dairy	D_1__Bacteroidetes;D_2__Bacteroidia;D_3__Bacteroidales;D_4__Porphyromonadaceae;D_5__Porphyromonas	86.71	84.12	88.95	0.62	0.57	0.77	0.98 (0.86, 1.10)	0.96	0.15	1.00 (0.96, 1.05)	1	0.83	1.16 (0.91, 1.47)	0.86 (0.70, 1.04)	0.99 (0.81, 1.21)	0.98 (0.89, 1.08)	0.99 (0.92, 1.07)	1.02 (0.95, 1.09)
Total dairy	D_1__Bacteroidetes;D_2__Bacteroidia;D_3__Flavobacteriales;D_4__Weeksellaceae;D_5__Bergeyella	94.41	93.47	94.83	0.39	0.27	0.25	0.99 (0.82, 1.20)	1	0.51	0.92 (0.86, 0.97)	0.16	0.27	1.19 (0.81, 1.75)	0.98 (0.73, 1.32)	0.88 (0.63, 1.23)	0.84 (0.75, 0.95)	0.95 (0.87, 1.04)	0.93 (0.83, 1.05)
Total dairy	D_1__Firmicutes;D_2__Bacilli;D_3__Lactobacillales;D_4__Aerococcaceae;D_5__Abiotrophia	73.33	66.96	72.01	0.26	0.23	0.24	1.01 (0.92, 1.11)	0.96	0.62	0.94 (0.88, 1.01)	0.43	0.43	1.07 (0.90, 1.27)	0.96 (0.82, 1.12)	1.03 (0.88, 1.21)	0.98 (0.88, 1.09)	0.89 (0.81, 0.99)	0.96 (0.84, 1.11)
Total dairy	D_1__Firmicutes;D_2__Clostridia;D_3__Clostridiales;D_4__Family XI;D_5__Parvimonas	85.46	89	88.66	0.28	0.33	0.3	1.00 (0.83, 1.21)	1	0.45	0.94 (0.88, 1.00)	0.4	0.07	0.92 (0.64, 1.32)	0.92 (0.69, 1.25)	1.21 (0.85, 1.71)	1.03 (0.90, 1.17)	0.86 (0.77, 0.95)	0.98 (0.88, 1.09)
Total dairy	D_1__Firmicutes;D_2__Clostridia;D_3__Clostridiales;D_4__Family XIII;D_5__[Eubacterium] nodatum group	74.94	77.1	76.48	0.13	0.12	0.15	1.06 (0.96, 1.18)	0.82	0.29	1.04 (0.98, 1.10)	0.67	0.95	1.15 (0.95, 1.40)	0.96 (0.81, 1.13)	1.11 (0.93, 1.34)	1.05 (0.95, 1.17)	1.03 (0.94, 1.13)	1.04 (0.92, 1.16)
Total dairy	D_1__Firmicutes;D_2__Clostridia;D_3__Clostridiales;D_4__Family XIII;D_5__Mogibacterium	86.26	92.41	92.59	0.15	0.16	0.18	1.21 (1.03, 1.42)	0.46	0.27	1.00 (0.96, 1.05)	0.99	0.15	1.42 (1.08, 1.87)	1.02 (0.77, 1.37)	1.20 (0.91, 1.57)	1.04 (0.94, 1.14)	0.95 (0.88, 1.02)	1.05 (0.97, 1.14)
Total dairy	D_1__Firmicutes;D_2__Clostridia;D_3__Clostridiales;D_4__Lachnospiraceae;D_5__Moryella	59.91	50.79	57.19	0.17	0.1	0.14	1.08 (0.99, 1.18)	0.62	0.41	1.01 (0.92, 1.10)	0.98	0.13	1.12 (0.95, 1.32)	1.00 (0.86, 1.15)	1.14 (0.98, 1.32)	0.92 (0.78, 1.09)	0.97 (0.84, 1.11)	1.15 (0.98, 1.34)
Total dairy	D_1__Firmicutes;D_2__Clostridia;D_3__Clostridiales;D_4__Peptostreptococcaceae;D_5__Peptostreptococcus	71.04	70.95	72.02	0.17	0.14	0.18	1.07 (0.97, 1.18)	0.62	0.03	1.06 (1.00, 1.13)	0.41	0.48	1.33 (1.10, 1.61)	1.02 (0.87, 1.20)	0.96 (0.81, 1.13)	1.07 (0.94, 1.21)	1.02 (0.93, 1.12)	1.11 (1.00, 1.24)
Total dairy	D_1__Firmicutes;D_2__Clostridia;D_3__Clostridiales;D_4__Ruminococcaceae;D_5__Ruminococcaceae UCG-014	81.79	75.3	77.13	0.15	0.16	0.14	1.06 (0.95, 1.17)	0.82	0.14	0.98 (0.93, 1.02)	0.77	0.64	1.17 (0.94, 1.45)	0.93 (0.79, 1.09)	1.14 (0.96, 1.35)	1.01 (0.92, 1.11)	0.96 (0.88, 1.04)	0.97 (0.89, 1.04)
Total dairy	D_1__Firmicutes;D_2__Erysipelotrichia;D_3__Erysipelotrichales;D_4__Erysipelotrichaceae;D_5__Solobacterium	90.22	93.59	92.52	0.27	0.34	0.25	1.16 (0.97, 1.38)	0.62	0.18	1.03 (0.98, 1.08)	0.77	0.05	1.48 (1.06, 2.06)	1.14 (0.83, 1.55)	0.99 (0.76, 1.30)	1.05 (0.96, 1.15)	0.95 (0.88, 1.03)	1.09 (1.01, 1.19)
Total dairy	D_1__Firmicutes;D_2__Negativicutes;D_3__Selenomonadales;D_4__Veillonellaceae;D_5__Dialister	85.33	85.28	83.33	0.17	0.16	0.13	1.03 (0.89, 1.19)	0.96	0.84	0.99 (0.92, 1.06)	0.95	0.55	1.12 (0.81, 1.54)	1.00 (0.79, 1.27)	1.01 (0.81, 1.26)	1.01 (0.87, 1.17)	0.95 (0.87, 1.05)	1.04 (0.92, 1.17)
Total dairy	D_1__Firmicutes;D_2__Negativicutes;D_3__Selenomonadales;D_4__Veillonellaceae;D_5__Megasphaera	86.89	91.51	93.36	0.27	0.31	0.3	1.09 (0.93, 1.28)	0.82	0.62	1.05 (1.00, 1.11)	0.34	0.29	1.16 (0.90, 1.48)	1.11 (0.85, 1.46)	0.95 (0.69, 1.31)	1.10 (1.01, 1.20)	1.00 (0.92, 1.09)	1.07 (0.98, 1.16)
Total dairy	D_1__Firmicutes;D_2__Negativicutes;D_3__Selenomonadales;D_4__Veillonellaceae;D_5__Selenomonas 3	86.3	93.88	89.77	0.14	0.21	0.13	1.17 (0.99, 1.37)	0.56	0.82	1.05 (1.00, 1.10)	0.35	0.0005	1.17 (0.92, 1.50)	1.07 (0.77, 1.49)	1.23 (0.93, 1.61)	1.16 (1.06, 1.28)	0.95 (0.89, 1.02)	1.14 (1.04, 1.24)
Total dairy	D_1__Proteobacteria;D_2__Gammaproteobacteria;D_3__Betaproteobacteriales;D_4__Burkholderiaceae;D_5__Lautropia	78.28	70.63	72.21	0.16	0.21	0.18	0.97 (0.88, 1.07)	0.92	0.24	0.98 (0.92, 1.05)	0.91	0.27	1.05 (0.87, 1.28)	0.87 (0.74, 1.02)	1.02 (0.87, 1.21)	1.01 (0.91, 1.13)	0.89 (0.79, 1.02)	1.01 (0.92, 1.12)
Total dairy	D_1__Proteobacteria;D_2__Gammaproteobacteria;D_3__Betaproteobacteriales;D_4__Neisseriaceae;Other	76.9	75.5	77.22	0.2	0.35	0.26	1.01 (0.91, 1.11)	1	0.0002	0.92 (0.87, 0.97)	0.16	0.49	1.36 (1.13, 1.64)	0.81 (0.69, 0.96)	0.98 (0.83, 1.16)	0.88 (0.79, 0.98)	0.97 (0.87, 1.08)	0.91 (0.83, 1.00)
Total dairy	D_1__Proteobacteria;D_2__Gammaproteobacteria;D_3__Pasteurellales;D_4__Pasteurellaceae;D_5__Actinobacillus	32.6	30.49	26.97	0.18	0.3	0.17	0.99 (0.90, 1.09)	0.97	0.3	0.87 (0.78, 0.96)	0.16	0.32	1.08 (0.91, 1.28)	0.90 (0.77, 1.06)	1.00 (0.85, 1.19)	0.88 (0.73, 1.08)	0.93 (0.79, 1.08)	0.77 (0.63, 0.93)
Total dairy	D_1__Proteobacteria;D_2__Gammaproteobacteria;D_3__Pasteurellales;D_4__Pasteurellaceae;D_5__Aggregatibacter	72.49	64.61	69.13	0.46	0.5	0.47	1.07 (0.98, 1.18)	0.62	0.37	0.99 (0.94, 1.04)	0.91	0.14	1.13 (0.95, 1.34)	0.99 (0.86, 1.15)	1.13 (0.97, 1.33)	0.99 (0.92, 1.07)	0.91 (0.82, 1.01)	1.05 (0.95, 1.15)
Total dairy	D_1__Proteobacteria;D_2__Gammaproteobacteria;D_3__Pasteurellales;D_4__Pasteurellaceae;Other	34.47	32.58	24.93	0.16	0.17	0.11	0.93 (0.84, 1.02)	0.62	0.23	1.03 (0.92, 1.14)	0.91	0.65	1.04 (0.88, 1.23)	0.91 (0.78, 1.07)	0.85 (0.71, 1.01)	0.95 (0.78, 1.15)	1.06 (0.91, 1.25)	1.06 (0.86, 1.29)
Total dairy	D_1__Spirochaetes;D_2__Spirochaetia;D_3__Spirochaetales;D_4__Spirochaetaceae;D_5__Treponema 2	68.42	72.27	69.44	0.14	0.13	0.13	1.02 (0.91, 1.14)	0.96	0.86	0.93 (0.85, 1.00)	0.4	0.007	1.06 (0.87, 1.31)	1.01 (0.83, 1.22)	0.99 (0.82, 1.19)	0.81 (0.69, 0.96)	0.84 (0.74, 0.97)	1.09 (0.96, 1.24)
Total protein foods	D_1__Actinobacteria;D_2__Actinobacteria;D_3__Bifidobacteriales;D_4__Bifidobacteriaceae;D_5__Scardovia	54.86	54.27	52.18	0.1	0.13	0.13	0.84 (0.75, 0.93)	0.02	0.57	1.03 (0.93, 1.13)	0.75	0.42	0.89 (0.72, 1.10)	0.78 (0.65, 0.93)	0.87 (0.73, 1.04)	0.93 (0.76, 1.13)	1.08 (0.95, 1.23)	1.00 (0.78, 1.27)
Total protein foods	D_1__Actinobacteria;D_2__Actinobacteria;D_3__Corynebacteriales;D_4__Corynebacteriaceae;D_5__Corynebacterium	86.68	89.19	88.45	0.33	0.39	0.38	1.06 (0.94, 1.21)	0.54	0.07	0.98 (0.94, 1.03)	0.7	0.35	1.09 (0.88, 1.34)	0.86 (0.69, 1.09)	1.25 (1.01, 1.56)	0.97 (0.89, 1.07)	1.02 (0.95, 1.10)	0.94 (0.87, 1.02)
Total protein foods	D_1__Bacteroidetes;D_2__Bacteroidia;D_3__Bacteroidales;D_4__Porphyromonadaceae;D_5__Porphyromonas	86.71	84.12	88.95	0.62	0.57	0.77	1.24 (1.10, 1.38)	0.01	0.02	1.07 (1.02, 1.12)	0.05	0.33	1.48 (1.22, 1.80)	1.00 (0.82, 1.22)	1.27 (1.05, 1.53)	1.08 (0.99, 1.17)	1.02 (0.94, 1.11)	1.11 (1.03, 1.20)
Total protein foods	D_1__Bacteroidetes;D_2__Bacteroidia;D_3__Flavobacteriales;D_4__Weeksellaceae;D_5__Bergeyella	94.41	93.47	94.83	0.39	0.27	0.25	1.13 (0.96, 1.34)	0.34	0.83	1.15 (1.08, 1.22)	0.0002	0.55	1.23 (0.89, 1.70)	1.08 (0.82, 1.43)	1.12 (0.84, 1.48)	1.18 (1.01, 1.36)	1.11 (1.02, 1.21)	1.19 (1.08, 1.31)
Total protein foods	D_1__Firmicutes;D_2__Bacilli;D_3__Lactobacillales;D_4__Aerococcaceae;D_5__Abiotrophia	73.33	66.96	72.01	0.26	0.23	0.24	1.09 (1.00, 1.20)	0.19	0.06	1.06 (1.00, 1.13)	0.17	0.57	1.29 (1.08, 1.54)	0.98 (0.84, 1.14)	1.09 (0.93, 1.28)	1.06 (0.93, 1.21)	1.03 (0.94, 1.13)	1.11 (1.00, 1.23)
Total protein foods	D_1__Firmicutes;D_2__Clostridia;D_3__Clostridiales;D_4__Family XI;D_5__Parvimonas	85.46	89	88.66	0.28	0.33	0.3	1.13 (0.98, 1.30)	0.23	0.06	1.06 (1.00, 1.13)	0.17	0.63	1.32 (1.05, 1.67)	0.89 (0.70, 1.14)	1.22 (0.95, 1.56)	1.03 (0.92, 1.17)	1.10 (1.01, 1.19)	1.03 (0.91, 1.17)
Total protein foods	D_1__Firmicutes;D_2__Clostridia;D_3__Clostridiales;D_4__Family XIII;D_5__[Eubacterium] nodatum group	74.94	77.1	76.48	0.13	0.12	0.15	1.18 (1.07, 1.30)	0.02	0.84	1.04 (0.98, 1.11)	0.4	0.5	1.13 (0.94, 1.35)	1.18 (1.01, 1.38)	1.22 (1.02, 1.45)	0.99 (0.88, 1.10)	1.06 (0.97, 1.16)	1.08 (0.96, 1.21)
Total protein foods	D_1__Firmicutes;D_2__Clostridia;D_3__Clostridiales;D_4__Family XIII;D_5__Mogibacterium	86.26	92.41	92.59	0.15	0.16	0.18	1.16 (1.01, 1.33)	0.16	0.15	1.04 (0.99, 1.09)	0.26	0.69	1.01 (0.81, 1.26)	1.15 (0.91, 1.46)	1.45 (1.09, 1.91)	1.06 (0.96, 1.16)	1.06 (0.98, 1.13)	1.01 (0.92, 1.10)
Total protein foods	D_1__Firmicutes;D_2__Clostridia;D_3__Clostridiales;D_4__Lachnospiraceae;D_5__Moryella	59.91	50.79	57.19	0.17	0.1	0.14	1.12 (1.02, 1.22)	0.12	0.56	1.01 (0.92, 1.10)	0.92	0.47	1.05 (0.88, 1.24)	1.19 (1.02, 1.38)	1.11 (0.95, 1.28)	1.08 (0.94, 1.23)	0.96 (0.81, 1.14)	0.96 (0.82, 1.13)
Total protein foods	D_1__Firmicutes;D_2__Clostridia;D_3__Clostridiales;D_4__Peptostreptococcaceae;D_5__Peptostreptococcus	71.04	70.95	72.02	0.17	0.14	0.18	1.18 (1.07, 1.30)	0.01	0.36	1.10 (1.03, 1.17)	0.04	0.33	1.16 (0.97, 1.38)	1.10 (0.94, 1.30)	1.30 (1.10, 1.54)	1.02 (0.90, 1.15)	1.14 (1.05, 1.24)	1.08 (0.95, 1.24)
Total protein foods	D_1__Firmicutes;D_2__Clostridia;D_3__Clostridiales;D_4__Ruminococcaceae;D_5__Ruminococcaceae UCG-014	81.79	75.3	77.13	0.15	0.16	0.14	1.12 (1.02, 1.24)	0.13	0.82	1.02 (0.97, 1.07)	0.7	0.52	1.18 (0.96, 1.46)	1.09 (0.93, 1.27)	1.13 (0.95, 1.34)	0.98 (0.89, 1.08)	1.05 (0.97, 1.14)	1.02 (0.93, 1.11)
Total protein foods	D_1__Firmicutes;D_2__Erysipelotrichia;D_3__Erysipelotrichales;D_4__Erysipelotrichaceae;D_5__Solobacterium	90.22	93.59	92.52	0.27	0.34	0.25	1.09 (0.94, 1.28)	0.48	0.09	1.03 (0.98, 1.08)	0.44	0.11	0.97 (0.73, 1.29)	0.98 (0.76, 1.26)	1.42 (1.07, 1.89)	0.97 (0.89, 1.05)	1.08 (1.01, 1.15)	1.01 (0.92, 1.10)
Total protein foods	D_1__Firmicutes;D_2__Negativicutes;D_3__Selenomonadales;D_4__Veillonellaceae;D_5__Dialister	85.33	85.28	83.33	0.17	0.16	0.13	1.06 (0.94, 1.20)	0.56	0.72	0.98 (0.92, 1.04)	0.7	0.68	1.03 (0.80, 1.33)	1.13 (0.92, 1.39)	1.01 (0.82, 1.25)	0.99 (0.87, 1.12)	0.95 (0.86, 1.05)	1.02 (0.91, 1.14)
Total protein foods	D_1__Firmicutes;D_2__Negativicutes;D_3__Selenomonadales;D_4__Veillonellaceae;D_5__Megasphaera	86.89	91.51	93.36	0.27	0.31	0.3	1.05 (0.90, 1.23)	0.67	0.22	0.97 (0.92, 1.02)	0.44	0.51	0.95 (0.73, 1.24)	0.97 (0.75, 1.25)	1.29 (0.98, 1.69)	0.97 (0.87, 1.08)	1.00 (0.93, 1.08)	0.94 (0.87, 1.01)
Total protein foods	D_1__Firmicutes;D_2__Negativicutes;D_3__Selenomonadales;D_4__Veillonellaceae;D_5__Selenomonas 3	86.3	93.88	89.77	0.14	0.21	0.13	1.08 (0.93, 1.24)	0.53	0.66	0.99 (0.95, 1.04)	0.85	0.2	1.10 (0.88, 1.38)	0.98 (0.76, 1.27)	1.15 (0.89, 1.50)	0.92 (0.84, 1.02)	1.03 (0.96, 1.10)	0.99 (0.90, 1.09)
Total protein foods	D_1__Proteobacteria;D_2__Gammaproteobacteria;D_3__Betaproteobacteriales;D_4__Burkholderiaceae;D_5__Lautropia	78.28	70.63	72.21	0.16	0.21	0.18	1.06 (0.96, 1.18)	0.46	0.7	1.02 (0.96, 1.09)	0.7	0.9	1.12 (0.94, 1.35)	1.01 (0.84, 1.21)	1.07 (0.90, 1.26)	1.04 (0.94, 1.16)	1.02 (0.91, 1.13)	1.01 (0.91, 1.12)
Total protein foods	D_1__Proteobacteria;D_2__Gammaproteobacteria;D_3__Betaproteobacteriales;D_4__Neisseriaceae;Other	76.9	75.5	77.22	0.2	0.35	0.26	1.08 (0.98, 1.20)	0.29	0.95	1.06 (1.00, 1.12)	0.21	0.4	1.06 (0.88, 1.27)	1.10 (0.93, 1.31)	1.08 (0.92, 1.28)	1.02 (0.90, 1.16)	1.01 (0.91, 1.13)	1.10 (1.01, 1.19)
Total protein foods	D_1__Proteobacteria;D_2__Gammaproteobacteria;D_3__Pasteurellales;D_4__Pasteurellaceae;D_5__Actinobacillus	32.6	30.49	26.97	0.18	0.3	0.17	0.99 (0.89, 1.09)	0.85	0.28	1.11 (1.00, 1.23)	0.17	0.02	0.96 (0.79, 1.15)	0.92 (0.78, 1.08)	1.11 (0.93, 1.33)	0.93 (0.77, 1.14)	1.28 (1.11, 1.48)	1.00 (0.81, 1.23)
Total protein foods	D_1__Proteobacteria;D_2__Gammaproteobacteria;D_3__Pasteurellales;D_4__Pasteurellaceae;D_5__Aggregatibacter	72.49	64.61	69.13	0.46	0.5	0.47	1.07 (0.97, 1.17)	0.36	0.06	1.04 (0.98, 1.09)	0.44	0.46	1.26 (1.07, 1.49)	0.97 (0.84, 1.13)	1.01 (0.87, 1.18)	1.00 (0.91, 1.09)	1.08 (0.98, 1.20)	1.04 (0.95, 1.15)
Total protein foods	D_1__Proteobacteria;D_2__Gammaproteobacteria;D_3__Pasteurellales;D_4__Pasteurellaceae;Other	34.47	32.58	24.93	0.16	0.17	0.11	1.07 (0.98, 1.18)	0.34	0.78	1.01 (0.90, 1.12)	0.93	0.98	1.06 (0.89, 1.27)	1.04 (0.89, 1.21)	1.13 (0.95, 1.34)	1.00 (0.84, 1.18)	1.01 (0.84, 1.20)	1.02 (0.82, 1.28)
Total protein foods	D_1__Spirochaetes;D_2__Spirochaetia;D_3__Spirochaetales;D_4__Spirochaetaceae;D_5__Treponema 2	68.42	72.27	69.44	0.14	0.13	0.13	1.08 (0.96, 1.20)	0.41	0.3	1.13 (1.05, 1.22)	0.02	0.02	1.10 (0.90, 1.34)	0.94 (0.77, 1.16)	1.16 (0.98, 1.38)	1.32 (1.15, 1.51)	1.10 (0.98, 1.23)	1.00 (0.87, 1.15)
Seafood and plant proteins	D_1__Actinobacteria;D_2__Actinobacteria;D_3__Bifidobacteriales;D_4__Bifidobacteriaceae;D_5__Scardovia	54.86	54.27	52.18	0.1	0.13	0.13	0.90 (0.81, 0.99)	0.43	0.12	0.99 (0.89, 1.09)	0.97	0.08	1.05 (0.87, 1.26)	0.84 (0.70, 1.01)	0.82 (0.69, 0.98)	0.84 (0.70, 1.00)	1.06 (0.91, 1.24)	1.07 (0.89, 1.30)
Seafood and plant proteins	D_1__Actinobacteria;D_2__Actinobacteria;D_3__Corynebacteriales;D_4__Corynebacteriaceae;D_5__Corynebacterium	86.68	89.19	88.45	0.33	0.39	0.38	1.01 (0.90, 1.14)	0.96	0.39	1.00 (0.96, 1.05)	0.97	0.28	1.13 (0.91, 1.41)	1.02 (0.83, 1.25)	0.92 (0.77, 1.12)	1.03 (0.95, 1.11)	1.03 (0.95, 1.11)	0.95 (0.88, 1.03)
Seafood and plant proteins	D_1__Bacteroidetes;D_2__Bacteroidia;D_3__Bacteroidales;D_4__Porphyromonadaceae;D_5__Porphyromonas	86.71	84.12	88.95	0.62	0.57	0.77	1.02 (0.91, 1.16)	0.93	0.1	1.00 (0.95, 1.05)	0.97	0.35	1.23 (0.98, 1.55)	0.88 (0.71, 1.08)	1.02 (0.84, 1.25)	0.96 (0.87, 1.06)	1.05 (0.96, 1.13)	0.98 (0.91, 1.05)
Seafood and plant proteins	D_1__Bacteroidetes;D_2__Bacteroidia;D_3__Flavobacteriales;D_4__Weeksellaceae;D_5__Bergeyella	94.41	93.47	94.83	0.39	0.27	0.25	1.00 (0.82, 1.21)	0.98	1	0.98 (0.92, 1.05)	0.97	0.22	0.99 (0.66, 1.48)	1.00 (0.73, 1.37)	1.00 (0.73, 1.36)	0.92 (0.82, 1.03)	0.96 (0.83, 1.10)	1.06 (0.95, 1.18)
Seafood and plant proteins	D_1__Firmicutes;D_2__Bacilli;D_3__Lactobacillales;D_4__Aerococcaceae;D_5__Abiotrophia	73.33	66.96	72.01	0.26	0.23	0.24	1.02 (0.93, 1.12)	0.92	0.75	0.99 (0.92, 1.06)	0.97	1	1.08 (0.90, 1.30)	1.03 (0.88, 1.20)	0.98 (0.85, 1.15)	0.99 (0.88, 1.12)	0.99 (0.88, 1.10)	0.99 (0.88, 1.12)
Seafood and plant proteins	D_1__Firmicutes;D_2__Clostridia;D_3__Clostridiales;D_4__Family XI;D_5__Parvimonas	85.46	89	88.66	0.28	0.33	0.3	1.04 (0.90, 1.21)	0.92	0.05	0.98 (0.91, 1.05)	0.97	0.87	1.33 (1.02, 1.74)	0.85 (0.67, 1.08)	1.05 (0.81, 1.37)	0.98 (0.84, 1.13)	0.96 (0.86, 1.08)	1.01 (0.90, 1.13)
Seafood and plant proteins	D_1__Firmicutes;D_2__Clostridia;D_3__Clostridiales;D_4__Family XIII;D_5__[Eubacterium] nodatum group	74.94	77.1	76.48	0.13	0.12	0.15	1.12 (1.01, 1.24)	0.43	0.79	1.00 (0.94, 1.06)	0.99	0.45	1.09 (0.90, 1.32)	1.18 (0.98, 1.40)	1.09 (0.91, 1.30)	0.95 (0.85, 1.05)	1.01 (0.93, 1.10)	1.04 (0.93, 1.16)
Seafood and plant proteins	D_1__Firmicutes;D_2__Clostridia;D_3__Clostridiales;D_4__Family XIII;D_5__Mogibacterium	86.26	92.41	92.59	0.15	0.16	0.18	1.24 (1.07, 1.45)	0.17	0.86	1.00 (0.96, 1.05)	0.97	0.5	1.27 (1.00, 1.62)	1.17 (0.91, 1.52)	1.30 (0.96, 1.76)	0.96 (0.87, 1.06)	1.04 (0.96, 1.12)	1.00 (0.92, 1.09)
Seafood and plant proteins	D_1__Firmicutes;D_2__Clostridia;D_3__Clostridiales;D_4__Lachnospiraceae;D_5__Moryella	59.91	50.79	57.19	0.17	0.1	0.14	1.07 (0.98, 1.17)	0.61	0.31	1.04 (0.96, 1.13)	0.91	0.62	1.03 (0.87, 1.21)	1.19 (1.01, 1.41)	1.01 (0.87, 1.18)	0.99 (0.86, 1.14)	1.09 (0.95, 1.25)	1.06 (0.92, 1.21)
Seafood and plant proteins	D_1__Firmicutes;D_2__Clostridia;D_3__Clostridiales;D_4__Peptostreptococcaceae;D_5__Peptostreptococcus	71.04	70.95	72.02	0.17	0.14	0.18	1.10 (1.00, 1.22)	0.43	0.15	1.03 (0.97, 1.09)	0.97	0.49	1.23 (1.03, 1.48)	0.97 (0.82, 1.15)	1.14 (0.96, 1.35)	1.02 (0.90, 1.16)	1.06 (0.97, 1.16)	0.97 (0.86, 1.10)
Seafood and plant proteins	D_1__Firmicutes;D_2__Clostridia;D_3__Clostridiales;D_4__Ruminococcaceae;D_5__Ruminococcaceae UCG-014	81.79	75.3	77.13	0.15	0.16	0.14	1.05 (0.95, 1.17)	0.83	0.55	1.00 (0.95, 1.05)	0.97	0.61	1.14 (0.92, 1.41)	1.07 (0.91, 1.27)	0.99 (0.84, 1.16)	0.96 (0.86, 1.08)	1.03 (0.95, 1.13)	1.00 (0.92, 1.08)
Seafood and plant proteins	D_1__Firmicutes;D_2__Erysipelotrichia;D_3__Erysipelotrichales;D_4__Erysipelotrichaceae;D_5__Solobacterium	90.22	93.59	92.52	0.27	0.34	0.25	1.22 (1.04, 1.43)	0.33	0.12	1.00 (0.95, 1.05)	0.97	0.009	1.31 (0.98, 1.75)	0.95 (0.72, 1.27)	1.42 (1.09, 1.85)	0.90 (0.82, 0.99)	1.08 (1.00, 1.17)	0.98 (0.90, 1.07)
Seafood and plant proteins	D_1__Firmicutes;D_2__Negativicutes;D_3__Selenomonadales;D_4__Veillonellaceae;D_5__Dialister	85.33	85.28	83.33	0.17	0.16	0.13	0.95 (0.83, 1.08)	0.91	0.45	0.96 (0.91, 1.03)	0.86	0.37	1.10 (0.80, 1.52)	0.98 (0.78, 1.22)	0.87 (0.72, 1.06)	1.02 (0.90, 1.17)	0.92 (0.85, 1.01)	0.99 (0.88, 1.12)
Seafood and plant proteins	D_1__Firmicutes;D_2__Negativicutes;D_3__Selenomonadales;D_4__Veillonellaceae;D_5__Megasphaera	86.89	91.51	93.36	0.27	0.31	0.3	1.08 (0.93, 1.26)	0.83	0.43	0.98 (0.93, 1.03)	0.95	0.93	0.96 (0.75, 1.22)	1.14 (0.89, 1.46)	1.22 (0.88, 1.70)	0.96 (0.87, 1.06)	0.98 (0.90, 1.07)	0.98 (0.90, 1.07)
Seafood and plant proteins	D_1__Firmicutes;D_2__Negativicutes;D_3__Selenomonadales;D_4__Veillonellaceae;D_5__Selenomonas 3	86.3	93.88	89.77	0.14	0.21	0.13	1.07 (0.92, 1.25)	0.85	0.32	0.98 (0.93, 1.03)	0.95	0.22	1.25 (0.96, 1.61)	1.05 (0.80, 1.36)	0.94 (0.72, 1.23)	0.97 (0.88, 1.07)	0.94 (0.87, 1.01)	1.04 (0.95, 1.13)
Seafood and plant proteins	D_1__Proteobacteria;D_2__Gammaproteobacteria;D_3__Betaproteobacteriales;D_4__Burkholderiaceae;D_5__Lautropia	78.28	70.63	72.21	0.16	0.21	0.18	0.97 (0.88, 1.08)	0.92	0.47	1.03 (0.97, 1.10)	0.95	0.4	1.01 (0.83, 1.23)	1.03 (0.87, 1.22)	0.90 (0.76, 1.06)	1.09 (0.97, 1.22)	1.03 (0.92, 1.15)	0.98 (0.88, 1.09)
Seafood and plant proteins	D_1__Proteobacteria;D_2__Gammaproteobacteria;D_3__Betaproteobacteriales;D_4__Neisseriaceae;Other	76.9	75.5	77.22	0.2	0.35	0.26	0.99 (0.90, 1.09)	0.95	0.43	1.06 (0.99, 1.12)	0.63	0.9	0.93 (0.77, 1.13)	1.08 (0.92, 1.27)	0.95 (0.81, 1.11)	1.03 (0.91, 1.17)	1.06 (0.95, 1.18)	1.07 (0.98, 1.16)
Seafood and plant proteins	D_1__Proteobacteria;D_2__Gammaproteobacteria;D_3__Pasteurellales;D_4__Pasteurellaceae;D_5__Actinobacillus	32.6	30.49	26.97	0.18	0.3	0.17	0.98 (0.89, 1.08)	0.92	0.91	1.04 (0.94, 1.16)	0.97	0.18	0.96 (0.81, 1.14)	0.96 (0.82, 1.13)	1.01 (0.85, 1.19)	0.89 (0.73, 1.09)	1.13 (0.96, 1.33)	1.07 (0.89, 1.30)
Seafood and plant proteins	D_1__Proteobacteria;D_2__Gammaproteobacteria;D_3__Pasteurellales;D_4__Pasteurellaceae;D_5__Aggregatibacter	72.49	64.61	69.13	0.46	0.5	0.47	0.96 (0.87, 1.05)	0.83	0.02	0.98 (0.93, 1.03)	0.97	0.43	1.07 (0.90, 1.27)	1.04 (0.89, 1.21)	0.80 (0.69, 0.94)	0.99 (0.91, 1.07)	1.03 (0.92, 1.16)	0.94 (0.86, 1.03)
Seafood and plant proteins	D_1__Proteobacteria;D_2__Gammaproteobacteria;D_3__Pasteurellales;D_4__Pasteurellaceae;Other	34.47	32.58	24.93	0.16	0.17	0.11	0.98 (0.89, 1.07)	0.92	0.88	1.10 (0.98, 1.22)	0.7	0.26	0.95 (0.80, 1.13)	1.01 (0.86, 1.18)	0.97 (0.82, 1.15)	1.17 (0.97, 1.42)	1.16 (0.96, 1.39)	0.96 (0.79, 1.16)
Seafood and plant proteins	D_1__Spirochaetes;D_2__Spirochaetia;D_3__Spirochaetales;D_4__Spirochaetaceae;D_5__Treponema 2	68.42	72.27	69.44	0.14	0.13	0.13	0.91 (0.81, 1.02)	0.5	0.11	1.03 (0.96, 1.12)	0.97	0.16	1.08 (0.88, 1.32)	0.80 (0.65, 0.99)	0.87 (0.73, 1.03)	1.12 (0.95, 1.32)	1.08 (0.96, 1.23)	0.94 (0.83, 1.07)
Fatty acids	D_1__Actinobacteria;D_2__Actinobacteria;D_3__Bifidobacteriales;D_4__Bifidobacteriaceae;D_5__Scardovia	54.86	54.27	52.18	0.1	0.13	0.13	0.99 (0.89, 1.09)	0.93	0.39	0.96 (0.87, 1.06)	0.81	0.69	1.07 (0.88, 1.30)	0.90 (0.77, 1.06)	1.02 (0.86, 1.21)	0.90 (0.77, 1.07)	0.98 (0.84, 1.16)	0.99 (0.84, 1.17)
Fatty acids	D_1__Actinobacteria;D_2__Actinobacteria;D_3__Corynebacteriales;D_4__Corynebacteriaceae;D_5__Corynebacterium	86.68	89.19	88.45	0.33	0.39	0.38	1.05 (0.92, 1.19)	0.87	0.35	1.01 (0.97, 1.05)	0.88	0.65	0.91 (0.71, 1.16)	1.06 (0.85, 1.32)	1.15 (0.93, 1.42)	0.99 (0.92, 1.06)	1.03 (0.97, 1.11)	1.00 (0.91, 1.10)
Fatty acids	D_1__Bacteroidetes;D_2__Bacteroidia;D_3__Bacteroidales;D_4__Porphyromonadaceae;D_5__Porphyromonas	86.71	84.12	88.95	0.62	0.57	0.77	1.01 (0.89, 1.14)	0.96	0.17	0.98 (0.94, 1.03)	0.82	0.4	0.87 (0.67, 1.12)	1.13 (0.95, 1.34)	0.92 (0.73, 1.17)	0.94 (0.85, 1.04)	1.03 (0.94, 1.11)	0.97 (0.90, 1.05)
Fatty acids	D_1__Bacteroidetes;D_2__Bacteroidia;D_3__Flavobacteriales;D_4__Weeksellaceae;D_5__Bergeyella	94.41	93.47	94.83	0.39	0.27	0.25	0.95 (0.78, 1.15)	0.87	0.67	0.90 (0.84, 0.96)	0.08	0.21	0.79 (0.49, 1.26)	0.95 (0.71, 1.28)	1.02 (0.75, 1.38)	0.88 (0.78, 0.99)	0.86 (0.78, 0.95)	1.00 (0.87, 1.15)
Fatty acids	D_1__Firmicutes;D_2__Bacilli;D_3__Lactobacillales;D_4__Aerococcaceae;D_5__Abiotrophia	73.33	66.96	72.01	0.26	0.23	0.24	1.04 (0.95, 1.14)	0.87	0.76	1.05 (0.99, 1.12)	0.58	0.34	1.00 (0.83, 1.20)	1.03 (0.89, 1.19)	1.09 (0.93, 1.27)	1.13 (1.00, 1.28)	1.01 (0.93, 1.11)	1.03 (0.92, 1.17)
Fatty acids	D_1__Firmicutes;D_2__Clostridia;D_3__Clostridiales;D_4__Family XI;D_5__Parvimonas	85.46	89	88.66	0.28	0.33	0.3	1.15 (0.97, 1.36)	0.68	1	0.98 (0.92, 1.05)	0.82	0.9	1.15 (0.81, 1.62)	1.15 (0.88, 1.48)	1.14 (0.86, 1.53)	0.96 (0.84, 1.11)	0.97 (0.88, 1.07)	1.00 (0.89, 1.12)
Fatty acids	D_1__Firmicutes;D_2__Clostridia;D_3__Clostridiales;D_4__Family XIII;D_5__[Eubacterium] nodatum group	74.94	77.1	76.48	0.13	0.12	0.15	1.01 (0.90, 1.12)	0.96	0.16	0.96 (0.91, 1.02)	0.73	0.31	0.87 (0.71, 1.08)	0.99 (0.84, 1.18)	1.15 (0.95, 1.40)	0.93 (0.83, 1.05)	1.01 (0.93, 1.10)	0.92 (0.82, 1.02)
Fatty acids	D_1__Firmicutes;D_2__Clostridia;D_3__Clostridiales;D_4__Family XIII;D_5__Mogibacterium	86.26	92.41	92.59	0.15	0.16	0.18	1.01 (0.87, 1.17)	0.96	0.29	0.98 (0.93, 1.02)	0.75	0.55	0.86 (0.67, 1.11)	1.14 (0.88, 1.47)	1.06 (0.81, 1.38)	0.94 (0.86, 1.03)	1.00 (0.94, 1.07)	0.97 (0.89, 1.05)
Fatty acids	D_1__Firmicutes;D_2__Clostridia;D_3__Clostridiales;D_4__Lachnospiraceae;D_5__Moryella	59.91	50.79	57.19	0.17	0.1	0.14	1.00 (0.92, 1.09)	0.98	0.76	1.04 (0.97, 1.13)	0.73	0.62	0.96 (0.81, 1.14)	1.04 (0.90, 1.20)	0.99 (0.85, 1.16)	1.03 (0.88, 1.19)	1.10 (0.97, 1.25)	1.01 (0.89, 1.14)
Fatty acids	D_1__Firmicutes;D_2__Clostridia;D_3__Clostridiales;D_4__Peptostreptococcaceae;D_5__Peptostreptococcus	71.04	70.95	72.02	0.17	0.14	0.18	0.92 (0.83, 1.01)	0.68	0.26	1.01 (0.95, 1.07)	0.91	0.78	0.82 (0.69, 0.99)	0.92 (0.79, 1.06)	1.02 (0.86, 1.22)	1.00 (0.88, 1.13)	1.03 (0.94, 1.13)	0.98 (0.87, 1.10)
Fatty acids	D_1__Firmicutes;D_2__Clostridia;D_3__Clostridiales;D_4__Ruminococcaceae;D_5__Ruminococcaceae UCG-014	81.79	75.3	77.13	0.15	0.16	0.14	0.97 (0.88, 1.08)	0.89	0.74	0.99 (0.93, 1.04)	0.82	0.69	0.90 (0.72, 1.12)	0.99 (0.85, 1.16)	1.00 (0.84, 1.18)	1.03 (0.91, 1.17)	0.98 (0.90, 1.06)	0.97 (0.89, 1.05)
Fatty acids	D_1__Firmicutes;D_2__Erysipelotrichia;D_3__Erysipelotrichales;D_4__Erysipelotrichaceae;D_5__Solobacterium	90.22	93.59	92.52	0.27	0.34	0.25	1.05 (0.90, 1.23)	0.87	0.67	1.01 (0.96, 1.05)	0.88	0.2	0.99 (0.76, 1.30)	1.16 (0.89, 1.51)	1.01 (0.76, 1.33)	0.96 (0.87, 1.05)	1.06 (0.99, 1.13)	0.98 (0.91, 1.06)
Fatty acids	D_1__Firmicutes;D_2__Negativicutes;D_3__Selenomonadales;D_4__Veillonellaceae;D_5__Dialister	85.33	85.28	83.33	0.17	0.16	0.13	0.96 (0.83, 1.10)	0.87	0.13	0.98 (0.92, 1.05)	0.82	0.44	0.70 (0.49, 0.99)	0.98 (0.80, 1.20)	1.07 (0.85, 1.34)	1.05 (0.91, 1.21)	0.94 (0.86, 1.03)	0.99 (0.88, 1.12)
Fatty acids	D_1__Firmicutes;D_2__Negativicutes;D_3__Selenomonadales;D_4__Veillonellaceae;D_5__Megasphaera	86.89	91.51	93.36	0.27	0.31	0.3	0.94 (0.80, 1.11)	0.87	0.44	0.97 (0.93, 1.02)	0.73	0.15	0.92 (0.73, 1.17)	1.08 (0.81, 1.43)	0.80 (0.56, 1.15)	0.93 (0.85, 1.01)	1.04 (0.96, 1.12)	0.95 (0.87, 1.03)
Fatty acids	D_1__Firmicutes;D_2__Negativicutes;D_3__Selenomonadales;D_4__Veillonellaceae;D_5__Selenomonas 3	86.3	93.88	89.77	0.14	0.21	0.13	1.05 (0.89, 1.22)	0.87	0.65	0.95 (0.91, 1.00)	0.54	0.28	1.01 (0.78, 1.30)	1.16 (0.88, 1.52)	0.97 (0.72, 1.30)	0.88 (0.79, 0.98)	0.96 (0.90, 1.02)	0.98 (0.90, 1.07)
Fatty acids	D_1__Proteobacteria;D_2__Gammaproteobacteria;D_3__Betaproteobacteriales;D_4__Burkholderiaceae;D_5__Lautropia	78.28	70.63	72.21	0.16	0.21	0.18	1.08 (0.98, 1.20)	0.69	0.25	1.12 (1.05, 1.20)	0.06	0.23	0.94 (0.77, 1.16)	1.09 (0.92, 1.28)	1.18 (1.00, 1.39)	1.21 (1.08, 1.35)	1.05 (0.92, 1.20)	1.09 (0.99, 1.21)
Fatty acids	D_1__Proteobacteria;D_2__Gammaproteobacteria;D_3__Betaproteobacteriales;D_4__Neisseriaceae;Other	76.9	75.5	77.22	0.2	0.35	0.26	1.03 (0.93, 1.14)	0.89	0.15	1.08 (1.01, 1.14)	0.3	0.88	0.89 (0.72, 1.09)	1.15 (0.97, 1.35)	1.01 (0.86, 1.19)	1.11 (0.98, 1.24)	1.07 (0.96, 1.19)	1.07 (0.97, 1.17)
Fatty acids	D_1__Proteobacteria;D_2__Gammaproteobacteria;D_3__Pasteurellales;D_4__Pasteurellaceae;D_5__Actinobacillus	32.6	30.49	26.97	0.18	0.3	0.17	0.97 (0.88, 1.07)	0.87	0.06	1.17 (1.05, 1.30)	0.2	0.83	0.83 (0.70, 0.99)	1.10 (0.94, 1.28)	0.95 (0.80, 1.13)	1.10 (0.88, 1.38)	1.20 (1.00, 1.45)	1.18 (0.99, 1.40)
Fatty acids	D_1__Proteobacteria;D_2__Gammaproteobacteria;D_3__Pasteurellales;D_4__Pasteurellaceae;D_5__Aggregatibacter	72.49	64.61	69.13	0.46	0.5	0.47	0.97 (0.89, 1.07)	0.87	0.31	1.02 (0.97, 1.07)	0.82	0.99	0.96 (0.80, 1.15)	1.05 (0.91, 1.22)	0.89 (0.76, 1.05)	1.02 (0.94, 1.11)	1.02 (0.92, 1.12)	1.02 (0.93, 1.13)
Fatty acids	D_1__Proteobacteria;D_2__Gammaproteobacteria;D_3__Pasteurellales;D_4__Pasteurellaceae;Other	34.47	32.58	24.93	0.16	0.17	0.11	1.03 (0.94, 1.13)	0.87	0.27	0.94 (0.84, 1.05)	0.73	0.55	0.96 (0.80, 1.14)	0.99 (0.85, 1.16)	1.15 (0.98, 1.35)	0.98 (0.78, 1.24)	0.87 (0.74, 1.04)	1.00 (0.83, 1.20)
Fatty acids	D_1__Spirochaetes;D_2__Spirochaetia;D_3__Spirochaetales;D_4__Spirochaetaceae;D_5__Treponema 2	68.42	72.27	69.44	0.14	0.13	0.13	1.00 (0.89, 1.11)	0.96	0.81	0.90 (0.84, 0.98)	0.25	0.43	1.02 (0.82, 1.28)	0.95 (0.80, 1.13)	1.02 (0.86, 1.23)	0.94 (0.79, 1.12)	0.94 (0.84, 1.05)	0.85 (0.75, 0.96)
Refined grains	D_1__Actinobacteria;D_2__Actinobacteria;D_3__Bifidobacteriales;D_4__Bifidobacteriaceae;D_5__Scardovia	54.86	54.27	52.18	0.1	0.13	0.13	1.03 (0.94, 1.14)	0.88	0.42	0.95 (0.86, 1.05)	0.8	0.23	1.14 (0.96, 1.36)	0.98 (0.84, 1.15)	1.00 (0.84, 1.19)	1.02 (0.85, 1.21)	0.99 (0.84, 1.18)	0.83 (0.69, 1.00)
Refined grains	D_1__Actinobacteria;D_2__Actinobacteria;D_3__Corynebacteriales;D_4__Corynebacteriaceae;D_5__Corynebacterium	86.68	89.19	88.45	0.33	0.39	0.38	0.98 (0.86, 1.11)	0.95	0.07	0.97 (0.92, 1.01)	0.72	0.51	1.17 (0.96, 1.42)	0.86 (0.68, 1.09)	0.87 (0.69, 1.09)	0.95 (0.88, 1.02)	1.00 (0.93, 1.07)	0.94 (0.87, 1.03)
Refined grains	D_1__Bacteroidetes;D_2__Bacteroidia;D_3__Bacteroidales;D_4__Porphyromonadaceae;D_5__Porphyromonas	86.71	84.12	88.95	0.62	0.57	0.77	0.98 (0.86, 1.11)	0.95	0.04	1.01 (0.96, 1.06)	0.94	0.17	1.19 (0.95, 1.49)	0.81 (0.65, 0.99)	1.00 (0.79, 1.28)	1.04 (0.93, 1.15)	0.95 (0.88, 1.03)	1.05 (0.98, 1.12)
Refined grains	D_1__Bacteroidetes;D_2__Bacteroidia;D_3__Flavobacteriales;D_4__Weeksellaceae;D_5__Bergeyella	94.41	93.47	94.83	0.39	0.27	0.25	0.94 (0.79, 1.11)	0.88	0.87	1.05 (0.98, 1.11)	0.73	0.13	0.92 (0.63, 1.34)	0.88 (0.63, 1.22)	0.98 (0.77, 1.24)	0.96 (0.84, 1.10)	1.11 (1.02, 1.21)	1.00 (0.90, 1.12)
Refined grains	D_1__Firmicutes;D_2__Bacilli;D_3__Lactobacillales;D_4__Aerococcaceae;D_5__Abiotrophia	73.33	66.96	72.01	0.26	0.23	0.24	1.05 (0.95, 1.15)	0.88	0.56	1.00 (0.94, 1.07)	0.97	0.07	1.03 (0.87, 1.23)	1.00 (0.86, 1.16)	1.13 (0.95, 1.34)	1.05 (0.93, 1.18)	0.90 (0.81, 1.01)	1.07 (0.96, 1.18)
Refined grains	D_1__Firmicutes;D_2__Clostridia;D_3__Clostridiales;D_4__Family XI;D_5__Parvimonas	85.46	89	88.66	0.28	0.33	0.3	0.97 (0.83, 1.13)	0.94	0.32	0.97 (0.91, 1.03)	0.8	0.37	1.17 (0.87, 1.58)	0.88 (0.68, 1.14)	0.92 (0.70, 1.20)	1.05 (0.93, 1.19)	0.95 (0.87, 1.04)	0.94 (0.84, 1.06)
Refined grains	D_1__Firmicutes;D_2__Clostridia;D_3__Clostridiales;D_4__Family XIII;D_5__[Eubacterium] nodatum group	74.94	77.1	76.48	0.13	0.12	0.15	1.05 (0.94, 1.16)	0.88	0.02	1.07 (1.01, 1.13)	0.57	0.58	1.29 (1.07, 1.55)	0.91 (0.77, 1.07)	1.01 (0.83, 1.23)	1.03 (0.93, 1.14)	1.06 (0.98, 1.15)	1.11 (1.01, 1.23)
Refined grains	D_1__Firmicutes;D_2__Clostridia;D_3__Clostridiales;D_4__Family XIII;D_5__Mogibacterium	86.26	92.41	92.59	0.15	0.16	0.18	1.19 (1.03, 1.38)	0.73	0.01	1.01 (0.97, 1.06)	0.89	0.66	1.50 (1.19, 1.90)	0.88 (0.68, 1.14)	1.23 (0.96, 1.59)	1.01 (0.92, 1.12)	0.99 (0.92, 1.06)	1.04 (0.96, 1.12)
Refined grains	D_1__Firmicutes;D_2__Clostridia;D_3__Clostridiales;D_4__Lachnospiraceae;D_5__Moryella	59.91	50.79	57.19	0.17	0.1	0.14	1.00 (0.91, 1.09)	0.99	0.52	1.06 (0.98, 1.15)	0.73	0.13	1.06 (0.90, 1.26)	0.94 (0.81, 1.08)	1.01 (0.87, 1.18)	0.96 (0.82, 1.12)	1.01 (0.87, 1.18)	1.16 (1.03, 1.31)
Refined grains	D_1__Firmicutes;D_2__Clostridia;D_3__Clostridiales;D_4__Peptostreptococcaceae;D_5__Peptostreptococcus	71.04	70.95	72.02	0.17	0.14	0.18	1.05 (0.95, 1.16)	0.88	0.1	1.03 (0.98, 1.09)	0.8	0.48	1.23 (1.03, 1.47)	1.00 (0.85, 1.16)	0.95 (0.79, 1.14)	1.03 (0.90, 1.17)	1.01 (0.93, 1.09)	1.10 (0.98, 1.23)
Refined grains	D_1__Firmicutes;D_2__Clostridia;D_3__Clostridiales;D_4__Ruminococcaceae;D_5__Ruminococcaceae UCG-014	81.79	75.3	77.13	0.15	0.16	0.14	1.04 (0.94, 1.15)	0.88	0.18	1.00 (0.95, 1.06)	0.99	0.61	1.17 (0.96, 1.42)	0.93 (0.80, 1.09)	1.08 (0.91, 1.28)	1.01 (0.91, 1.12)	1.02 (0.94, 1.11)	0.95 (0.85, 1.07)
Refined grains	D_1__Firmicutes;D_2__Erysipelotrichia;D_3__Erysipelotrichales;D_4__Erysipelotrichaceae;D_5__Solobacterium	90.22	93.59	92.52	0.27	0.34	0.25	1.08 (0.93, 1.26)	0.88	0.43	1.01 (0.96, 1.05)	0.97	0.08	1.21 (0.95, 1.54)	0.95 (0.73, 1.24)	1.08 (0.81, 1.45)	1.08 (0.98, 1.19)	0.95 (0.89, 1.02)	1.03 (0.95, 1.12)
Refined grains	D_1__Firmicutes;D_2__Negativicutes;D_3__Selenomonadales;D_4__Veillonellaceae;D_5__Dialister	85.33	85.28	83.33	0.17	0.16	0.13	0.96 (0.85, 1.08)	0.88	0.21	0.98 (0.92, 1.03)	0.85	0.03	1.14 (0.90, 1.43)	0.92 (0.75, 1.13)	0.87 (0.71, 1.07)	1.02 (0.90, 1.17)	1.02 (0.94, 1.11)	0.85 (0.76, 0.96)
Refined grains	D_1__Firmicutes;D_2__Negativicutes;D_3__Selenomonadales;D_4__Veillonellaceae;D_5__Megasphaera	86.89	91.51	93.36	0.27	0.31	0.3	1.06 (0.92, 1.22)	0.88	0.74	1.05 (0.99, 1.10)	0.68	0.95	1.11 (0.90, 1.37)	1.00 (0.81, 1.23)	1.12 (0.79, 1.57)	1.06 (0.96, 1.16)	1.04 (0.95, 1.13)	1.04 (0.96, 1.13)
Refined grains	D_1__Firmicutes;D_2__Negativicutes;D_3__Selenomonadales;D_4__Veillonellaceae;D_5__Selenomonas 3	86.3	93.88	89.77	0.14	0.21	0.13	1.00 (0.86, 1.18)	0.99	0.02	1.01 (0.96, 1.07)	0.9	0.09	1.26 (0.99, 1.59)	0.72 (0.52, 0.99)	0.95 (0.72, 1.25)	1.10 (1.00, 1.20)	1.00 (0.92, 1.07)	0.94 (0.85, 1.05)
Refined grains	D_1__Proteobacteria;D_2__Gammaproteobacteria;D_3__Betaproteobacteriales;D_4__Burkholderiaceae;D_5__Lautropia	78.28	70.63	72.21	0.16	0.21	0.18	0.94 (0.85, 1.04)	0.88	0.71	0.96 (0.90, 1.02)	0.8	0.13	0.88 (0.72, 1.07)	0.96 (0.82, 1.12)	0.98 (0.82, 1.16)	1.05 (0.94, 1.16)	0.92 (0.83, 1.03)	0.91 (0.81, 1.02)
Refined grains	D_1__Proteobacteria;D_2__Gammaproteobacteria;D_3__Betaproteobacteriales;D_4__Neisseriaceae;Other	76.9	75.5	77.22	0.2	0.35	0.26	0.97 (0.88, 1.07)	0.91	0.23	1.00 (0.95, 1.06)	1	0.15	1.05 (0.88, 1.25)	0.85 (0.71, 1.02)	1.01 (0.86, 1.18)	1.04 (0.94, 1.14)	0.93 (0.85, 1.02)	1.05 (0.95, 1.15)
Refined grains	D_1__Proteobacteria;D_2__Gammaproteobacteria;D_3__Pasteurellales;D_4__Pasteurellaceae;D_5__Actinobacillus	32.6	30.49	26.97	0.18	0.3	0.17	0.97 (0.88, 1.07)	0.88	0.36	0.96 (0.86, 1.08)	0.88	0.25	1.09 (0.90, 1.32)	0.91 (0.79, 1.06)	0.94 (0.80, 1.12)	0.92 (0.74, 1.15)	1.06 (0.90, 1.25)	0.85 (0.68, 1.06)
Refined grains	D_1__Proteobacteria;D_2__Gammaproteobacteria;D_3__Pasteurellales;D_4__Pasteurellaceae;D_5__Aggregatibacter	72.49	64.61	69.13	0.46	0.5	0.47	1.05 (0.97, 1.15)	0.88	0.05	0.94 (0.89, 0.99)	0.57	0.86	1.15 (0.97, 1.35)	0.91 (0.79, 1.06)	1.15 (0.99, 1.34)	0.92 (0.85, 1.00)	0.94 (0.84, 1.04)	0.96 (0.87, 1.06)
Refined grains	D_1__Proteobacteria;D_2__Gammaproteobacteria;D_3__Pasteurellales;D_4__Pasteurellaceae;Other	34.47	32.58	24.93	0.16	0.17	0.11	0.94 (0.86, 1.04)	0.88	0.66	1.07 (0.96, 1.19)	0.8	0.21	1.01 (0.85, 1.22)	0.92 (0.79, 1.07)	0.92 (0.78, 1.08)	1.20 (0.93, 1.55)	0.96 (0.82, 1.13)	1.15 (0.97, 1.36)
Refined grains	D_1__Spirochaetes;D_2__Spirochaetia;D_3__Spirochaetales;D_4__Spirochaetaceae;D_5__Treponema 2	68.42	72.27	69.44	0.14	0.13	0.13	1.02 (0.92, 1.13)	0.94	0.82	0.94 (0.87, 1.02)	0.73	0.65	1.03 (0.84, 1.26)	1.06 (0.89, 1.26)	0.98 (0.83, 1.16)	0.97 (0.80, 1.18)	0.97 (0.86, 1.09)	0.90 (0.78, 1.03)
Sodium	D_1__Actinobacteria;D_2__Actinobacteria;D_3__Bifidobacteriales;D_4__Bifidobacteriaceae;D_5__Scardovia	54.86	54.27	52.18	0.1	0.13	0.13	1.17 (1.06, 1.30)	0.05	0.71	1.02 (0.91, 1.13)	0.9	0.38	1.17 (0.97, 1.41)	1.24 (1.04, 1.47)	1.11 (0.93, 1.33)	1.10 (0.91, 1.33)	0.92 (0.77, 1.10)	1.05 (0.87, 1.28)
Sodium	D_1__Actinobacteria;D_2__Actinobacteria;D_3__Corynebacteriales;D_4__Corynebacteriaceae;D_5__Corynebacterium	86.68	89.19	88.45	0.33	0.39	0.38	0.94 (0.82, 1.09)	0.74	0.06	1.06 (1.01, 1.11)	0.17	0.7	1.16 (0.92, 1.46)	0.91 (0.71, 1.16)	0.77 (0.60, 0.99)	1.05 (0.97, 1.14)	1.03 (0.95, 1.12)	1.08 (1.00, 1.18)
Sodium	D_1__Bacteroidetes;D_2__Bacteroidia;D_3__Bacteroidales;D_4__Porphyromonadaceae;D_5__Porphyromonas	86.71	84.12	88.95	0.62	0.57	0.77	0.87 (0.76, 1.00)	0.23	0.98	0.95 (0.90, 0.99)	0.16	0.18	0.89 (0.70, 1.13)	0.87 (0.70, 1.08)	0.86 (0.67, 1.10)	0.87 (0.79, 0.96)	0.98 (0.90, 1.07)	0.96 (0.89, 1.04)
Sodium	D_1__Bacteroidetes;D_2__Bacteroidia;D_3__Flavobacteriales;D_4__Weeksellaceae;D_5__Bergeyella	94.41	93.47	94.83	0.39	0.27	0.25	0.97 (0.78, 1.20)	0.89	0.1	1.05 (0.98, 1.14)	0.45	0.008	0.88 (0.55, 1.40)	0.71 (0.47, 1.06)	1.22 (0.89, 1.67)	1.09 (0.94, 1.26)	1.18 (1.05, 1.33)	0.88 (0.77, 1.01)
Sodium	D_1__Firmicutes;D_2__Bacilli;D_3__Lactobacillales;D_4__Aerococcaceae;D_5__Abiotrophia	73.33	66.96	72.01	0.26	0.23	0.24	0.93 (0.85, 1.03)	0.43	0.27	0.98 (0.91, 1.05)	0.85	0.63	0.84 (0.70, 1.01)	1.03 (0.87, 1.22)	0.92 (0.78, 1.10)	0.94 (0.83, 1.06)	1.00 (0.89, 1.13)	1.02 (0.89, 1.16)
Sodium	D_1__Firmicutes;D_2__Clostridia;D_3__Clostridiales;D_4__Family XI;D_5__Parvimonas	85.46	89	88.66	0.28	0.33	0.3	0.91 (0.75, 1.10)	0.63	0.86	0.97 (0.90, 1.04)	0.68	0.41	0.92 (0.65, 1.31)	0.95 (0.72, 1.25)	0.83 (0.55, 1.24)	0.89 (0.78, 1.02)	0.99 (0.89, 1.11)	1.00 (0.89, 1.12)
Sodium	D_1__Firmicutes;D_2__Clostridia;D_3__Clostridiales;D_4__Family XIII;D_5__[Eubacterium] nodatum group	74.94	77.1	76.48	0.13	0.12	0.15	0.85 (0.76, 0.95)	0.06	0.82	0.98 (0.92, 1.04)	0.83	0.28	0.85 (0.71, 1.03)	0.88 (0.73, 1.07)	0.81 (0.66, 0.99)	0.94 (0.84, 1.05)	1.04 (0.95, 1.13)	0.93 (0.82, 1.06)
Sodium	D_1__Firmicutes;D_2__Clostridia;D_3__Clostridiales;D_4__Family XIII;D_5__Mogibacterium	86.26	92.41	92.59	0.15	0.16	0.18	0.85 (0.71, 1.03)	0.35	0.03	0.94 (0.89, 0.98)	0.12	0.61	1.17 (0.86, 1.58)	0.65 (0.45, 0.93)	0.74 (0.54, 1.03)	0.90 (0.83, 0.99)	0.96 (0.89, 1.04)	0.93 (0.86, 1.02)
Sodium	D_1__Firmicutes;D_2__Clostridia;D_3__Clostridiales;D_4__Lachnospiraceae;D_5__Moryella	59.91	50.79	57.19	0.17	0.1	0.14	0.94 (0.86, 1.04)	0.52	0.41	1.00 (0.92, 1.09)	0.99	0.19	1.04 (0.88, 1.23)	0.91 (0.78, 1.07)	0.90 (0.77, 1.05)	0.89 (0.75, 1.06)	1.00 (0.86, 1.15)	1.10 (0.95, 1.27)
Sodium	D_1__Firmicutes;D_2__Clostridia;D_3__Clostridiales;D_4__Peptostreptococcaceae;D_5__Peptostreptococcus	71.04	70.95	72.02	0.17	0.14	0.18	0.86 (0.77, 0.95)	0.07	0.49	0.92 (0.86, 0.99)	0.14	0.29	0.92 (0.76, 1.11)	0.87 (0.73, 1.03)	0.78 (0.63, 0.95)	0.87 (0.76, 0.99)	0.98 (0.89, 1.08)	0.89 (0.79, 1.00)
Sodium	D_1__Firmicutes;D_2__Clostridia;D_3__Clostridiales;D_4__Ruminococcaceae;D_5__Ruminococcaceae UCG-014	81.79	75.3	77.13	0.15	0.16	0.14	0.89 (0.80, 0.99)	0.21	0.94	1.02 (0.96, 1.08)	0.83	0.35	0.87 (0.71, 1.06)	0.89 (0.74, 1.06)	0.91 (0.76, 1.11)	0.94 (0.82, 1.08)	1.01 (0.91, 1.11)	1.06 (0.97, 1.17)
Sodium	D_1__Firmicutes;D_2__Erysipelotrichia;D_3__Erysipelotrichales;D_4__Erysipelotrichaceae;D_5__Solobacterium	90.22	93.59	92.52	0.27	0.34	0.25	0.94 (0.78, 1.13)	0.8	0.67	0.93 (0.88, 0.97)	0.05	0.65	1.04 (0.75, 1.44)	0.83 (0.58, 1.20)	0.93 (0.68, 1.26)	0.95 (0.88, 1.04)	0.93 (0.86, 1.00)	0.90 (0.82, 0.98)
Sodium	D_1__Firmicutes;D_2__Negativicutes;D_3__Selenomonadales;D_4__Veillonellaceae;D_5__Dialister	85.33	85.28	83.33	0.17	0.16	0.13	0.96 (0.83, 1.11)	0.84	0.01	1.03 (0.96, 1.10)	0.78	0.58	1.38 (1.03, 1.83)	0.93 (0.74, 1.17)	0.77 (0.60, 0.99)	1.02 (0.89, 1.16)	1.06 (0.96, 1.17)	0.97 (0.84, 1.12)
Sodium	D_1__Firmicutes;D_2__Negativicutes;D_3__Selenomonadales;D_4__Veillonellaceae;D_5__Megasphaera	86.89	91.51	93.36	0.27	0.31	0.3	1.01 (0.84, 1.21)	0.98	0.42	1.00 (0.95, 1.06)	0.96	0.98	1.15 (0.88, 1.50)	0.91 (0.66, 1.24)	0.88 (0.59, 1.32)	1.01 (0.92, 1.11)	1.00 (0.91, 1.10)	1.00 (0.92, 1.09)
Sodium	D_1__Firmicutes;D_2__Negativicutes;D_3__Selenomonadales;D_4__Veillonellaceae;D_5__Selenomonas 3	86.3	93.88	89.77	0.14	0.21	0.13	0.87 (0.73, 1.03)	0.35	0.15	1.05 (1.00, 1.10)	0.25	0.68	1.06 (0.81, 1.38)	0.81 (0.58, 1.14)	0.71 (0.52, 0.97)	1.08 (0.98, 1.19)	1.03 (0.96, 1.10)	1.05 (0.95, 1.16)
Sodium	D_1__Proteobacteria;D_2__Gammaproteobacteria;D_3__Betaproteobacteriales;D_4__Burkholderiaceae;D_5__Lautropia	78.28	70.63	72.21	0.16	0.21	0.18	0.94 (0.84, 1.05)	0.54	0.09	0.97 (0.91, 1.04)	0.77	0.43	0.90 (0.73, 1.11)	1.09 (0.92, 1.30)	0.83 (0.69, 0.99)	0.94 (0.84, 1.06)	1.04 (0.92, 1.18)	0.94 (0.84, 1.06)
Sodium	D_1__Proteobacteria;D_2__Gammaproteobacteria;D_3__Betaproteobacteriales;D_4__Neisseriaceae;Other	76.9	75.5	77.22	0.2	0.35	0.26	0.93 (0.83, 1.03)	0.43	0.68	0.99 (0.93, 1.05)	0.9	0.46	0.94 (0.77, 1.13)	0.87 (0.71, 1.05)	0.98 (0.82, 1.17)	1.04 (0.94, 1.16)	0.99 (0.90, 1.10)	0.95 (0.86, 1.05)
Sodium	D_1__Proteobacteria;D_2__Gammaproteobacteria;D_3__Pasteurellales;D_4__Pasteurellaceae;D_5__Actinobacillus	32.6	30.49	26.97	0.18	0.3	0.17	0.96 (0.87, 1.06)	0.74	0.34	0.87 (0.77, 0.97)	0.14	0.28	1.07 (0.90, 1.27)	0.90 (0.76, 1.07)	0.92 (0.77, 1.09)	0.88 (0.72, 1.08)	0.96 (0.79, 1.16)	0.76 (0.62, 0.93)
Sodium	D_1__Proteobacteria;D_2__Gammaproteobacteria;D_3__Pasteurellales;D_4__Pasteurellaceae;D_5__Aggregatibacter	72.49	64.61	69.13	0.46	0.5	0.47	0.99 (0.90, 1.09)	0.96	0.84	0.96 (0.91, 1.02)	0.47	0.84	1.02 (0.86, 1.21)	0.96 (0.82, 1.12)	1.01 (0.86, 1.19)	0.94 (0.87, 1.03)	0.98 (0.87, 1.11)	0.97 (0.88, 1.08)
Sodium	D_1__Proteobacteria;D_2__Gammaproteobacteria;D_3__Pasteurellales;D_4__Pasteurellaceae;Other	34.47	32.58	24.93	0.16	0.17	0.11	0.97 (0.88, 1.07)	0.8	0.57	0.95 (0.86, 1.06)	0.74	0.92	0.90 (0.75, 1.07)	1.00 (0.85, 1.17)	1.01 (0.85, 1.20)	0.94 (0.78, 1.12)	0.98 (0.82, 1.18)	0.94 (0.77, 1.16)
Sodium	D_1__Spirochaetes;D_2__Spirochaetia;D_3__Spirochaetales;D_4__Spirochaetaceae;D_5__Treponema 2	68.42	72.27	69.44	0.14	0.13	0.13	0.90 (0.80, 1.01)	0.25	0.54	0.95 (0.88, 1.03)	0.48	0.67	0.94 (0.76, 1.15)	0.95 (0.78, 1.14)	0.82 (0.68, 1.00)	0.92 (0.78, 1.09)	0.92 (0.79, 1.06)	0.99 (0.88, 1.12)
Added sugar	D_1__Actinobacteria;D_2__Actinobacteria;D_3__Bifidobacteriales;D_4__Bifidobacteriaceae;D_5__Scardovia	54.86	54.27	52.18	0.1	0.13	0.13	0.90 (0.81, 1.00)	0.08	0.48	0.86 (0.78, 0.95)	0.01	0.02	0.90 (0.73, 1.10)	0.83 (0.70, 0.99)	0.97 (0.82, 1.15)	0.92 (0.77, 1.11)	0.97 (0.82, 1.14)	0.70 (0.59, 0.84)
Added sugar	D_1__Actinobacteria;D_2__Actinobacteria;D_3__Corynebacteriales;D_4__Corynebacteriaceae;D_5__Corynebacterium	86.68	89.19	88.45	0.33	0.39	0.38	1.20 (1.06, 1.36)	0.01	0.26	0.98 (0.93, 1.03)	0.56	0.65	1.11 (0.88, 1.41)	1.10 (0.89, 1.37)	1.38 (1.12, 1.71)	0.95 (0.88, 1.03)	1.01 (0.91, 1.12)	0.99 (0.90, 1.09)
Added sugar	D_1__Bacteroidetes;D_2__Bacteroidia;D_3__Bacteroidales;D_4__Porphyromonadaceae;D_5__Porphyromonas	86.71	84.12	88.95	0.62	0.57	0.77	1.23 (1.09, 1.38)	0.003	0.92	1.10 (1.04, 1.16)	0.003	0.24	1.22 (0.98, 1.53)	1.20 (0.99, 1.45)	1.27 (1.04, 1.54)	1.16 (1.05, 1.29)	1.12 (1.03, 1.23)	1.04 (0.96, 1.13)
Added sugar	D_1__Bacteroidetes;D_2__Bacteroidia;D_3__Flavobacteriales;D_4__Weeksellaceae;D_5__Bergeyella	94.41	93.47	94.83	0.39	0.27	0.25	1.16 (0.96, 1.39)	0.17	0.05	0.96 (0.89, 1.05)	0.53	0.16	1.45 (0.98, 2.15)	1.38 (1.02, 1.88)	0.88 (0.67, 1.17)	0.84 (0.72, 0.99)	1.00 (0.89, 1.12)	1.04 (0.87, 1.23)
Added sugar	D_1__Firmicutes;D_2__Bacilli;D_3__Lactobacillales;D_4__Aerococcaceae;D_5__Abiotrophia	73.33	66.96	72.01	0.26	0.23	0.24	1.16 (1.06, 1.28)	0.006	0.03	1.02 (0.95, 1.09)	0.72	0.64	1.41 (1.17, 1.69)	1.02 (0.87, 1.19)	1.16 (0.99, 1.36)	1.00 (0.88, 1.13)	1.07 (0.95, 1.20)	0.99 (0.88, 1.12)
Added sugar	D_1__Firmicutes;D_2__Clostridia;D_3__Clostridiales;D_4__Family XI;D_5__Parvimonas	85.46	89	88.66	0.28	0.33	0.3	1.33 (1.15, 1.55)	0.0009	0.27	1.06 (0.99, 1.14)	0.15	0.22	1.24 (0.92, 1.67)	1.18 (0.91, 1.52)	1.53 (1.22, 1.91)	1.14 (1.01, 1.28)	1.07 (0.95, 1.22)	0.99 (0.89, 1.10)
Added sugar	D_1__Firmicutes;D_2__Clostridia;D_3__Clostridiales;D_4__Family XIII;D_5__[Eubacterium] nodatum group	74.94	77.1	76.48	0.13	0.12	0.15	1.31 (1.18, 1.46)	< 0.0001	0.53	1.07 (1.00, 1.14)	0.09	0.61	1.18 (0.95, 1.47)	1.37 (1.16, 1.63)	1.34 (1.13, 1.59)	1.03 (0.92, 1.15)	1.11 (1.00, 1.22)	1.05 (0.93, 1.19)
Added sugar	D_1__Firmicutes;D_2__Clostridia;D_3__Clostridiales;D_4__Family XIII;D_5__Mogibacterium	86.26	92.41	92.59	0.15	0.16	0.18	1.38 (1.20, 1.59)	0.0001	0.14	1.07 (1.01, 1.12)	0.03	0.97	1.12 (0.84, 1.49)	1.63 (1.28, 2.08)	1.36 (1.09, 1.70)	1.07 (0.97, 1.19)	1.07 (0.99, 1.17)	1.06 (0.97, 1.15)
Added sugar	D_1__Firmicutes;D_2__Clostridia;D_3__Clostridiales;D_4__Lachnospiraceae;D_5__Moryella	59.91	50.79	57.19	0.17	0.1	0.14	1.14 (1.04, 1.25)	0.01	0.29	1.04 (0.96, 1.13)	0.52	0.22	1.10 (0.93, 1.31)	1.26 (1.07, 1.47)	1.06 (0.92, 1.23)	1.14 (0.95, 1.36)	0.95 (0.82, 1.09)	1.08 (0.94, 1.24)
Added sugar	D_1__Firmicutes;D_2__Clostridia;D_3__Clostridiales;D_4__Peptostreptococcaceae;D_5__Peptostreptococcus	71.04	70.95	72.02	0.17	0.14	0.18	1.25 (1.14, 1.38)	0.0001	0.77	1.09 (1.01, 1.16)	0.04	0.5	1.18 (0.98, 1.43)	1.27 (1.09, 1.49)	1.29 (1.09, 1.53)	1.15 (1.01, 1.31)	1.08 (0.97, 1.21)	1.04 (0.92, 1.17)
Added sugar	D_1__Firmicutes;D_2__Clostridia;D_3__Clostridiales;D_4__Ruminococcaceae;D_5__Ruminococcaceae UCG-014	81.79	75.3	77.13	0.15	0.16	0.14	1.27 (1.15, 1.40)	7e-05	0.06	1.00 (0.94, 1.06)	0.97	0.3	1.56 (1.28, 1.91)	1.22 (1.04, 1.43)	1.15 (0.97, 1.36)	1.03 (0.88, 1.19)	1.04 (0.95, 1.15)	0.94 (0.85, 1.04)
Added sugar	D_1__Firmicutes;D_2__Erysipelotrichia;D_3__Erysipelotrichales;D_4__Erysipelotrichaceae;D_5__Solobacterium	90.22	93.59	92.52	0.27	0.34	0.25	1.27 (1.10, 1.45)	0.004	0.18	1.09 (1.03, 1.14)	0.007	0.56	1.14 (0.87, 1.50)	1.52 (1.20, 1.93)	1.16 (0.93, 1.44)	1.06 (0.96, 1.16)	1.13 (1.03, 1.23)	1.07 (0.99, 1.16)
Added sugar	D_1__Firmicutes;D_2__Negativicutes;D_3__Selenomonadales;D_4__Veillonellaceae;D_5__Dialister	85.33	85.28	83.33	0.17	0.16	0.13	1.23 (1.08, 1.40)	0.005	0.31	0.95 (0.88, 1.02)	0.2	0.42	1.04 (0.75, 1.45)	1.17 (0.96, 1.43)	1.36 (1.13, 1.65)	0.98 (0.83, 1.16)	0.98 (0.88, 1.09)	0.89 (0.79, 1.00)
Added sugar	D_1__Firmicutes;D_2__Negativicutes;D_3__Selenomonadales;D_4__Veillonellaceae;D_5__Megasphaera	86.89	91.51	93.36	0.27	0.31	0.3	1.15 (0.99, 1.35)	0.11	0.33	0.99 (0.95, 1.05)	0.9	0.38	1.14 (0.87, 1.49)	1.30 (1.02, 1.64)	0.96 (0.70, 1.31)	0.94 (0.84, 1.04)	0.99 (0.92, 1.08)	1.03 (0.95, 1.12)
Added sugar	D_1__Firmicutes;D_2__Negativicutes;D_3__Selenomonadales;D_4__Veillonellaceae;D_5__Selenomonas 3	86.3	93.88	89.77	0.14	0.21	0.13	1.31 (1.13, 1.52)	0.002	0.17	1.01 (0.95, 1.07)	0.84	0.28	1.04 (0.78, 1.39)	1.51 (1.13, 2.01)	1.38 (1.11, 1.71)	1.06 (0.93, 1.20)	1.03 (0.95, 1.12)	0.94 (0.85, 1.05)
Added sugar	D_1__Proteobacteria;D_2__Gammaproteobacteria;D_3__Betaproteobacteriales;D_4__Burkholderiaceae;D_5__Lautropia	78.28	70.63	72.21	0.16	0.21	0.18	1.16 (1.05, 1.29)	0.01	0.84	1.02 (0.96, 1.09)	0.61	0.58	1.18 (0.95, 1.45)	1.12 (0.95, 1.32)	1.20 (1.01, 1.42)	1.07 (0.95, 1.20)	1.03 (0.92, 1.16)	0.98 (0.88, 1.09)
Added sugar	D_1__Proteobacteria;D_2__Gammaproteobacteria;D_3__Betaproteobacteriales;D_4__Neisseriaceae;Other	76.9	75.5	77.22	0.2	0.35	0.26	1.21 (1.09, 1.34)	0.001	0.52	1.08 (1.02, 1.15)	0.02	0.009	1.11 (0.92, 1.33)	1.27 (1.06, 1.51)	1.25 (1.06, 1.48)	0.95 (0.85, 1.05)	1.18 (1.07, 1.31)	1.11 (1.01, 1.22)
Added sugar	D_1__Proteobacteria;D_2__Gammaproteobacteria;D_3__Pasteurellales;D_4__Pasteurellaceae;D_5__Actinobacillus	32.6	30.49	26.97	0.18	0.3	0.17	1.07 (0.96, 1.19)	0.29	0.05	1.11 (1.00, 1.23)	0.09	0.35	0.89 (0.74, 1.07)	1.20 (0.99, 1.44)	1.16 (0.96, 1.40)	0.99 (0.82, 1.20)	1.18 (0.99, 1.40)	1.16 (0.98, 1.39)
Added sugar	D_1__Proteobacteria;D_2__Gammaproteobacteria;D_3__Pasteurellales;D_4__Pasteurellaceae;D_5__Aggregatibacter	72.49	64.61	69.13	0.46	0.5	0.47	1.10 (1.01, 1.21)	0.06	0.66	1.05 (0.99, 1.12)	0.15	0.16	1.17 (0.99, 1.39)	1.05 (0.90, 1.23)	1.11 (0.95, 1.28)	1.00 (0.91, 1.10)	1.03 (0.92, 1.15)	1.13 (1.03, 1.25)
Added sugar	D_1__Proteobacteria;D_2__Gammaproteobacteria;D_3__Pasteurellales;D_4__Pasteurellaceae;Other	34.47	32.58	24.93	0.16	0.17	0.11	1.10 (0.99, 1.21)	0.11	0.51	1.18 (1.06, 1.32)	0.01	0.45	1.03 (0.86, 1.23)	1.18 (1.00, 1.39)	1.08 (0.90, 1.29)	1.19 (1.01, 1.39)	1.03 (0.80, 1.33)	1.27 (1.05, 1.53)
Added sugar	D_1__Spirochaetes;D_2__Spirochaetia;D_3__Spirochaetales;D_4__Spirochaetaceae;D_5__Treponema 2	68.42	72.27	69.44	0.14	0.13	0.13	1.18 (1.06, 1.31)	0.008	0.54	1.01 (0.93, 1.09)	0.92	0.1	1.05 (0.84, 1.32)	1.22 (1.02, 1.46)	1.22 (1.03, 1.44)	1.06 (0.88, 1.27)	1.10 (0.96, 1.27)	0.91 (0.80, 1.03)
Saturated fats	D_1__Actinobacteria;D_2__Actinobacteria;D_3__Bifidobacteriales;D_4__Bifidobacteriaceae;D_5__Scardovia	54.86	54.27	52.18	0.1	0.13	0.13	1.10 (0.99, 1.23)	0.3	0.22	0.99 (0.88, 1.10)	0.96	0.11	1.20 (0.98, 1.46)	1.16 (0.97, 1.38)	0.95 (0.78, 1.16)	0.87 (0.73, 1.04)	0.99 (0.81, 1.21)	1.15 (0.95, 1.40)
Saturated fats	D_1__Actinobacteria;D_2__Actinobacteria;D_3__Corynebacteriales;D_4__Corynebacteriaceae;D_5__Corynebacterium	86.68	89.19	88.45	0.33	0.39	0.38	1.03 (0.91, 1.17)	0.87	0.28	1.03 (0.99, 1.08)	0.43	0.53	1.09 (0.85, 1.41)	1.13 (0.92, 1.39)	0.90 (0.73, 1.11)	1.01 (0.93, 1.08)	1.07 (0.99, 1.15)	1.03 (0.92, 1.14)
Saturated fats	D_1__Bacteroidetes;D_2__Bacteroidia;D_3__Bacteroidales;D_4__Porphyromonadaceae;D_5__Porphyromonas	86.71	84.12	88.95	0.62	0.57	0.77	0.91 (0.80, 1.04)	0.43	0.54	0.94 (0.89, 0.99)	0.13	0.06	0.82 (0.64, 1.06)	0.99 (0.80, 1.21)	0.89 (0.71, 1.12)	0.89 (0.80, 1.00)	1.02 (0.94, 1.11)	0.90 (0.82, 0.98)
Saturated fats	D_1__Bacteroidetes;D_2__Bacteroidia;D_3__Flavobacteriales;D_4__Weeksellaceae;D_5__Bergeyella	94.41	93.47	94.83	0.39	0.27	0.25	0.89 (0.72, 1.11)	0.6	0.53	0.85 (0.79, 0.92)	0.002	0.95	0.69 (0.42, 1.14)	0.96 (0.69, 1.32)	0.94 (0.66, 1.35)	0.85 (0.76, 0.94)	0.85 (0.73, 0.98)	0.87 (0.75, 1.01)
Saturated fats	D_1__Firmicutes;D_2__Bacilli;D_3__Lactobacillales;D_4__Aerococcaceae;D_5__Abiotrophia	73.33	66.96	72.01	0.26	0.23	0.24	0.94 (0.85, 1.04)	0.5	0.75	1.00 (0.94, 1.06)	0.98	0.05	0.98 (0.81, 1.18)	0.95 (0.80, 1.13)	0.89 (0.75, 1.06)	1.05 (0.95, 1.17)	0.90 (0.81, 1.00)	1.08 (0.95, 1.23)
Saturated fats	D_1__Firmicutes;D_2__Clostridia;D_3__Clostridiales;D_4__Family XI;D_5__Parvimonas	85.46	89	88.66	0.28	0.33	0.3	1.07 (0.90, 1.27)	0.79	0.73	0.95 (0.89, 1.01)	0.31	0.28	1.08 (0.76, 1.53)	1.13 (0.88, 1.44)	0.95 (0.69, 1.33)	0.87 (0.77, 0.99)	0.99 (0.90, 1.10)	0.94 (0.83, 1.06)
Saturated fats	D_1__Firmicutes;D_2__Clostridia;D_3__Clostridiales;D_4__Family XIII;D_5__[Eubacterium] nodatum group	74.94	77.1	76.48	0.13	0.12	0.15	0.88 (0.78, 0.98)	0.12	0.6	0.96 (0.90, 1.02)	0.45	0.86	0.80 (0.64, 0.99)	0.91 (0.77, 1.08)	0.90 (0.73, 1.12)	0.97 (0.87, 1.10)	0.96 (0.88, 1.06)	0.93 (0.81, 1.06)
Saturated fats	D_1__Firmicutes;D_2__Clostridia;D_3__Clostridiales;D_4__Family XIII;D_5__Mogibacterium	86.26	92.41	92.59	0.15	0.16	0.18	0.96 (0.81, 1.14)	0.88	0.19	0.97 (0.92, 1.02)	0.43	0.66	0.89 (0.67, 1.19)	1.15 (0.88, 1.50)	0.78 (0.55, 1.11)	0.94 (0.85, 1.05)	0.99 (0.92, 1.08)	0.95 (0.86, 1.04)
Saturated fats	D_1__Firmicutes;D_2__Clostridia;D_3__Clostridiales;D_4__Lachnospiraceae;D_5__Moryella	59.91	50.79	57.19	0.17	0.1	0.14	0.92 (0.84, 1.02)	0.35	0.16	1.01 (0.93, 1.10)	0.95	0.22	1.00 (0.84, 1.19)	0.96 (0.82, 1.12)	0.80 (0.67, 0.96)	0.94 (0.80, 1.10)	1.11 (0.97, 1.27)	0.97 (0.84, 1.11)
Saturated fats	D_1__Firmicutes;D_2__Clostridia;D_3__Clostridiales;D_4__Peptostreptococcaceae;D_5__Peptostreptococcus	71.04	70.95	72.02	0.17	0.14	0.18	0.85 (0.77, 0.95)	0.04	0.85	1.00 (0.93, 1.07)	0.99	0.95	0.82 (0.67, 1.01)	0.89 (0.75, 1.05)	0.84 (0.70, 1.01)	1.01 (0.89, 1.14)	0.99 (0.89, 1.10)	1.01 (0.89, 1.15)
Saturated fats	D_1__Firmicutes;D_2__Clostridia;D_3__Clostridiales;D_4__Ruminococcaceae;D_5__Ruminococcaceae UCG-014	81.79	75.3	77.13	0.15	0.16	0.14	0.86 (0.76, 0.96)	0.05	0.68	0.97 (0.92, 1.02)	0.48	0.3	0.83 (0.65, 1.06)	0.91 (0.76, 1.08)	0.82 (0.68, 0.98)	1.02 (0.92, 1.12)	0.92 (0.84, 1.01)	0.97 (0.89, 1.07)
Saturated fats	D_1__Firmicutes;D_2__Erysipelotrichia;D_3__Erysipelotrichales;D_4__Erysipelotrichaceae;D_5__Solobacterium	90.22	93.59	92.52	0.27	0.34	0.25	0.98 (0.83, 1.16)	0.92	0.03	0.98 (0.94, 1.03)	0.74	0.41	0.91 (0.64, 1.29)	1.25 (0.97, 1.62)	0.73 (0.54, 1.00)	0.93 (0.84, 1.02)	1.00 (0.92, 1.08)	1.00 (0.93, 1.09)
Saturated fats	D_1__Firmicutes;D_2__Negativicutes;D_3__Selenomonadales;D_4__Veillonellaceae;D_5__Dialister	85.33	85.28	83.33	0.17	0.16	0.13	0.97 (0.83, 1.12)	0.88	0.29	1.01 (0.94, 1.08)	0.97	0.89	0.84 (0.60, 1.17)	1.10 (0.88, 1.36)	0.88 (0.67, 1.14)	1.03 (0.89, 1.18)	0.99 (0.89, 1.09)	1.02 (0.89, 1.16)
Saturated fats	D_1__Firmicutes;D_2__Negativicutes;D_3__Selenomonadales;D_4__Veillonellaceae;D_5__Megasphaera	86.89	91.51	93.36	0.27	0.31	0.3	0.95 (0.80, 1.14)	0.87	0.15	1.00 (0.95, 1.06)	0.97	0.47	1.11 (0.86, 1.44)	0.92 (0.68, 1.25)	0.69 (0.46, 1.03)	1.01 (0.92, 1.11)	1.04 (0.95, 1.14)	0.96 (0.88, 1.05)
Saturated fats	D_1__Firmicutes;D_2__Negativicutes;D_3__Selenomonadales;D_4__Veillonellaceae;D_5__Selenomonas 3	86.3	93.88	89.77	0.14	0.21	0.13	0.99 (0.84, 1.18)	0.96	0.09	1.04 (0.99, 1.09)	0.3	0.99	1.10 (0.84, 1.44)	1.17 (0.85, 1.60)	0.75 (0.55, 1.02)	1.04 (0.94, 1.15)	1.04 (0.98, 1.11)	1.05 (0.95, 1.16)
Saturated fats	D_1__Proteobacteria;D_2__Gammaproteobacteria;D_3__Betaproteobacteriales;D_4__Burkholderiaceae;D_5__Lautropia	78.28	70.63	72.21	0.16	0.21	0.18	0.98 (0.88, 1.09)	0.88	0.34	1.12 (1.05, 1.20)	0.01	0.2	0.86 (0.70, 1.06)	1.00 (0.83, 1.19)	1.06 (0.88, 1.27)	1.20 (1.08, 1.33)	1.03 (0.91, 1.17)	1.11 (0.99, 1.25)
Saturated fats	D_1__Proteobacteria;D_2__Gammaproteobacteria;D_3__Betaproteobacteriales;D_4__Neisseriaceae;Other	76.9	75.5	77.22	0.2	0.35	0.26	1.02 (0.92, 1.14)	0.88	0.31	1.04 (0.97, 1.10)	0.51	0.99	1.12 (0.93, 1.35)	1.04 (0.88, 1.23)	0.92 (0.76, 1.10)	1.03 (0.91, 1.16)	1.04 (0.94, 1.14)	1.04 (0.93, 1.16)
Saturated fats	D_1__Proteobacteria;D_2__Gammaproteobacteria;D_3__Pasteurellales;D_4__Pasteurellaceae;D_5__Actinobacillus	32.6	30.49	26.97	0.18	0.3	0.17	1.01 (0.91, 1.12)	0.92	0.43	1.12 (0.99, 1.26)	0.24	0.88	1.01 (0.84, 1.20)	1.10 (0.92, 1.30)	0.93 (0.78, 1.12)	1.17 (0.95, 1.44)	1.10 (0.90, 1.34)	1.09 (0.87, 1.37)
Saturated fats	D_1__Proteobacteria;D_2__Gammaproteobacteria;D_3__Pasteurellales;D_4__Pasteurellaceae;D_5__Aggregatibacter	72.49	64.61	69.13	0.46	0.5	0.47	0.92 (0.83, 1.01)	0.32	0.86	1.00 (0.94, 1.06)	0.98	0.31	0.92 (0.75, 1.12)	0.95 (0.81, 1.10)	0.89 (0.74, 1.06)	1.05 (0.96, 1.14)	0.96 (0.86, 1.07)	0.96 (0.87, 1.06)
Saturated fats	D_1__Proteobacteria;D_2__Gammaproteobacteria;D_3__Pasteurellales;D_4__Pasteurellaceae;Other	34.47	32.58	24.93	0.16	0.17	0.11	0.94 (0.85, 1.04)	0.51	0.68	0.91 (0.82, 1.02)	0.33	0.96	0.99 (0.83, 1.19)	0.89 (0.76, 1.05)	0.95 (0.79, 1.14)	0.89 (0.72, 1.10)	0.91 (0.77, 1.09)	0.93 (0.76, 1.13)
Saturated fats	D_1__Spirochaetes;D_2__Spirochaetia;D_3__Spirochaetales;D_4__Spirochaetaceae;D_5__Treponema 2	68.42	72.27	69.44	0.14	0.13	0.13	0.97 (0.86, 1.09)	0.87	0.74	0.86 (0.79, 0.94)	0.01	0.17	0.99 (0.79, 1.26)	1.01 (0.84, 1.22)	0.91 (0.76, 1.10)	0.75 (0.62, 0.90)	0.93 (0.82, 1.07)	0.85 (0.75, 0.97)
% energy from added sugar	D_1__Actinobacteria;D_2__Actinobacteria;D_3__Bifidobacteriales;D_4__Bifidobacteriaceae;D_5__Scardovia	54.86	54.27	52.18	0.1	0.13	0.13	1.12 (1.03, 1.22)	0.02	0.43	1.10 (1.02, 1.19)	0.04	0.01	1.12 (0.96, 1.31)	1.20 (1.04, 1.39)	1.05 (0.91, 1.22)	1.07 (0.95, 1.20)	1.01 (0.88, 1.14)	1.36 (1.15, 1.61)
% energy from added sugar	D_1__Actinobacteria;D_2__Actinobacteria;D_3__Corynebacteriales;D_4__Corynebacteriaceae;D_5__Corynebacterium	86.68	89.19	88.45	0.33	0.39	0.38	0.88 (0.79, 0.97)	0.03	0.2	1.02 (0.98, 1.06)	0.53	0.76	0.93 (0.78, 1.11)	0.93 (0.79, 1.10)	0.76 (0.63, 0.92)	1.03 (0.97, 1.09)	1.01 (0.93, 1.10)	1.00 (0.92, 1.08)
% energy from added sugar	D_1__Bacteroidetes;D_2__Bacteroidia;D_3__Bacteroidales;D_4__Porphyromonadaceae;D_5__Porphyromonas	86.71	84.12	88.95	0.62	0.57	0.77	0.85 (0.77, 0.92)	0.001	0.89	0.92 (0.89, 0.96)	0.001	0.59	0.87 (0.75, 1.01)	0.84 (0.72, 0.98)	0.83 (0.71, 0.97)	0.91 (0.85, 0.97)	0.91 (0.84, 0.98)	0.95 (0.89, 1.02)
% energy from added sugar	D_1__Bacteroidetes;D_2__Bacteroidia;D_3__Flavobacteriales;D_4__Weeksellaceae;D_5__Bergeyella	94.41	93.47	94.83	0.39	0.27	0.25	0.89 (0.77, 1.02)	0.14	0.06	1.02 (0.96, 1.09)	0.62	0.11	0.78 (0.60, 1.02)	0.77 (0.60, 0.98)	1.09 (0.88, 1.35)	1.14 (1.01, 1.29)	0.99 (0.91, 1.09)	0.95 (0.83, 1.09)
% energy from added sugar	D_1__Firmicutes;D_2__Bacilli;D_3__Lactobacillales;D_4__Aerococcaceae;D_5__Abiotrophia	73.33	66.96	72.01	0.26	0.23	0.24	0.89 (0.82, 0.96)	0.009	0.11	0.97 (0.92, 1.03)	0.47	0.52	0.79 (0.69, 0.91)	0.97 (0.85, 1.10)	0.89 (0.77, 1.03)	1.00 (0.91, 1.09)	0.93 (0.84, 1.03)	0.99 (0.90, 1.09)
% energy from added sugar	D_1__Firmicutes;D_2__Clostridia;D_3__Clostridiales;D_4__Family XI;D_5__Parvimonas	85.46	89	88.66	0.28	0.33	0.3	0.79 (0.70, 0.89)	0.0008	0.29	0.95 (0.91, 1.00)	0.14	0.47	0.80 (0.64, 1.01)	0.89 (0.73, 1.09)	0.72 (0.60, 0.86)	0.93 (0.86, 1.01)	0.94 (0.85, 1.04)	1.00 (0.91, 1.11)
% energy from added sugar	D_1__Firmicutes;D_2__Clostridia;D_3__Clostridiales;D_4__Family XIII;D_5__[Eubacterium] nodatum group	74.94	77.1	76.48	0.13	0.12	0.15	0.80 (0.74, 0.88)	< 0.0001	0.53	0.95 (0.90, 1.00)	0.08	0.58	0.87 (0.74, 1.02)	0.78 (0.67, 0.89)	0.78 (0.67, 0.91)	0.97 (0.89, 1.05)	0.91 (0.84, 0.99)	0.96 (0.87, 1.07)
% energy from added sugar	D_1__Firmicutes;D_2__Clostridia;D_3__Clostridiales;D_4__Family XIII;D_5__Mogibacterium	86.26	92.41	92.59	0.15	0.16	0.18	0.78 (0.70, 0.87)	0.0002	0.17	0.95 (0.91, 0.99)	0.03	0.94	0.90 (0.71, 1.13)	0.68 (0.56, 0.82)	0.81 (0.68, 0.96)	0.95 (0.88, 1.02)	0.94 (0.87, 1.01)	0.95 (0.89, 1.02)
% energy from added sugar	D_1__Firmicutes;D_2__Clostridia;D_3__Clostridiales;D_4__Lachnospiraceae;D_5__Moryella	59.91	50.79	57.19	0.17	0.1	0.14	0.89 (0.83, 0.96)	0.008	0.28	0.97 (0.91, 1.04)	0.52	0.23	0.92 (0.81, 1.04)	0.82 (0.72, 0.93)	0.94 (0.82, 1.07)	0.91 (0.81, 1.03)	1.04 (0.94, 1.16)	0.94 (0.84, 1.06)
% energy from added sugar	D_1__Firmicutes;D_2__Clostridia;D_3__Clostridiales;D_4__Peptostreptococcaceae;D_5__Peptostreptococcus	71.04	70.95	72.02	0.17	0.14	0.18	0.82 (0.76, 0.89)	< 0.0001	0.66	0.93 (0.88, 0.98)	0.03	0.64	0.87 (0.75, 1.01)	0.80 (0.71, 0.91)	0.80 (0.69, 0.93)	0.90 (0.82, 0.98)	0.94 (0.85, 1.02)	0.96 (0.86, 1.07)
% energy from added sugar	D_1__Firmicutes;D_2__Clostridia;D_3__Clostridiales;D_4__Ruminococcaceae;D_5__Ruminococcaceae UCG-014	81.79	75.3	77.13	0.15	0.16	0.14	0.83 (0.76, 0.90)	6e-05	0.38	1.01 (0.96, 1.06)	0.84	0.33	0.76 (0.66, 0.89)	0.83 (0.73, 0.95)	0.88 (0.76, 1.02)	1.00 (0.87, 1.14)	0.97 (0.89, 1.05)	1.06 (0.97, 1.15)
% energy from added sugar	D_1__Firmicutes;D_2__Erysipelotrichia;D_3__Erysipelotrichales;D_4__Erysipelotrichaceae;D_5__Solobacterium	90.22	93.59	92.52	0.27	0.34	0.25	0.81 (0.73, 0.91)	0.001	0.13	0.94 (0.90, 0.98)	0.01	0.55	0.89 (0.71, 1.11)	0.69 (0.58, 0.84)	0.88 (0.75, 1.03)	0.95 (0.89, 1.02)	0.91 (0.84, 0.98)	0.96 (0.89, 1.03)
% energy from added sugar	D_1__Firmicutes;D_2__Negativicutes;D_3__Selenomonadales;D_4__Veillonellaceae;D_5__Dialister	85.33	85.28	83.33	0.17	0.16	0.13	0.86 (0.78, 0.96)	0.02	0.27	1.04 (0.98, 1.10)	0.3	0.35	0.98 (0.77, 1.24)	0.90 (0.76, 1.06)	0.78 (0.66, 0.92)	1.01 (0.90, 1.15)	1.01 (0.93, 1.10)	1.11 (1.00, 1.24)
% energy from added sugar	D_1__Firmicutes;D_2__Negativicutes;D_3__Selenomonadales;D_4__Veillonellaceae;D_5__Megasphaera	86.89	91.51	93.36	0.27	0.31	0.3	0.89 (0.79, 1.00)	0.09	0.3	1.00 (0.96, 1.05)	0.88	0.49	0.89 (0.74, 1.07)	0.81 (0.66, 0.98)	1.04 (0.80, 1.34)	1.05 (0.97, 1.13)	1.00 (0.93, 1.07)	0.98 (0.92, 1.05)
% energy from added sugar	D_1__Firmicutes;D_2__Negativicutes;D_3__Selenomonadales;D_4__Veillonellaceae;D_5__Selenomonas 3	86.3	93.88	89.77	0.14	0.21	0.13	0.83 (0.74, 0.93)	0.005	0.05	0.99 (0.94, 1.04)	0.74	0.27	1.01 (0.83, 1.23)	0.71 (0.57, 0.89)	0.78 (0.65, 0.93)	0.95 (0.87, 1.04)	0.98 (0.91, 1.05)	1.05 (0.96, 1.16)
% energy from added sugar	D_1__Proteobacteria;D_2__Gammaproteobacteria;D_3__Betaproteobacteriales;D_4__Burkholderiaceae;D_5__Lautropia	78.28	70.63	72.21	0.16	0.21	0.18	0.88 (0.80, 0.96)	0.01	0.69	0.97 (0.91, 1.02)	0.34	0.59	0.88 (0.75, 1.03)	0.92 (0.79, 1.06)	0.84 (0.72, 0.97)	0.93 (0.85, 1.02)	0.98 (0.89, 1.07)	1.00 (0.90, 1.11)
% energy from added sugar	D_1__Proteobacteria;D_2__Gammaproteobacteria;D_3__Betaproteobacteriales;D_4__Neisseriaceae;Other	76.9	75.5	77.22	0.2	0.35	0.26	0.87 (0.80, 0.95)	0.005	0.29	0.95 (0.90, 0.99)	0.04	0.002	0.95 (0.83, 1.09)	0.84 (0.73, 0.98)	0.81 (0.70, 0.95)	1.06 (0.98, 1.14)	0.88 (0.81, 0.96)	0.89 (0.83, 0.96)
% energy from added sugar	D_1__Proteobacteria;D_2__Gammaproteobacteria;D_3__Pasteurellales;D_4__Pasteurellaceae;D_5__Actinobacillus	32.6	30.49	26.97	0.18	0.3	0.17	0.94 (0.86, 1.03)	0.27	0.02	0.94 (0.86, 1.01)	0.19	0.2	1.10 (0.96, 1.26)	0.85 (0.73, 0.98)	0.86 (0.72, 1.03)	1.02 (0.90, 1.15)	0.87 (0.75, 1.01)	0.88 (0.75, 1.04)
% energy from added sugar	D_1__Proteobacteria;D_2__Gammaproteobacteria;D_3__Pasteurellales;D_4__Pasteurellaceae;D_5__Aggregatibacter	72.49	64.61	69.13	0.46	0.5	0.47	0.92 (0.86, 0.99)	0.05	0.82	0.97 (0.93, 1.02)	0.33	0.18	0.90 (0.79, 1.02)	0.95 (0.84, 1.08)	0.91 (0.80, 1.04)	1.01 (0.95, 1.08)	0.97 (0.89, 1.07)	0.92 (0.85, 0.99)
% energy from added sugar	D_1__Proteobacteria;D_2__Gammaproteobacteria;D_3__Pasteurellales;D_4__Pasteurellaceae;Other	34.47	32.58	24.93	0.16	0.17	0.11	0.92 (0.85, 1.00)	0.1	0.61	0.90 (0.82, 0.98)	0.05	0.54	0.97 (0.85, 1.11)	0.88 (0.77, 1.00)	0.93 (0.79, 1.09)	0.89 (0.79, 1.01)	0.99 (0.81, 1.20)	0.85 (0.71, 1.01)
% energy from added sugar	D_1__Spirochaetes;D_2__Spirochaetia;D_3__Spirochaetales;D_4__Spirochaetaceae;D_5__Treponema 2	68.42	72.27	69.44	0.14	0.13	0.13	0.90 (0.83, 0.99)	0.05	0.26	0.97 (0.91, 1.04)	0.57	0.08	1.01 (0.86, 1.18)	0.87 (0.75, 1.01)	0.85 (0.74, 0.99)	0.95 (0.84, 1.07)	0.90 (0.80, 1.01)	1.08 (0.96, 1.21)
Models were adjusted for age, sex, body mass index, self-reported race and ethnicity, education, smoking status, tea, coffee, alcohol, and total energy intake
The HEI-2015 scores are modeled as a 1 unit increase in the score. % energy from added sugar represents a change of 5% in energy from added sugar
Restricted to genera with a weighted prevalence from 5-95% and a weighted relative abundance > 0.1%
RR represents the ratios of genus-level abundances
FDR p-value incorporates the total number of genera tested (N = 101)

## Sheet: Supplemental Table 3
Supplemental Table 3. Logistic regression models for the associations between the Healthy Eating Index (HEI) 2015 and the HEI components with genus-level presence in the three cohorts
		Weighted prevalence (%)			Meta-analysis			AHS	NIH-AARP	PLCO
HEI-2015 Component	Genus-level taxonomy	AHS	NIH-AARP	PLCO	OR (95% CI)	FDR p-value	p-hetero	OR (95% CI)	OR (95% CI)	OR (95% CI)
Total HEI-2015	D_1__Actinobacteria;D_2__Actinobacteria;D_3__Actinomycetales;D_4__Actinomycetaceae;D_5__F0332	54.58	68.71	66.98	1.11 (1.01, 1.22)	0.2	0.12	1.05 (0.89, 1.24)	1.26 (1.08, 1.46)	1.01 (0.86, 1.19)
Total HEI-2015	D_1__Actinobacteria;D_2__Actinobacteria;D_3__Actinomycetales;D_4__Actinomycetaceae;D_5__Mobiluncus	7.65	6.56	6.44	1.11 (0.94, 1.30)	0.49	0.52	0.97 (0.72, 1.31)	1.11 (0.85, 1.45)	1.23 (0.94, 1.62)
Total HEI-2015	D_1__Actinobacteria;D_2__Actinobacteria;D_3__Bifidobacteriales;D_4__Bifidobacteriaceae;D_5__Bifidobacterium	44.04	50.84	52.29	0.90 (0.83, 0.99)	0.2	0.27	0.92 (0.78, 1.09)	0.97 (0.84, 1.12)	0.82 (0.70, 0.95)
Total HEI-2015	D_1__Actinobacteria;D_2__Actinobacteria;D_3__Bifidobacteriales;D_4__Bifidobacteriaceae;Other	41.49	44.74	46.95	1.00 (0.91, 1.09)	0.97	0.48	1.07 (0.91, 1.27)	1.00 (0.86, 1.16)	0.93 (0.80, 1.09)
Total HEI-2015	D_1__Actinobacteria;D_2__Coriobacteriia;D_3__Coriobacteriales;D_4__Atopobiaceae;D_5__Olsenella	11.27	18.64	17.12	0.95 (0.85, 1.06)	0.67	0.67	1.04 (0.82, 1.33)	0.92 (0.78, 1.09)	0.93 (0.76, 1.13)
Total HEI-2015	D_1__Actinobacteria;D_2__Coriobacteriia;D_3__Coriobacteriales;D_4__Eggerthellaceae;D_5__Cryptobacterium	29.26	23.46	25.51	0.94 (0.85, 1.04)	0.49	0.26	1.01 (0.85, 1.21)	0.98 (0.82, 1.16)	0.84 (0.70, 0.99)
Total HEI-2015	D_1__Bacteroidetes;D_2__Bacteroidia;D_3__Bacteroidales;D_4__Bacteroidaceae;D_5__Bacteroides	8.71	12.68	9.88	1.12 (0.98, 1.29)	0.37	0.26	0.96 (0.75, 1.23)	1.14 (0.93, 1.41)	1.29 (1.00, 1.68)
Total HEI-2015	D_1__Bacteroidetes;D_2__Bacteroidia;D_3__Bacteroidales;D_4__Bacteroidales Incertae Sedis;D_5__Phocaeicola	7.94	17.84	10.32	0.94 (0.82, 1.07)	0.66	0.36	0.82 (0.60, 1.11)	1.03 (0.85, 1.23)	0.87 (0.68, 1.12)
Total HEI-2015	D_1__Bacteroidetes;D_2__Bacteroidia;D_3__Bacteroidales;D_4__Paludibacteraceae;D_5__F0058	67.88	69.96	68.38	1.04 (0.95, 1.14)	0.71	0.48	1.08 (0.91, 1.29)	0.97 (0.84, 1.12)	1.09 (0.93, 1.29)
Total HEI-2015	D_1__Bacteroidetes;D_2__Bacteroidia;D_3__Bacteroidales;D_4__Prevotellaceae;D_5__Prevotella 2	76.02	77.79	75.2	0.97 (0.88, 1.07)	0.8	0.39	0.89 (0.74, 1.06)	0.96 (0.81, 1.14)	1.05 (0.89, 1.24)
Total HEI-2015	D_1__Bacteroidetes;D_2__Bacteroidia;D_3__Bacteroidales;D_4__Prevotellaceae;D_5__uncultured	4.59	5.63	5.97	0.85 (0.72, 1.01)	0.3	0.26	0.99 (0.77, 1.29)	0.82 (0.62, 1.10)	0.70 (0.50, 0.98)
Total HEI-2015	D_1__Bacteroidetes;D_2__Bacteroidia;D_3__Bacteroidales;D_4__Prevotellaceae;Other	19.29	24.13	24.34	0.88 (0.79, 0.98)	0.16	0.53	0.97 (0.79, 1.20)	0.85 (0.72, 1.00)	0.85 (0.71, 1.02)
Total HEI-2015	D_1__Bacteroidetes;D_2__Bacteroidia;D_3__Bacteroidales;D_4__Rikenellaceae;D_5__Rikenellaceae RC9 gut group	16.6	15.54	15.47	0.94 (0.83, 1.07)	0.66	0.62	1.03 (0.82, 1.30)	0.93 (0.74, 1.16)	0.89 (0.74, 1.08)
Total HEI-2015	D_1__Bacteroidetes;D_2__Bacteroidia;D_3__Bacteroidales;D_4__Tannerellaceae;D_5__Tannerella	74.16	78.55	76.85	1.06 (0.96, 1.17)	0.52	0.72	1.13 (0.94, 1.37)	1.03 (0.89, 1.20)	1.04 (0.88, 1.23)
Total HEI-2015	D_1__Bacteroidetes;D_2__Bacteroidia;D_3__Sphingobacteriales;D_4__Lentimicrobiaceae;D_5__unidentified	33.39	21.27	24.5	1.00 (0.90, 1.10)	0.97	0.89	1.00 (0.84, 1.20)	1.02 (0.86, 1.22)	0.96 (0.81, 1.15)
Total HEI-2015	D_1__Cyanobacteria;D_2__Oxyphotobacteria;D_3__Chloroplast;D_4__Citrus maxima;D_5__Citrus maxima	6.53	13.82	8.97	1.03 (0.89, 1.18)	0.89	0.03	1.46 (0.99, 2.16)	1.10 (0.90, 1.35)	0.81 (0.64, 1.03)
Total HEI-2015	D_1__Cyanobacteria;D_2__Oxyphotobacteria;D_3__Chloroplast;Other;Other	19.59	29.7	20.89	1.17 (1.06, 1.31)	0.05	0.84	1.11 (0.90, 1.37)	1.20 (1.02, 1.41)	1.20 (0.99, 1.44)
Total HEI-2015	D_1__Firmicutes;D_2__Bacilli;D_3__Bacillales;D_4__Staphylococcaceae;D_5__Staphylococcus	22.25	29.95	22.61	0.96 (0.87, 1.07)	0.75	0.92	0.97 (0.80, 1.17)	0.98 (0.83, 1.17)	0.93 (0.78, 1.12)
Total HEI-2015	D_1__Firmicutes;D_2__Bacilli;D_3__Lactobacillales;D_4__Streptococcaceae;D_5__Lactococcus	6.58	12.95	8.48	1.00 (0.86, 1.16)	0.97	0.92	1.04 (0.73, 1.48)	1.01 (0.81, 1.26)	0.96 (0.74, 1.23)
Total HEI-2015	D_1__Firmicutes;D_2__Clostridia;D_3__Clostridiales;D_4__Clostridiales vadinBB60 group;Other	8.98	9.51	11.95	0.90 (0.78, 1.04)	0.46	0.07	0.93 (0.70, 1.23)	1.07 (0.85, 1.34)	0.74 (0.58, 0.93)
Total HEI-2015	D_1__Firmicutes;D_2__Clostridia;D_3__Clostridiales;D_4__Defluviitaleaceae;D_5__Defluviitaleaceae UCG-011	18.9	18.8	17.11	0.95 (0.85, 1.07)	0.71	0.17	0.88 (0.72, 1.08)	1.12 (0.91, 1.37)	0.89 (0.74, 1.07)
Total HEI-2015	D_1__Firmicutes;D_2__Clostridia;D_3__Clostridiales;D_4__Eubacteriaceae;D_5__Pseudoramibacter	9.73	19.35	19.2	0.92 (0.82, 1.03)	0.47	0.76	0.98 (0.78, 1.23)	0.94 (0.78, 1.13)	0.88 (0.72, 1.06)
Total HEI-2015	D_1__Firmicutes;D_2__Clostridia;D_3__Clostridiales;D_4__Family XI;D_5__Peptoniphilus	9.18	8.67	6.99	0.91 (0.78, 1.05)	0.49	0.86	0.88 (0.68, 1.13)	0.89 (0.69, 1.14)	0.96 (0.74, 1.25)
Total HEI-2015	D_1__Firmicutes;D_2__Clostridia;D_3__Clostridiales;D_4__Family XIII;D_5__Family XIII UCG-001	59.14	56.59	57.96	0.93 (0.83, 1.05)	0.78	0.61	1.00 (0.80, 1.25)	0.94 (0.78, 1.13)	0.86 (0.69, 1.06)
Total HEI-2015	D_1__Firmicutes;D_2__Clostridia;D_3__Clostridiales;D_4__Family XIII;D_5__[Eubacterium] brachy group	12.72	12.02	14.37	1.03 (0.94, 1.13)	0.97	0.91	1.06 (0.90, 1.25)	1.02 (0.88, 1.19)	1.01 (0.86, 1.18)
Total HEI-2015	D_1__Firmicutes;D_2__Clostridia;D_3__Clostridiales;D_4__Family XIII;D_5__[Eubacterium] saphenum group	16.33	16.12	14.72	0.99 (0.86, 1.14)	0.52	0.72	1.04 (0.82, 1.32)	0.91 (0.70, 1.17)	1.02 (0.81, 1.28)
Total HEI-2015	D_1__Firmicutes;D_2__Clostridia;D_3__Clostridiales;D_4__Family XIII;D_5__uncultured	17.6	18.97	18.75	0.92 (0.82, 1.03)	0.47	0.39	0.93 (0.76, 1.14)	0.84 (0.70, 1.01)	1.02 (0.83, 1.25)
Total HEI-2015	D_1__Firmicutes;D_2__Clostridia;D_3__Clostridiales;D_4__Lachnospiraceae;D_5__Butyrivibrio 2	54.34	48.82	44.04	1.07 (0.98, 1.17)	0.46	0.64	1.06 (0.91, 1.25)	1.02 (0.88, 1.18)	1.13 (0.97, 1.32)
Total HEI-2015	D_1__Firmicutes;D_2__Clostridia;D_3__Clostridiales;D_4__Lachnospiraceae;D_5__Catonella	50.19	53.93	56.43	1.10 (1.00, 1.20)	0.24	0.24	0.99 (0.84, 1.16)	1.19 (1.02, 1.38)	1.11 (0.95, 1.30)
Total HEI-2015	D_1__Firmicutes;D_2__Clostridia;D_3__Clostridiales;D_4__Lachnospiraceae;D_5__Howardella	10.75	14.95	11.28	0.94 (0.83, 1.07)	0.66	0.49	1.03 (0.80, 1.32)	0.96 (0.79, 1.18)	0.84 (0.67, 1.06)
Total HEI-2015	D_1__Firmicutes;D_2__Clostridia;D_3__Clostridiales;D_4__Lachnospiraceae;D_5__Johnsonella	45.28	51.58	46.62	0.98 (0.90, 1.07)	0.87	0.29	0.88 (0.75, 1.03)	1.01 (0.87, 1.17)	1.04 (0.89, 1.22)
Total HEI-2015	D_1__Firmicutes;D_2__Clostridia;D_3__Clostridiales;D_4__Lachnospiraceae;D_5__Shuttleworthia	24.5	24.94	22.25	0.98 (0.88, 1.08)	0.87	0.28	1.10 (0.92, 1.32)	0.93 (0.78, 1.10)	0.91 (0.76, 1.10)
Total HEI-2015	D_1__Firmicutes;D_2__Clostridia;D_3__Clostridiales;D_4__Lachnospiraceae;Other	34.69	31.1	30.55	1.01 (0.91, 1.11)	0.97	0.16	0.98 (0.83, 1.16)	1.13 (0.96, 1.32)	0.90 (0.76, 1.07)
Total HEI-2015	D_1__Firmicutes;D_2__Clostridia;D_3__Clostridiales;D_4__Peptococcaceae;D_5__Peptococcus	51.42	45.01	41.85	1.08 (0.98, 1.18)	0.4	0.83	1.10 (0.94, 1.30)	1.09 (0.94, 1.28)	1.03 (0.88, 1.21)
Total HEI-2015	D_1__Firmicutes;D_2__Clostridia;D_3__Clostridiales;D_4__Peptostreptococcaceae;D_5__Filifactor	42.76	37.9	37.67	0.92 (0.82, 1.02)	0.66	0.89	0.95 (0.78, 1.16)	0.91 (0.76, 1.08)	0.89 (0.75, 1.06)
Total HEI-2015	D_1__Firmicutes;D_2__Clostridia;D_3__Clostridiales;D_4__Peptostreptococcaceae;D_5__[Eubacterium] yurii group	26.81	23.22	26.82	0.96 (0.87, 1.05)	0.37	0.95	0.97 (0.82, 1.15)	0.94 (0.81, 1.09)	0.96 (0.82, 1.13)
Total HEI-2015	D_1__Firmicutes;D_2__Clostridia;D_3__Clostridiales;D_4__Peptostreptococcaceae;Other	9.3	6.84	7.1	0.98 (0.84, 1.14)	0.95	0.03	1.23 (0.95, 1.59)	1.00 (0.77, 1.29)	0.75 (0.57, 0.98)
Total HEI-2015	D_1__Firmicutes;D_2__Erysipelotrichia;D_3__Erysipelotrichales;D_4__Erysipelotrichaceae;D_5__Eggerthia	14.63	10.03	8.54	0.91 (0.78, 1.06)	0.49	0.9	0.91 (0.72, 1.14)	0.95 (0.72, 1.25)	0.87 (0.66, 1.15)
Total HEI-2015	D_1__Firmicutes;D_2__Erysipelotrichia;D_3__Erysipelotrichales;D_4__Erysipelotrichaceae;D_5__Erysipelotrichaceae UCG-006	14.66	13	9.64	0.97 (0.84, 1.11)	0.87	0.62	0.95 (0.76, 1.19)	0.90 (0.71, 1.14)	1.06 (0.83, 1.36)
Total HEI-2015	D_1__Firmicutes;D_2__Erysipelotrichia;D_3__Erysipelotrichales;D_4__Erysipelotrichaceae;D_5__Erysipelotrichaceae UCG-007	27.74	20.33	24.88	1.07 (0.96, 1.19)	0.49	0.02	1.33 (1.10, 1.60)	1.02 (0.86, 1.22)	0.92 (0.77, 1.10)
Total HEI-2015	D_1__Firmicutes;D_2__Negativicutes;D_3__Selenomonadales;D_4__Veillonellaceae;D_5__Anaeroglobus	44.4	58.28	49.16	0.98 (0.90, 1.07)	0.89	0.08	1.03 (0.88, 1.21)	0.87 (0.75, 1.00)	1.09 (0.93, 1.27)
Total HEI-2015	D_1__Firmicutes;D_2__Negativicutes;D_3__Selenomonadales;D_4__Veillonellaceae;D_5__Selenomonas	56.83	67.91	56.74	1.00 (0.91, 1.09)	0.97	0.88	1.04 (0.88, 1.22)	0.98 (0.85, 1.14)	0.98 (0.84, 1.15)
Total HEI-2015	D_1__Firmicutes;D_2__Negativicutes;D_3__Selenomonadales;D_4__Veillonellaceae;D_5__Selenomonas 4	21.37	29.34	19.83	0.93 (0.84, 1.03)	0.47	0.51	0.98 (0.80, 1.19)	0.87 (0.75, 1.02)	0.99 (0.82, 1.21)
Total HEI-2015	D_1__Firmicutes;D_2__Negativicutes;D_3__Selenomonadales;D_4__Veillonellaceae;D_5__uncultured	26.46	18.62	22.04	0.99 (0.89, 1.10)	0.96	0.03	1.20 (1.00, 1.43)	0.92 (0.77, 1.11)	0.87 (0.73, 1.04)
Total HEI-2015	D_1__Patescibacteria;D_2__Gracilibacteria;D_3__Absconditabacteriales (SR1);D_4__uncultured bacterium;D_5__uncultured bacterium	52.19	38.25	43.93	0.96 (0.88, 1.06)	0.71	0.13	0.87 (0.73, 1.03)	0.93 (0.80, 1.09)	1.09 (0.93, 1.27)
Total HEI-2015	D_1__Patescibacteria;D_2__Gracilibacteria;D_3__Gracilibacteria bacterium oral taxon 873;D_4__Gracilibacteria bacterium oral taxon 873;D_5__Gracilibacteria bacterium oral taxon 873	7.31	6.06	8.54	0.98 (0.83, 1.17)	0.96	0.4	0.86 (0.66, 1.12)	1.15 (0.80, 1.65)	1.04 (0.78, 1.40)
Total HEI-2015	D_1__Patescibacteria;D_2__Gracilibacteria;D_3__JGI 0000069-P22;D_4__uncultured bacterium;D_5__uncultured bacterium	26.15	20.91	20.9	0.95 (0.84, 1.07)	0.69	0.19	0.82 (0.68, 1.00)	1.02 (0.82, 1.27)	1.04 (0.85, 1.28)
Total HEI-2015	D_1__Patescibacteria;D_2__Saccharimonadia;D_3__Saccharimonadales;D_4__Saccharimonadaceae;D_5__uncultured bacterium	53.63	57.98	50.76	1.07 (0.98, 1.17)	0.46	0.61	1.00 (0.85, 1.18)	1.12 (0.96, 1.30)	1.08 (0.93, 1.26)
Total HEI-2015	D_1__Proteobacteria;D_2__Alphaproteobacteria;D_3__Rickettsiales;D_4__Mitochondria;D_5__Triticum aestivum (bread wheat)	8.16	7.17	7.8	0.94 (0.80, 1.10)	0.71	0.36	0.87 (0.64, 1.18)	0.87 (0.69, 1.11)	1.12 (0.84, 1.49)
Total HEI-2015	D_1__Proteobacteria;D_2__Alphaproteobacteria;D_3__Rickettsiales;D_4__Mitochondria;Other	9.22	15.84	11.52	1.22 (1.06, 1.40)	0.08	0.56	1.35 (0.99, 1.84)	1.25 (1.01, 1.55)	1.10 (0.87, 1.40)
Total HEI-2015	D_1__Proteobacteria;D_2__Deltaproteobacteria;D_3__Desulfobacterales;D_4__Desulfobulbaceae;D_5__Desulfobulbus	11.65	21.24	20.85	1.03 (0.91, 1.16)	0.87	0.16	1.26 (0.99, 1.61)	0.99 (0.81, 1.20)	0.94 (0.78, 1.14)
Total HEI-2015	D_1__Proteobacteria;D_2__Gammaproteobacteria;D_3__Betaproteobacteriales;D_4__Burkholderiaceae;Other	26.76	29.24	30.91	0.99 (0.89, 1.10)	0.96	0.73	1.05 (0.87, 1.27)	0.97 (0.81, 1.16)	0.96 (0.81, 1.14)
Total HEI-2015	D_1__Proteobacteria;D_2__Gammaproteobacteria;D_3__Betaproteobacteriales;D_4__Neisseriaceae;D_5__Alysiella	14.26	12.57	13.22	1.05 (0.91, 1.20)	0.78	0.26	1.22 (0.97, 1.53)	0.98 (0.76, 1.27)	0.94 (0.74, 1.19)
Total HEI-2015	D_1__Proteobacteria;D_2__Gammaproteobacteria;D_3__Betaproteobacteriales;D_4__Neisseriaceae;D_5__Eikenella	26.71	39.63	30.69	0.88 (0.80, 0.96)	0.08	0.62	0.94 (0.79, 1.13)	0.85 (0.73, 0.99)	0.85 (0.72, 1.01)
Total HEI-2015	D_1__Proteobacteria;D_2__Gammaproteobacteria;D_3__Betaproteobacteriales;D_4__Neisseriaceae;D_5__Kingella	71.79	79.46	79.37	1.09 (0.99, 1.21)	0.37	0.13	1.18 (0.97, 1.43)	1.19 (1.00, 1.40)	0.95 (0.81, 1.12)
Total HEI-2015	D_1__Proteobacteria;D_2__Gammaproteobacteria;D_3__Cardiobacteriales;D_4__Cardiobacteriaceae;D_5__Cardiobacterium	69.43	73.66	71.63	1.10 (1.00, 1.21)	0.25	0.99	1.11 (0.93, 1.32)	1.10 (0.95, 1.29)	1.09 (0.92, 1.29)
Total HEI-2015	D_1__Synergistetes;D_2__Synergistia;D_3__Synergistales;D_4__Synergistaceae;D_5__Fretibacterium	31.45	36.86	34.1	0.94 (0.85, 1.03)	0.47	0.9	0.96 (0.81, 1.14)	0.94 (0.81, 1.09)	0.91 (0.77, 1.07)
Total HEI-2015	D_1__Tenericutes;D_2__Mollicutes;D_3__Mollicutes RF39;D_4__Firmicutes oral clone FM046;D_5__Firmicutes oral clone FM046	10.97	11	8.34	1.04 (0.90, 1.20)	0.87	0.36	1.19 (0.93, 1.53)	0.99 (0.78, 1.27)	0.92 (0.70, 1.21)
Total HEI-2015	D_1__Tenericutes;D_2__Mollicutes;D_3__Mollicutes RF39;D_4__uncultured bacterium;D_5__uncultured bacterium	17.12	21.53	16.32	0.93 (0.82, 1.05)	0.51	0.65	1.00 (0.81, 1.23)	0.93 (0.76, 1.14)	0.87 (0.71, 1.06)
Total HEI-2015	D_1__Tenericutes;D_2__Mollicutes;D_3__Mycoplasmatales;D_4__Mycoplasmataceae;D_5__Mycoplasma	41.64	50.42	40.3	0.97 (0.88, 1.06)	0.72	0.67	0.97 (0.82, 1.14)	0.92 (0.80, 1.07)	1.02 (0.87, 1.19)
Total fruit	D_1__Actinobacteria;D_2__Actinobacteria;D_3__Actinomycetales;D_4__Actinomycetaceae;D_5__F0332	54.58	68.71	66.98	1.08 (0.99, 1.19)	0.42	0.71	1.03 (0.87, 1.21)	1.10 (0.94, 1.29)	1.13 (0.95, 1.34)
Total fruit	D_1__Actinobacteria;D_2__Actinobacteria;D_3__Actinomycetales;D_4__Actinomycetaceae;D_5__Mobiluncus	7.65	6.56	6.44	1.06 (0.88, 1.28)	0.83	0.68	1.16 (0.83, 1.62)	0.96 (0.71, 1.30)	1.11 (0.78, 1.58)
Total fruit	D_1__Actinobacteria;D_2__Actinobacteria;D_3__Bifidobacteriales;D_4__Bifidobacteriaceae;D_5__Bifidobacterium	44.04	50.84	52.29	1.04 (0.94, 1.14)	0.77	0.41	1.10 (0.92, 1.31)	1.07 (0.92, 1.24)	0.94 (0.79, 1.12)
Total fruit	D_1__Actinobacteria;D_2__Actinobacteria;D_3__Bifidobacteriales;D_4__Bifidobacteriaceae;Other	41.49	44.74	46.95	1.02 (0.93, 1.12)	0.89	0.13	1.18 (0.99, 1.40)	0.97 (0.84, 1.13)	0.94 (0.79, 1.11)
Total fruit	D_1__Actinobacteria;D_2__Coriobacteriia;D_3__Coriobacteriales;D_4__Atopobiaceae;D_5__Olsenella	11.27	18.64	17.12	1.03 (0.91, 1.17)	0.87	0.53	1.12 (0.87, 1.45)	1.07 (0.88, 1.29)	0.94 (0.75, 1.16)
Total fruit	D_1__Actinobacteria;D_2__Coriobacteriia;D_3__Coriobacteriales;D_4__Eggerthellaceae;D_5__Cryptobacterium	29.26	23.46	25.51	1.04 (0.94, 1.15)	0.77	0.27	1.15 (0.96, 1.38)	1.05 (0.89, 1.25)	0.94 (0.78, 1.12)
Total fruit	D_1__Bacteroidetes;D_2__Bacteroidia;D_3__Bacteroidales;D_4__Bacteroidaceae;D_5__Bacteroides	8.71	12.68	9.88	1.09 (0.94, 1.26)	0.6	0.93	1.05 (0.78, 1.40)	1.12 (0.90, 1.40)	1.08 (0.82, 1.42)
Total fruit	D_1__Bacteroidetes;D_2__Bacteroidia;D_3__Bacteroidales;D_4__Bacteroidales Incertae Sedis;D_5__Phocaeicola	7.94	17.84	10.32	0.98 (0.85, 1.12)	0.89	0.04	0.90 (0.65, 1.23)	1.19 (0.97, 1.47)	0.81 (0.65, 1.02)
Total fruit	D_1__Bacteroidetes;D_2__Bacteroidia;D_3__Bacteroidales;D_4__Paludibacteraceae;D_5__F0058	67.88	69.96	68.38	0.93 (0.84, 1.02)	0.46	0.92	0.90 (0.75, 1.07)	0.93 (0.80, 1.08)	0.94 (0.78, 1.14)
Total fruit	D_1__Bacteroidetes;D_2__Bacteroidia;D_3__Bacteroidales;D_4__Prevotellaceae;D_5__Prevotella 2	76.02	77.79	75.2	0.96 (0.87, 1.07)	0.77	0.18	0.89 (0.74, 1.07)	1.09 (0.92, 1.29)	0.89 (0.74, 1.07)
Total fruit	D_1__Bacteroidetes;D_2__Bacteroidia;D_3__Bacteroidales;D_4__Prevotellaceae;D_5__uncultured	4.59	5.63	5.97	0.93 (0.78, 1.12)	0.77	0.91	1.00 (0.70, 1.43)	0.91 (0.69, 1.21)	0.90 (0.66, 1.24)
Total fruit	D_1__Bacteroidetes;D_2__Bacteroidia;D_3__Bacteroidales;D_4__Prevotellaceae;Other	19.29	24.13	24.34	0.88 (0.80, 0.98)	0.18	0.62	0.96 (0.78, 1.17)	0.88 (0.75, 1.04)	0.83 (0.69, 1.00)
Total fruit	D_1__Bacteroidetes;D_2__Bacteroidia;D_3__Bacteroidales;D_4__Rikenellaceae;D_5__Rikenellaceae RC9 gut group	16.6	15.54	15.47	0.94 (0.84, 1.06)	0.64	0.46	1.01 (0.81, 1.26)	0.98 (0.81, 1.20)	0.85 (0.70, 1.04)
Total fruit	D_1__Bacteroidetes;D_2__Bacteroidia;D_3__Bacteroidales;D_4__Tannerellaceae;D_5__Tannerella	74.16	78.55	76.85	0.94 (0.84, 1.04)	0.58	0.38	1.04 (0.85, 1.26)	0.86 (0.73, 1.02)	0.94 (0.78, 1.14)
Total fruit	D_1__Bacteroidetes;D_2__Bacteroidia;D_3__Sphingobacteriales;D_4__Lentimicrobiaceae;D_5__unidentified	33.39	21.27	24.5	0.89 (0.80, 0.99)	0.18	0.12	0.81 (0.68, 0.97)	1.03 (0.87, 1.22)	0.84 (0.70, 1.00)
Total fruit	D_1__Cyanobacteria;D_2__Oxyphotobacteria;D_3__Chloroplast;D_4__Citrus maxima;D_5__Citrus maxima	6.53	13.82	8.97	1.31 (1.10, 1.55)	0.08	0.38	1.77 (1.06, 2.96)	1.32 (1.04, 1.68)	1.17 (0.88, 1.56)
Total fruit	D_1__Cyanobacteria;D_2__Oxyphotobacteria;D_3__Chloroplast;Other;Other	19.59	29.7	20.89	1.14 (1.02, 1.27)	0.18	0.94	1.12 (0.90, 1.39)	1.13 (0.97, 1.32)	1.18 (0.96, 1.45)
Total fruit	D_1__Firmicutes;D_2__Bacilli;D_3__Bacillales;D_4__Staphylococcaceae;D_5__Staphylococcus	22.25	29.95	22.61	0.99 (0.90, 1.10)	0.97	0.5	1.09 (0.89, 1.34)	0.98 (0.84, 1.15)	0.93 (0.76, 1.13)
Total fruit	D_1__Firmicutes;D_2__Bacilli;D_3__Lactobacillales;D_4__Streptococcaceae;D_5__Lactococcus	6.58	12.95	8.48	0.98 (0.84, 1.13)	0.89	0.52	1.04 (0.76, 1.41)	0.89 (0.71, 1.11)	1.07 (0.82, 1.40)
Total fruit	D_1__Firmicutes;D_2__Clostridia;D_3__Clostridiales;D_4__Clostridiales vadinBB60 group;Other	8.98	9.51	11.95	0.92 (0.80, 1.05)	0.57	0.14	0.86 (0.65, 1.12)	1.09 (0.87, 1.36)	0.80 (0.63, 1.01)
Total fruit	D_1__Firmicutes;D_2__Clostridia;D_3__Clostridiales;D_4__Defluviitaleaceae;D_5__Defluviitaleaceae UCG-011	18.9	18.8	17.11	0.90 (0.80, 1.01)	0.33	0.75	0.84 (0.68, 1.03)	0.93 (0.77, 1.12)	0.92 (0.74, 1.13)
Total fruit	D_1__Firmicutes;D_2__Clostridia;D_3__Clostridiales;D_4__Eubacteriaceae;D_5__Pseudoramibacter	9.73	19.35	19.2	1.01 (0.90, 1.13)	0.97	0.35	1.05 (0.83, 1.32)	1.08 (0.91, 1.29)	0.90 (0.75, 1.09)
Total fruit	D_1__Firmicutes;D_2__Clostridia;D_3__Clostridiales;D_4__Family XI;D_5__Peptoniphilus	9.18	8.67	6.99	0.95 (0.83, 1.09)	0.77	0.15	0.76 (0.59, 0.99)	1.01 (0.83, 1.24)	1.06 (0.83, 1.36)
Total fruit	D_1__Firmicutes;D_2__Clostridia;D_3__Clostridiales;D_4__Family XIII;D_5__Family XIII UCG-001	59.14	56.59	57.96	0.98 (0.87, 1.09)	0.56	0.9	1.01 (0.82, 1.25)	0.97 (0.81, 1.15)	0.95 (0.76, 1.18)
Total fruit	D_1__Firmicutes;D_2__Clostridia;D_3__Clostridiales;D_4__Family XIII;D_5__[Eubacterium] brachy group	12.72	12.02	14.37	0.94 (0.85, 1.03)	0.77	0.36	0.99 (0.83, 1.17)	0.97 (0.84, 1.13)	0.85 (0.72, 1.00)
Total fruit	D_1__Firmicutes;D_2__Clostridia;D_3__Clostridiales;D_4__Family XIII;D_5__[Eubacterium] saphenum group	16.33	16.12	14.72	0.95 (0.84, 1.08)	0.88	0.5	0.97 (0.76, 1.22)	0.87 (0.71, 1.07)	1.04 (0.84, 1.30)
Total fruit	D_1__Firmicutes;D_2__Clostridia;D_3__Clostridiales;D_4__Family XIII;D_5__uncultured	17.6	18.97	18.75	0.98 (0.88, 1.10)	0.89	0.05	0.93 (0.76, 1.14)	0.87 (0.73, 1.04)	1.22 (0.99, 1.51)
Total fruit	D_1__Firmicutes;D_2__Clostridia;D_3__Clostridiales;D_4__Lachnospiraceae;D_5__Butyrivibrio 2	54.34	48.82	44.04	1.00 (0.91, 1.10)	0.99	0.78	1.03 (0.87, 1.22)	0.96 (0.83, 1.11)	1.03 (0.87, 1.21)
Total fruit	D_1__Firmicutes;D_2__Clostridia;D_3__Clostridiales;D_4__Lachnospiraceae;D_5__Catonella	50.19	53.93	56.43	1.00 (0.91, 1.10)	0.99	0.85	1.04 (0.88, 1.23)	1.00 (0.86, 1.16)	0.97 (0.82, 1.14)
Total fruit	D_1__Firmicutes;D_2__Clostridia;D_3__Clostridiales;D_4__Lachnospiraceae;D_5__Howardella	10.75	14.95	11.28	1.08 (0.95, 1.23)	0.59	0.61	1.10 (0.84, 1.43)	1.15 (0.94, 1.40)	0.98 (0.78, 1.24)
Total fruit	D_1__Firmicutes;D_2__Clostridia;D_3__Clostridiales;D_4__Lachnospiraceae;D_5__Johnsonella	45.28	51.58	46.62	0.89 (0.81, 0.97)	0.14	0.06	0.82 (0.69, 0.96)	1.02 (0.88, 1.19)	0.81 (0.68, 0.96)
Total fruit	D_1__Firmicutes;D_2__Clostridia;D_3__Clostridiales;D_4__Lachnospiraceae;D_5__Shuttleworthia	24.5	24.94	22.25	0.98 (0.88, 1.09)	0.88	0.51	1.07 (0.89, 1.29)	0.95 (0.80, 1.13)	0.92 (0.76, 1.12)
Total fruit	D_1__Firmicutes;D_2__Clostridia;D_3__Clostridiales;D_4__Lachnospiraceae;Other	34.69	31.1	30.55	1.00 (0.90, 1.10)	0.97	0.4	0.99 (0.84, 1.18)	1.07 (0.91, 1.26)	0.91 (0.76, 1.09)
Total fruit	D_1__Firmicutes;D_2__Clostridia;D_3__Clostridiales;D_4__Peptococcaceae;D_5__Peptococcus	51.42	45.01	41.85	0.98 (0.89, 1.07)	0.87	0.83	0.94 (0.79, 1.11)	0.99 (0.85, 1.17)	1.00 (0.84, 1.18)
Total fruit	D_1__Firmicutes;D_2__Clostridia;D_3__Clostridiales;D_4__Peptostreptococcaceae;D_5__Filifactor	42.76	37.9	37.67	0.87 (0.79, 0.97)	0.56	0.87	0.86 (0.71, 1.03)	0.91 (0.76, 1.08)	0.85 (0.71, 1.02)
Total fruit	D_1__Firmicutes;D_2__Clostridia;D_3__Clostridiales;D_4__Peptostreptococcaceae;D_5__[Eubacterium] yurii group	26.81	23.22	26.82	0.94 (0.85, 1.03)	0.14	0.14	0.90 (0.76, 1.06)	1.06 (0.91, 1.24)	0.85 (0.72, 1.00)
Total fruit	D_1__Firmicutes;D_2__Clostridia;D_3__Clostridiales;D_4__Peptostreptococcaceae;Other	9.3	6.84	7.1	1.03 (0.87, 1.21)	0.89	0.86	1.02 (0.77, 1.33)	0.98 (0.75, 1.28)	1.10 (0.82, 1.48)
Total fruit	D_1__Firmicutes;D_2__Erysipelotrichia;D_3__Erysipelotrichales;D_4__Erysipelotrichaceae;D_5__Eggerthia	14.63	10.03	8.54	0.91 (0.78, 1.05)	0.56	0.38	0.86 (0.68, 1.08)	1.04 (0.81, 1.33)	0.81 (0.61, 1.09)
Total fruit	D_1__Firmicutes;D_2__Erysipelotrichia;D_3__Erysipelotrichales;D_4__Erysipelotrichaceae;D_5__Erysipelotrichaceae UCG-006	14.66	13	9.64	0.98 (0.87, 1.12)	0.89	0.82	0.95 (0.77, 1.17)	0.97 (0.79, 1.20)	1.05 (0.82, 1.36)
Total fruit	D_1__Firmicutes;D_2__Erysipelotrichia;D_3__Erysipelotrichales;D_4__Erysipelotrichaceae;D_5__Erysipelotrichaceae UCG-007	27.74	20.33	24.88	1.06 (0.96, 1.18)	0.59	0.15	1.22 (1.02, 1.47)	1.04 (0.88, 1.23)	0.94 (0.78, 1.14)
Total fruit	D_1__Firmicutes;D_2__Negativicutes;D_3__Selenomonadales;D_4__Veillonellaceae;D_5__Anaeroglobus	44.4	58.28	49.16	0.95 (0.87, 1.04)	0.61	0.62	0.92 (0.78, 1.08)	0.92 (0.79, 1.08)	1.02 (0.86, 1.20)
Total fruit	D_1__Firmicutes;D_2__Negativicutes;D_3__Selenomonadales;D_4__Veillonellaceae;D_5__Selenomonas	56.83	67.91	56.74	0.99 (0.90, 1.09)	0.94	0.4	1.06 (0.90, 1.26)	1.01 (0.87, 1.18)	0.91 (0.77, 1.07)
Total fruit	D_1__Firmicutes;D_2__Negativicutes;D_3__Selenomonadales;D_4__Veillonellaceae;D_5__Selenomonas 4	21.37	29.34	19.83	1.02 (0.91, 1.13)	0.89	0.96	1.03 (0.84, 1.27)	1.02 (0.87, 1.20)	0.99 (0.81, 1.22)
Total fruit	D_1__Firmicutes;D_2__Negativicutes;D_3__Selenomonadales;D_4__Veillonellaceae;D_5__uncultured	26.46	18.62	22.04	0.96 (0.86, 1.06)	0.75	0.04	1.15 (0.96, 1.37)	0.83 (0.70, 0.99)	0.92 (0.76, 1.12)
Total fruit	D_1__Patescibacteria;D_2__Gracilibacteria;D_3__Absconditabacteriales (SR1);D_4__uncultured bacterium;D_5__uncultured bacterium	52.19	38.25	43.93	0.98 (0.89, 1.08)	0.89	0.08	0.84 (0.71, 0.99)	1.07 (0.92, 1.25)	1.04 (0.88, 1.23)
Total fruit	D_1__Patescibacteria;D_2__Gracilibacteria;D_3__Gracilibacteria bacterium oral taxon 873;D_4__Gracilibacteria bacterium oral taxon 873;D_5__Gracilibacteria bacterium oral taxon 873	7.31	6.06	8.54	1.01 (0.84, 1.23)	0.96	0.36	0.88 (0.65, 1.19)	1.26 (0.85, 1.89)	1.03 (0.75, 1.41)
Total fruit	D_1__Patescibacteria;D_2__Gracilibacteria;D_3__JGI 0000069-P22;D_4__uncultured bacterium;D_5__uncultured bacterium	26.15	20.91	20.9	0.92 (0.82, 1.04)	0.56	0.15	0.83 (0.68, 1.01)	1.09 (0.89, 1.34)	0.89 (0.71, 1.10)
Total fruit	D_1__Patescibacteria;D_2__Saccharimonadia;D_3__Saccharimonadales;D_4__Saccharimonadaceae;D_5__uncultured bacterium	53.63	57.98	50.76	1.09 (0.99, 1.19)	0.33	0.88	1.10 (0.93, 1.30)	1.11 (0.96, 1.29)	1.05 (0.89, 1.24)
Total fruit	D_1__Proteobacteria;D_2__Alphaproteobacteria;D_3__Rickettsiales;D_4__Mitochondria;D_5__Triticum aestivum (bread wheat)	8.16	7.17	7.8	1.02 (0.88, 1.19)	0.89	0.81	0.95 (0.72, 1.27)	1.03 (0.83, 1.28)	1.09 (0.82, 1.47)
Total fruit	D_1__Proteobacteria;D_2__Alphaproteobacteria;D_3__Rickettsiales;D_4__Mitochondria;Other	9.22	15.84	11.52	1.20 (1.03, 1.40)	0.18	0.41	1.48 (1.01, 2.15)	1.11 (0.89, 1.37)	1.24 (0.95, 1.63)
Total fruit	D_1__Proteobacteria;D_2__Deltaproteobacteria;D_3__Desulfobacterales;D_4__Desulfobulbaceae;D_5__Desulfobulbus	11.65	21.24	20.85	0.99 (0.88, 1.12)	0.97	0.64	1.03 (0.80, 1.33)	1.04 (0.87, 1.25)	0.92 (0.76, 1.12)
Total fruit	D_1__Proteobacteria;D_2__Gammaproteobacteria;D_3__Betaproteobacteriales;D_4__Burkholderiaceae;Other	26.76	29.24	30.91	1.02 (0.92, 1.14)	0.89	0.96	1.03 (0.84, 1.25)	1.03 (0.87, 1.23)	1.00 (0.82, 1.21)
Total fruit	D_1__Proteobacteria;D_2__Gammaproteobacteria;D_3__Betaproteobacteriales;D_4__Neisseriaceae;D_5__Alysiella	14.26	12.57	13.22	0.96 (0.84, 1.09)	0.79	0.69	1.04 (0.82, 1.31)	0.94 (0.78, 1.15)	0.89 (0.69, 1.15)
Total fruit	D_1__Proteobacteria;D_2__Gammaproteobacteria;D_3__Betaproteobacteriales;D_4__Neisseriaceae;D_5__Eikenella	26.71	39.63	30.69	0.86 (0.78, 0.95)	0.08	0.79	0.87 (0.72, 1.04)	0.89 (0.76, 1.03)	0.82 (0.68, 0.98)
Total fruit	D_1__Proteobacteria;D_2__Gammaproteobacteria;D_3__Betaproteobacteriales;D_4__Neisseriaceae;D_5__Kingella	71.79	79.46	79.37	1.12 (1.00, 1.24)	0.22	0.28	1.24 (1.02, 1.50)	1.13 (0.95, 1.34)	1.00 (0.83, 1.20)
Total fruit	D_1__Proteobacteria;D_2__Gammaproteobacteria;D_3__Cardiobacteriales;D_4__Cardiobacteriaceae;D_5__Cardiobacterium	69.43	73.66	71.63	1.12 (1.01, 1.24)	0.18	0.1	0.97 (0.81, 1.16)	1.26 (1.07, 1.48)	1.12 (0.93, 1.34)
Total fruit	D_1__Synergistetes;D_2__Synergistia;D_3__Synergistales;D_4__Synergistaceae;D_5__Fretibacterium	31.45	36.86	34.1	0.99 (0.90, 1.09)	0.89	0.73	0.95 (0.80, 1.12)	1.03 (0.89, 1.20)	0.97 (0.82, 1.16)
Total fruit	D_1__Tenericutes;D_2__Mollicutes;D_3__Mollicutes RF39;D_4__Firmicutes oral clone FM046;D_5__Firmicutes oral clone FM046	10.97	11	8.34	0.96 (0.82, 1.11)	0.87	0.44	0.95 (0.74, 1.23)	1.06 (0.83, 1.34)	0.82 (0.61, 1.11)
Total fruit	D_1__Tenericutes;D_2__Mollicutes;D_3__Mollicutes RF39;D_4__uncultured bacterium;D_5__uncultured bacterium	17.12	21.53	16.32	0.90 (0.80, 1.02)	0.42	0.75	0.96 (0.78, 1.19)	0.89 (0.73, 1.08)	0.86 (0.68, 1.08)
Total fruit	D_1__Tenericutes;D_2__Mollicutes;D_3__Mycoplasmatales;D_4__Mycoplasmataceae;D_5__Mycoplasma	41.64	50.42	40.3	0.94 (0.86, 1.03)	0.56	0.42	0.89 (0.75, 1.05)	0.91 (0.79, 1.06)	1.03 (0.87, 1.22)
Whole fruit	D_1__Actinobacteria;D_2__Actinobacteria;D_3__Actinomycetales;D_4__Actinomycetaceae;D_5__F0332	54.58	68.71	66.98	1.10 (1.00, 1.20)	0.28	0.5	1.05 (0.90, 1.24)	1.18 (1.01, 1.38)	1.05 (0.88, 1.25)
Whole fruit	D_1__Actinobacteria;D_2__Actinobacteria;D_3__Actinomycetales;D_4__Actinomycetaceae;D_5__Mobiluncus	7.65	6.56	6.44	0.98 (0.83, 1.16)	0.9	0.83	1.03 (0.77, 1.37)	0.92 (0.71, 1.20)	1.02 (0.72, 1.43)
Whole fruit	D_1__Actinobacteria;D_2__Actinobacteria;D_3__Bifidobacteriales;D_4__Bifidobacteriaceae;D_5__Bifidobacterium	44.04	50.84	52.29	1.01 (0.92, 1.11)	0.91	0.59	1.05 (0.88, 1.25)	1.03 (0.89, 1.20)	0.93 (0.79, 1.11)
Whole fruit	D_1__Actinobacteria;D_2__Actinobacteria;D_3__Bifidobacteriales;D_4__Bifidobacteriaceae;Other	41.49	44.74	46.95	1.01 (0.92, 1.11)	0.91	0.41	1.10 (0.93, 1.31)	0.95 (0.81, 1.10)	0.99 (0.84, 1.17)
Whole fruit	D_1__Actinobacteria;D_2__Coriobacteriia;D_3__Coriobacteriales;D_4__Atopobiaceae;D_5__Olsenella	11.27	18.64	17.12	0.94 (0.83, 1.05)	0.49	0.98	0.93 (0.75, 1.17)	0.95 (0.79, 1.13)	0.92 (0.74, 1.15)
Whole fruit	D_1__Actinobacteria;D_2__Coriobacteriia;D_3__Coriobacteriales;D_4__Eggerthellaceae;D_5__Cryptobacterium	29.26	23.46	25.51	0.99 (0.89, 1.09)	0.89	0.34	1.07 (0.90, 1.28)	1.00 (0.85, 1.18)	0.89 (0.74, 1.06)
Whole fruit	D_1__Bacteroidetes;D_2__Bacteroidia;D_3__Bacteroidales;D_4__Bacteroidaceae;D_5__Bacteroides	8.71	12.68	9.88	1.14 (0.98, 1.32)	0.32	0.71	1.09 (0.77, 1.54)	1.21 (0.98, 1.51)	1.05 (0.80, 1.38)
Whole fruit	D_1__Bacteroidetes;D_2__Bacteroidia;D_3__Bacteroidales;D_4__Bacteroidales Incertae Sedis;D_5__Phocaeicola	7.94	17.84	10.32	0.89 (0.78, 1.01)	0.29	0.16	0.75 (0.57, 1.00)	1.02 (0.84, 1.24)	0.82 (0.65, 1.02)
Whole fruit	D_1__Bacteroidetes;D_2__Bacteroidia;D_3__Bacteroidales;D_4__Paludibacteraceae;D_5__F0058	67.88	69.96	68.38	0.92 (0.84, 1.02)	0.32	0.53	0.87 (0.73, 1.04)	0.91 (0.78, 1.05)	1.00 (0.84, 1.20)
Whole fruit	D_1__Bacteroidetes;D_2__Bacteroidia;D_3__Bacteroidales;D_4__Prevotellaceae;D_5__Prevotella 2	76.02	77.79	75.2	0.90 (0.81, 0.99)	0.26	0.28	0.85 (0.71, 1.02)	1.00 (0.85, 1.19)	0.84 (0.70, 1.00)
Whole fruit	D_1__Bacteroidetes;D_2__Bacteroidia;D_3__Bacteroidales;D_4__Prevotellaceae;D_5__uncultured	4.59	5.63	5.97	0.95 (0.80, 1.13)	0.74	0.7	1.07 (0.77, 1.48)	0.93 (0.71, 1.21)	0.89 (0.64, 1.22)
Whole fruit	D_1__Bacteroidetes;D_2__Bacteroidia;D_3__Bacteroidales;D_4__Prevotellaceae;Other	19.29	24.13	24.34	0.84 (0.76, 0.93)	0.03	0.5	0.93 (0.76, 1.13)	0.81 (0.69, 0.95)	0.81 (0.68, 0.97)
Whole fruit	D_1__Bacteroidetes;D_2__Bacteroidia;D_3__Bacteroidales;D_4__Rikenellaceae;D_5__Rikenellaceae RC9 gut group	16.6	15.54	15.47	0.92 (0.82, 1.03)	0.37	0.51	0.93 (0.76, 1.13)	0.99 (0.82, 1.20)	0.84 (0.69, 1.03)
Whole fruit	D_1__Bacteroidetes;D_2__Bacteroidia;D_3__Bacteroidales;D_4__Tannerellaceae;D_5__Tannerella	74.16	78.55	76.85	0.92 (0.83, 1.03)	0.37	0.4	1.03 (0.85, 1.25)	0.86 (0.73, 1.03)	0.90 (0.74, 1.09)
Whole fruit	D_1__Bacteroidetes;D_2__Bacteroidia;D_3__Sphingobacteriales;D_4__Lentimicrobiaceae;D_5__unidentified	33.39	21.27	24.5	0.91 (0.83, 1.01)	0.29	0.35	0.83 (0.70, 0.98)	0.99 (0.83, 1.18)	0.93 (0.77, 1.12)
Whole fruit	D_1__Cyanobacteria;D_2__Oxyphotobacteria;D_3__Chloroplast;D_4__Citrus maxima;D_5__Citrus maxima	6.53	13.82	8.97	1.20 (1.01, 1.44)	0.26	0.48	1.43 (0.83, 2.47)	1.29 (0.99, 1.69)	1.06 (0.80, 1.40)
Whole fruit	D_1__Cyanobacteria;D_2__Oxyphotobacteria;D_3__Chloroplast;Other;Other	19.59	29.7	20.89	1.13 (1.01, 1.26)	0.26	0.97	1.15 (0.92, 1.43)	1.13 (0.97, 1.33)	1.10 (0.88, 1.38)
Whole fruit	D_1__Firmicutes;D_2__Bacilli;D_3__Bacillales;D_4__Staphylococcaceae;D_5__Staphylococcus	22.25	29.95	22.61	0.97 (0.87, 1.07)	0.69	0.53	1.03 (0.85, 1.24)	0.98 (0.84, 1.15)	0.88 (0.72, 1.08)
Whole fruit	D_1__Firmicutes;D_2__Bacilli;D_3__Lactobacillales;D_4__Streptococcaceae;D_5__Lactococcus	6.58	12.95	8.48	0.92 (0.80, 1.06)	0.44	0.18	0.99 (0.74, 1.33)	0.80 (0.65, 0.98)	1.09 (0.83, 1.42)
Whole fruit	D_1__Firmicutes;D_2__Clostridia;D_3__Clostridiales;D_4__Clostridiales vadinBB60 group;Other	8.98	9.51	11.95	0.84 (0.74, 0.96)	0.19	0.57	0.87 (0.67, 1.12)	0.91 (0.73, 1.13)	0.77 (0.61, 0.96)
Whole fruit	D_1__Firmicutes;D_2__Clostridia;D_3__Clostridiales;D_4__Defluviitaleaceae;D_5__Defluviitaleaceae UCG-011	18.9	18.8	17.11	0.85 (0.76, 0.95)	0.13	0.93	0.86 (0.71, 1.05)	0.83 (0.69, 0.99)	0.87 (0.71, 1.07)
Whole fruit	D_1__Firmicutes;D_2__Clostridia;D_3__Clostridiales;D_4__Eubacteriaceae;D_5__Pseudoramibacter	9.73	19.35	19.2	0.92 (0.82, 1.02)	0.33	0.17	0.90 (0.74, 1.10)	1.04 (0.87, 1.25)	0.81 (0.67, 0.98)
Whole fruit	D_1__Firmicutes;D_2__Clostridia;D_3__Clostridiales;D_4__Family XI;D_5__Peptoniphilus	9.18	8.67	6.99	0.93 (0.81, 1.06)	0.5	0.2	0.80 (0.63, 1.01)	0.93 (0.74, 1.18)	1.09 (0.85, 1.39)
Whole fruit	D_1__Firmicutes;D_2__Clostridia;D_3__Clostridiales;D_4__Family XIII;D_5__Family XIII UCG-001	59.14	56.59	57.96	0.96 (0.85, 1.08)	0.29	0.97	0.95 (0.77, 1.17)	0.98 (0.81, 1.18)	0.95 (0.76, 1.18)
Whole fruit	D_1__Firmicutes;D_2__Clostridia;D_3__Clostridiales;D_4__Family XIII;D_5__[Eubacterium] brachy group	12.72	12.02	14.37	0.91 (0.83, 1.00)	0.32	0.29	0.95 (0.80, 1.12)	0.97 (0.84, 1.13)	0.82 (0.70, 0.97)
Whole fruit	D_1__Firmicutes;D_2__Clostridia;D_3__Clostridiales;D_4__Family XIII;D_5__[Eubacterium] saphenum group	16.33	16.12	14.72	0.90 (0.79, 1.02)	0.69	0.48	1.00 (0.79, 1.26)	0.82 (0.66, 1.02)	0.90 (0.73, 1.12)
Whole fruit	D_1__Firmicutes;D_2__Clostridia;D_3__Clostridiales;D_4__Family XIII;D_5__uncultured	17.6	18.97	18.75	0.93 (0.83, 1.04)	0.43	0.63	0.92 (0.76, 1.12)	0.89 (0.74, 1.06)	1.01 (0.82, 1.24)
Whole fruit	D_1__Firmicutes;D_2__Clostridia;D_3__Clostridiales;D_4__Lachnospiraceae;D_5__Butyrivibrio 2	54.34	48.82	44.04	1.00 (0.91, 1.10)	0.99	0.43	1.01 (0.86, 1.18)	0.94 (0.81, 1.09)	1.09 (0.92, 1.29)
Whole fruit	D_1__Firmicutes;D_2__Clostridia;D_3__Clostridiales;D_4__Lachnospiraceae;D_5__Catonella	50.19	53.93	56.43	0.98 (0.90, 1.08)	0.88	0.82	1.01 (0.86, 1.19)	1.00 (0.86, 1.16)	0.94 (0.80, 1.11)
Whole fruit	D_1__Firmicutes;D_2__Clostridia;D_3__Clostridiales;D_4__Lachnospiraceae;D_5__Howardella	10.75	14.95	11.28	0.96 (0.84, 1.09)	0.69	0.89	1.00 (0.79, 1.28)	0.95 (0.79, 1.16)	0.92 (0.72, 1.18)
Whole fruit	D_1__Firmicutes;D_2__Clostridia;D_3__Clostridiales;D_4__Lachnospiraceae;D_5__Johnsonella	45.28	51.58	46.62	0.89 (0.81, 0.98)	0.19	0.28	0.82 (0.70, 0.96)	0.97 (0.84, 1.13)	0.87 (0.73, 1.03)
Whole fruit	D_1__Firmicutes;D_2__Clostridia;D_3__Clostridiales;D_4__Lachnospiraceae;D_5__Shuttleworthia	24.5	24.94	22.25	0.95 (0.86, 1.06)	0.63	0.66	1.02 (0.86, 1.21)	0.92 (0.78, 1.09)	0.92 (0.75, 1.13)
Whole fruit	D_1__Firmicutes;D_2__Clostridia;D_3__Clostridiales;D_4__Lachnospiraceae;Other	34.69	31.1	30.55	0.99 (0.89, 1.09)	0.89	0.05	1.06 (0.90, 1.26)	1.07 (0.91, 1.27)	0.82 (0.69, 0.98)
Whole fruit	D_1__Firmicutes;D_2__Clostridia;D_3__Clostridiales;D_4__Peptococcaceae;D_5__Peptococcus	51.42	45.01	41.85	0.96 (0.88, 1.05)	0.63	0.73	0.94 (0.80, 1.10)	0.94 (0.81, 1.09)	1.02 (0.86, 1.20)
Whole fruit	D_1__Firmicutes;D_2__Clostridia;D_3__Clostridiales;D_4__Peptostreptococcaceae;D_5__Filifactor	42.76	37.9	37.67	0.91 (0.83, 1.01)	0.84	0.82	0.90 (0.75, 1.07)	0.95 (0.81, 1.13)	0.89 (0.74, 1.06)
Whole fruit	D_1__Firmicutes;D_2__Clostridia;D_3__Clostridiales;D_4__Peptostreptococcaceae;D_5__[Eubacterium] yurii group	26.81	23.22	26.82	0.98 (0.89, 1.08)	0.29	0.07	0.89 (0.76, 1.04)	1.14 (0.97, 1.33)	0.92 (0.78, 1.09)
Whole fruit	D_1__Firmicutes;D_2__Clostridia;D_3__Clostridiales;D_4__Peptostreptococcaceae;Other	9.3	6.84	7.1	0.98 (0.83, 1.15)	0.9	0.65	1.07 (0.82, 1.40)	0.89 (0.68, 1.17)	0.98 (0.72, 1.33)
Whole fruit	D_1__Firmicutes;D_2__Erysipelotrichia;D_3__Erysipelotrichales;D_4__Erysipelotrichaceae;D_5__Eggerthia	14.63	10.03	8.54	0.88 (0.77, 1.01)	0.29	0.64	0.90 (0.71, 1.13)	0.93 (0.74, 1.17)	0.79 (0.60, 1.03)
Whole fruit	D_1__Firmicutes;D_2__Erysipelotrichia;D_3__Erysipelotrichales;D_4__Erysipelotrichaceae;D_5__Erysipelotrichaceae UCG-006	14.66	13	9.64	0.94 (0.83, 1.07)	0.58	0.3	0.95 (0.78, 1.16)	0.85 (0.69, 1.04)	1.11 (0.85, 1.45)
Whole fruit	D_1__Firmicutes;D_2__Erysipelotrichia;D_3__Erysipelotrichales;D_4__Erysipelotrichaceae;D_5__Erysipelotrichaceae UCG-007	27.74	20.33	24.88	1.04 (0.93, 1.15)	0.69	0.12	1.20 (1.01, 1.44)	0.99 (0.84, 1.17)	0.93 (0.77, 1.12)
Whole fruit	D_1__Firmicutes;D_2__Negativicutes;D_3__Selenomonadales;D_4__Veillonellaceae;D_5__Anaeroglobus	44.4	58.28	49.16	0.93 (0.85, 1.03)	0.37	0.42	0.87 (0.74, 1.02)	0.93 (0.80, 1.09)	1.01 (0.86, 1.20)
Whole fruit	D_1__Firmicutes;D_2__Negativicutes;D_3__Selenomonadales;D_4__Veillonellaceae;D_5__Selenomonas	56.83	67.91	56.74	0.97 (0.88, 1.06)	0.69	0.29	1.01 (0.85, 1.18)	1.03 (0.88, 1.20)	0.86 (0.73, 1.02)
Whole fruit	D_1__Firmicutes;D_2__Negativicutes;D_3__Selenomonadales;D_4__Veillonellaceae;D_5__Selenomonas 4	21.37	29.34	19.83	0.92 (0.83, 1.03)	0.36	0.68	0.97 (0.80, 1.19)	0.88 (0.75, 1.03)	0.95 (0.77, 1.18)
Whole fruit	D_1__Firmicutes;D_2__Negativicutes;D_3__Selenomonadales;D_4__Veillonellaceae;D_5__uncultured	26.46	18.62	22.04	0.95 (0.86, 1.05)	0.58	0.09	1.12 (0.94, 1.34)	0.86 (0.73, 1.02)	0.90 (0.75, 1.09)
Whole fruit	D_1__Patescibacteria;D_2__Gracilibacteria;D_3__Absconditabacteriales (SR1);D_4__uncultured bacterium;D_5__uncultured bacterium	52.19	38.25	43.93	0.99 (0.90, 1.09)	0.9	0.17	0.92 (0.79, 1.08)	0.94 (0.81, 1.10)	1.14 (0.95, 1.35)
Whole fruit	D_1__Patescibacteria;D_2__Gracilibacteria;D_3__Gracilibacteria bacterium oral taxon 873;D_4__Gracilibacteria bacterium oral taxon 873;D_5__Gracilibacteria bacterium oral taxon 873	7.31	6.06	8.54	1.14 (0.92, 1.42)	0.43	0.38	0.96 (0.68, 1.34)	1.37 (0.90, 2.07)	1.24 (0.84, 1.83)
Whole fruit	D_1__Patescibacteria;D_2__Gracilibacteria;D_3__JGI 0000069-P22;D_4__uncultured bacterium;D_5__uncultured bacterium	26.15	20.91	20.9	0.93 (0.83, 1.05)	0.44	0.49	0.85 (0.70, 1.03)	1.01 (0.82, 1.23)	0.95 (0.76, 1.18)
Whole fruit	D_1__Patescibacteria;D_2__Saccharimonadia;D_3__Saccharimonadales;D_4__Saccharimonadaceae;D_5__uncultured bacterium	53.63	57.98	50.76	1.06 (0.97, 1.16)	0.43	0.45	1.12 (0.95, 1.31)	1.08 (0.93, 1.25)	0.97 (0.82, 1.14)
Whole fruit	D_1__Proteobacteria;D_2__Alphaproteobacteria;D_3__Rickettsiales;D_4__Mitochondria;D_5__Triticum aestivum (bread wheat)	8.16	7.17	7.8	1.11 (0.94, 1.32)	0.43	0.47	1.24 (0.87, 1.79)	1.18 (0.91, 1.52)	0.96 (0.71, 1.29)
Whole fruit	D_1__Proteobacteria;D_2__Alphaproteobacteria;D_3__Rickettsiales;D_4__Mitochondria;Other	9.22	15.84	11.52	1.18 (1.02, 1.38)	0.26	0.76	1.19 (0.83, 1.71)	1.24 (1.00, 1.53)	1.08 (0.81, 1.45)
Whole fruit	D_1__Proteobacteria;D_2__Deltaproteobacteria;D_3__Desulfobacterales;D_4__Desulfobulbaceae;D_5__Desulfobulbus	11.65	21.24	20.85	0.92 (0.82, 1.03)	0.37	0.68	0.91 (0.72, 1.16)	0.98 (0.81, 1.18)	0.87 (0.73, 1.05)
Whole fruit	D_1__Proteobacteria;D_2__Gammaproteobacteria;D_3__Betaproteobacteriales;D_4__Burkholderiaceae;Other	26.76	29.24	30.91	1.00 (0.90, 1.12)	0.97	0.64	0.99 (0.81, 1.20)	1.07 (0.89, 1.28)	0.95 (0.78, 1.15)
Whole fruit	D_1__Proteobacteria;D_2__Gammaproteobacteria;D_3__Betaproteobacteriales;D_4__Neisseriaceae;D_5__Alysiella	14.26	12.57	13.22	0.95 (0.83, 1.08)	0.65	0.65	1.01 (0.80, 1.29)	0.88 (0.72, 1.08)	0.99 (0.77, 1.26)
Whole fruit	D_1__Proteobacteria;D_2__Gammaproteobacteria;D_3__Betaproteobacteriales;D_4__Neisseriaceae;D_5__Eikenella	26.71	39.63	30.69	0.81 (0.74, 0.90)	0.004	0.14	0.90 (0.75, 1.08)	0.84 (0.72, 0.98)	0.70 (0.59, 0.84)
Whole fruit	D_1__Proteobacteria;D_2__Gammaproteobacteria;D_3__Betaproteobacteriales;D_4__Neisseriaceae;D_5__Kingella	71.79	79.46	79.37	1.14 (1.03, 1.27)	0.19	0.42	1.16 (0.96, 1.39)	1.22 (1.03, 1.44)	1.03 (0.85, 1.25)
Whole fruit	D_1__Proteobacteria;D_2__Gammaproteobacteria;D_3__Cardiobacteriales;D_4__Cardiobacteriaceae;D_5__Cardiobacterium	69.43	73.66	71.63	1.07 (0.97, 1.18)	0.4	0.21	0.97 (0.82, 1.16)	1.19 (1.02, 1.39)	1.02 (0.85, 1.22)
Whole fruit	D_1__Synergistetes;D_2__Synergistia;D_3__Synergistales;D_4__Synergistaceae;D_5__Fretibacterium	31.45	36.86	34.1	0.96 (0.88, 1.05)	0.63	0.58	0.94 (0.80, 1.12)	1.02 (0.88, 1.18)	0.91 (0.77, 1.07)
Whole fruit	D_1__Tenericutes;D_2__Mollicutes;D_3__Mollicutes RF39;D_4__Firmicutes oral clone FM046;D_5__Firmicutes oral clone FM046	10.97	11	8.34	0.94 (0.81, 1.09)	0.63	0.55	1.03 (0.80, 1.34)	0.93 (0.73, 1.19)	0.83 (0.62, 1.11)
Whole fruit	D_1__Tenericutes;D_2__Mollicutes;D_3__Mollicutes RF39;D_4__uncultured bacterium;D_5__uncultured bacterium	17.12	21.53	16.32	0.90 (0.80, 1.01)	0.29	0.21	1.06 (0.85, 1.31)	0.82 (0.69, 0.99)	0.86 (0.69, 1.06)
Whole fruit	D_1__Tenericutes;D_2__Mollicutes;D_3__Mycoplasmatales;D_4__Mycoplasmataceae;D_5__Mycoplasma	41.64	50.42	40.3	0.92 (0.84, 1.01)	0.29	0.63	0.91 (0.78, 1.07)	0.88 (0.76, 1.02)	0.98 (0.83, 1.16)
Total vegetables	D_1__Actinobacteria;D_2__Actinobacteria;D_3__Actinomycetales;D_4__Actinomycetaceae;D_5__F0332	54.58	68.71	66.98	1.11 (1.01, 1.21)	0.18	0.03	1.07 (0.91, 1.26)	1.28 (1.11, 1.48)	0.95 (0.81, 1.13)
Total vegetables	D_1__Actinobacteria;D_2__Actinobacteria;D_3__Actinomycetales;D_4__Actinomycetaceae;D_5__Mobiluncus	7.65	6.56	6.44	1.01 (0.87, 1.17)	0.98	0.77	1.04 (0.74, 1.45)	1.06 (0.84, 1.33)	0.94 (0.73, 1.20)
Total vegetables	D_1__Actinobacteria;D_2__Actinobacteria;D_3__Bifidobacteriales;D_4__Bifidobacteriaceae;D_5__Bifidobacterium	44.04	50.84	52.29	0.90 (0.82, 0.98)	0.17	0.91	0.92 (0.78, 1.10)	0.90 (0.77, 1.05)	0.88 (0.75, 1.03)
Total vegetables	D_1__Actinobacteria;D_2__Actinobacteria;D_3__Bifidobacteriales;D_4__Bifidobacteriaceae;Other	41.49	44.74	46.95	1.08 (0.98, 1.18)	0.38	0.43	1.17 (0.98, 1.40)	1.08 (0.93, 1.26)	1.00 (0.86, 1.17)
Total vegetables	D_1__Actinobacteria;D_2__Coriobacteriia;D_3__Coriobacteriales;D_4__Atopobiaceae;D_5__Olsenella	11.27	18.64	17.12	1.05 (0.93, 1.19)	0.68	0.07	1.01 (0.79, 1.30)	1.28 (1.04, 1.59)	0.93 (0.77, 1.11)
Total vegetables	D_1__Actinobacteria;D_2__Coriobacteriia;D_3__Coriobacteriales;D_4__Eggerthellaceae;D_5__Cryptobacterium	29.26	23.46	25.51	0.96 (0.86, 1.06)	0.65	0.22	1.01 (0.85, 1.19)	1.04 (0.86, 1.25)	0.85 (0.72, 1.00)
Total vegetables	D_1__Bacteroidetes;D_2__Bacteroidia;D_3__Bacteroidales;D_4__Bacteroidaceae;D_5__Bacteroides	8.71	12.68	9.88	1.09 (0.95, 1.24)	0.53	0.88	1.14 (0.89, 1.46)	1.05 (0.84, 1.30)	1.09 (0.86, 1.37)
Total vegetables	D_1__Bacteroidetes;D_2__Bacteroidia;D_3__Bacteroidales;D_4__Bacteroidales Incertae Sedis;D_5__Phocaeicola	7.94	17.84	10.32	1.09 (0.95, 1.25)	0.51	0.52	1.23 (0.95, 1.58)	1.07 (0.86, 1.32)	1.00 (0.78, 1.29)
Total vegetables	D_1__Bacteroidetes;D_2__Bacteroidia;D_3__Bacteroidales;D_4__Paludibacteraceae;D_5__F0058	67.88	69.96	68.38	1.06 (0.97, 1.17)	0.49	0.06	1.05 (0.89, 1.24)	0.95 (0.82, 1.10)	1.24 (1.05, 1.46)
Total vegetables	D_1__Bacteroidetes;D_2__Bacteroidia;D_3__Bacteroidales;D_4__Prevotellaceae;D_5__Prevotella 2	76.02	77.79	75.2	1.11 (1.00, 1.22)	0.23	0.1	0.95 (0.79, 1.14)	1.24 (1.06, 1.46)	1.11 (0.94, 1.32)
Total vegetables	D_1__Bacteroidetes;D_2__Bacteroidia;D_3__Bacteroidales;D_4__Prevotellaceae;D_5__uncultured	4.59	5.63	5.97	0.95 (0.80, 1.13)	0.75	0.36	0.84 (0.62, 1.14)	1.12 (0.84, 1.49)	0.89 (0.67, 1.19)
Total vegetables	D_1__Bacteroidetes;D_2__Bacteroidia;D_3__Bacteroidales;D_4__Prevotellaceae;Other	19.29	24.13	24.34	0.92 (0.84, 1.02)	0.39	0.58	0.85 (0.71, 1.03)	0.94 (0.80, 1.11)	0.97 (0.81, 1.16)
Total vegetables	D_1__Bacteroidetes;D_2__Bacteroidia;D_3__Bacteroidales;D_4__Rikenellaceae;D_5__Rikenellaceae RC9 gut group	16.6	15.54	15.47	0.98 (0.87, 1.11)	0.92	0.78	0.97 (0.79, 1.18)	0.94 (0.77, 1.16)	1.05 (0.84, 1.30)
Total vegetables	D_1__Bacteroidetes;D_2__Bacteroidia;D_3__Bacteroidales;D_4__Tannerellaceae;D_5__Tannerella	74.16	78.55	76.85	1.14 (1.03, 1.26)	0.13	0.25	1.05 (0.87, 1.26)	1.27 (1.08, 1.49)	1.08 (0.90, 1.29)
Total vegetables	D_1__Bacteroidetes;D_2__Bacteroidia;D_3__Sphingobacteriales;D_4__Lentimicrobiaceae;D_5__unidentified	33.39	21.27	24.5	1.11 (1.00, 1.23)	0.29	0.99	1.12 (0.94, 1.33)	1.10 (0.91, 1.32)	1.11 (0.92, 1.33)
Total vegetables	D_1__Cyanobacteria;D_2__Oxyphotobacteria;D_3__Chloroplast;D_4__Citrus maxima;D_5__Citrus maxima	6.53	13.82	8.97	1.02 (0.87, 1.20)	0.94	0.66	1.11 (0.75, 1.65)	1.06 (0.85, 1.33)	0.92 (0.70, 1.21)
Total vegetables	D_1__Cyanobacteria;D_2__Oxyphotobacteria;D_3__Chloroplast;Other;Other	19.59	29.7	20.89	1.02 (0.92, 1.13)	0.85	0.6	1.09 (0.89, 1.33)	1.04 (0.88, 1.23)	0.95 (0.80, 1.13)
Total vegetables	D_1__Firmicutes;D_2__Bacilli;D_3__Bacillales;D_4__Staphylococcaceae;D_5__Staphylococcus	22.25	29.95	22.61	0.98 (0.88, 1.09)	0.85	0.63	1.04 (0.87, 1.26)	0.99 (0.83, 1.17)	0.92 (0.77, 1.10)
Total vegetables	D_1__Firmicutes;D_2__Bacilli;D_3__Lactobacillales;D_4__Streptococcaceae;D_5__Lactococcus	6.58	12.95	8.48	1.05 (0.90, 1.23)	0.75	0.84	1.15 (0.83, 1.59)	1.03 (0.82, 1.29)	1.02 (0.76, 1.37)
Total vegetables	D_1__Firmicutes;D_2__Clostridia;D_3__Clostridiales;D_4__Clostridiales vadinBB60 group;Other	8.98	9.51	11.95	0.98 (0.86, 1.12)	0.94	0.16	1.05 (0.81, 1.36)	1.13 (0.90, 1.43)	0.85 (0.69, 1.04)
Total vegetables	D_1__Firmicutes;D_2__Clostridia;D_3__Clostridiales;D_4__Defluviitaleaceae;D_5__Defluviitaleaceae UCG-011	18.9	18.8	17.11	1.00 (0.89, 1.11)	0.98	0.35	0.98 (0.81, 1.19)	1.11 (0.92, 1.34)	0.91 (0.76, 1.10)
Total vegetables	D_1__Firmicutes;D_2__Clostridia;D_3__Clostridiales;D_4__Eubacteriaceae;D_5__Pseudoramibacter	9.73	19.35	19.2	0.97 (0.86, 1.08)	0.75	0.52	1.11 (0.85, 1.44)	0.92 (0.76, 1.12)	0.95 (0.79, 1.13)
Total vegetables	D_1__Firmicutes;D_2__Clostridia;D_3__Clostridiales;D_4__Family XI;D_5__Peptoniphilus	9.18	8.67	6.99	1.00 (0.86, 1.17)	0.98	0.69	0.93 (0.72, 1.20)	1.09 (0.84, 1.40)	0.99 (0.76, 1.30)
Total vegetables	D_1__Firmicutes;D_2__Clostridia;D_3__Clostridiales;D_4__Family XIII;D_5__Family XIII UCG-001	59.14	56.59	57.96	0.94 (0.84, 1.05)	0.81	0.98	0.93 (0.75, 1.14)	0.94 (0.79, 1.11)	0.95 (0.77, 1.17)
Total vegetables	D_1__Firmicutes;D_2__Clostridia;D_3__Clostridiales;D_4__Family XIII;D_5__[Eubacterium] brachy group	12.72	12.02	14.37	1.02 (0.93, 1.12)	0.54	0.97	1.01 (0.85, 1.18)	1.03 (0.89, 1.20)	1.02 (0.87, 1.19)
Total vegetables	D_1__Firmicutes;D_2__Clostridia;D_3__Clostridiales;D_4__Family XIII;D_5__[Eubacterium] saphenum group	16.33	16.12	14.72	0.93 (0.82, 1.05)	0.57	0.24	0.81 (0.66, 1.00)	0.96 (0.77, 1.19)	1.04 (0.85, 1.28)
Total vegetables	D_1__Firmicutes;D_2__Clostridia;D_3__Clostridiales;D_4__Family XIII;D_5__uncultured	17.6	18.97	18.75	0.95 (0.85, 1.06)	0.65	1	0.95 (0.77, 1.17)	0.96 (0.80, 1.14)	0.95 (0.79, 1.13)
Total vegetables	D_1__Firmicutes;D_2__Clostridia;D_3__Clostridiales;D_4__Lachnospiraceae;D_5__Butyrivibrio 2	54.34	48.82	44.04	1.08 (0.99, 1.18)	0.36	0.95	1.09 (0.93, 1.29)	1.06 (0.92, 1.23)	1.09 (0.93, 1.28)
Total vegetables	D_1__Firmicutes;D_2__Clostridia;D_3__Clostridiales;D_4__Lachnospiraceae;D_5__Catonella	50.19	53.93	56.43	1.01 (0.92, 1.10)	0.98	0.75	1.04 (0.88, 1.23)	1.02 (0.88, 1.18)	0.96 (0.83, 1.12)
Total vegetables	D_1__Firmicutes;D_2__Clostridia;D_3__Clostridiales;D_4__Lachnospiraceae;D_5__Howardella	10.75	14.95	11.28	1.12 (0.98, 1.29)	0.36	0.31	1.07 (0.84, 1.36)	1.28 (1.03, 1.61)	1.00 (0.78, 1.29)
Total vegetables	D_1__Firmicutes;D_2__Clostridia;D_3__Clostridiales;D_4__Lachnospiraceae;D_5__Johnsonella	45.28	51.58	46.62	1.07 (0.98, 1.17)	0.43	0.53	1.00 (0.85, 1.17)	1.07 (0.93, 1.24)	1.14 (0.97, 1.34)
Total vegetables	D_1__Firmicutes;D_2__Clostridia;D_3__Clostridiales;D_4__Lachnospiraceae;D_5__Shuttleworthia	24.5	24.94	22.25	1.07 (0.96, 1.19)	0.53	0.8	1.10 (0.92, 1.33)	1.08 (0.91, 1.29)	1.01 (0.83, 1.23)
Total vegetables	D_1__Firmicutes;D_2__Clostridia;D_3__Clostridiales;D_4__Lachnospiraceae;Other	34.69	31.1	30.55	1.01 (0.92, 1.11)	0.95	0.27	1.02 (0.86, 1.20)	1.10 (0.94, 1.29)	0.91 (0.77, 1.07)
Total vegetables	D_1__Firmicutes;D_2__Clostridia;D_3__Clostridiales;D_4__Peptococcaceae;D_5__Peptococcus	51.42	45.01	41.85	1.05 (0.96, 1.15)	0.6	0.27	0.96 (0.82, 1.14)	1.15 (0.99, 1.34)	1.02 (0.87, 1.20)
Total vegetables	D_1__Firmicutes;D_2__Clostridia;D_3__Clostridiales;D_4__Peptostreptococcaceae;D_5__Filifactor	42.76	37.9	37.67	0.96 (0.87, 1.06)	0.98	0.58	0.89 (0.74, 1.06)	1.01 (0.84, 1.21)	0.98 (0.83, 1.16)
Total vegetables	D_1__Firmicutes;D_2__Clostridia;D_3__Clostridiales;D_4__Peptostreptococcaceae;D_5__[Eubacterium] yurii group	26.81	23.22	26.82	1.00 (0.91, 1.10)	0.69	0.02	0.84 (0.71, 0.99)	1.15 (0.98, 1.34)	1.02 (0.87, 1.19)
Total vegetables	D_1__Firmicutes;D_2__Clostridia;D_3__Clostridiales;D_4__Peptostreptococcaceae;Other	9.3	6.84	7.1	1.00 (0.86, 1.17)	0.98	0.29	0.91 (0.71, 1.16)	1.19 (0.91, 1.56)	0.94 (0.71, 1.25)
Total vegetables	D_1__Firmicutes;D_2__Erysipelotrichia;D_3__Erysipelotrichales;D_4__Erysipelotrichaceae;D_5__Eggerthia	14.63	10.03	8.54	0.99 (0.87, 1.13)	0.98	0.51	1.04 (0.85, 1.28)	1.04 (0.83, 1.32)	0.88 (0.69, 1.12)
Total vegetables	D_1__Firmicutes;D_2__Erysipelotrichia;D_3__Erysipelotrichales;D_4__Erysipelotrichaceae;D_5__Erysipelotrichaceae UCG-006	14.66	13	9.64	1.13 (0.98, 1.30)	0.36	0.77	1.13 (0.89, 1.42)	1.08 (0.86, 1.35)	1.23 (0.92, 1.65)
Total vegetables	D_1__Firmicutes;D_2__Erysipelotrichia;D_3__Erysipelotrichales;D_4__Erysipelotrichaceae;D_5__Erysipelotrichaceae UCG-007	27.74	20.33	24.88	1.04 (0.94, 1.15)	0.72	0.14	0.90 (0.76, 1.07)	1.12 (0.93, 1.34)	1.12 (0.94, 1.34)
Total vegetables	D_1__Firmicutes;D_2__Negativicutes;D_3__Selenomonadales;D_4__Veillonellaceae;D_5__Anaeroglobus	44.4	58.28	49.16	1.04 (0.95, 1.14)	0.65	0.45	1.12 (0.95, 1.32)	0.98 (0.85, 1.13)	1.05 (0.90, 1.23)
Total vegetables	D_1__Firmicutes;D_2__Negativicutes;D_3__Selenomonadales;D_4__Veillonellaceae;D_5__Selenomonas	56.83	67.91	56.74	1.03 (0.94, 1.13)	0.75	0.55	1.09 (0.93, 1.29)	1.03 (0.89, 1.20)	0.96 (0.82, 1.13)
Total vegetables	D_1__Firmicutes;D_2__Negativicutes;D_3__Selenomonadales;D_4__Veillonellaceae;D_5__Selenomonas 4	21.37	29.34	19.83	1.07 (0.97, 1.19)	0.49	0.59	1.06 (0.86, 1.30)	1.13 (0.97, 1.32)	0.99 (0.82, 1.21)
Total vegetables	D_1__Firmicutes;D_2__Negativicutes;D_3__Selenomonadales;D_4__Veillonellaceae;D_5__uncultured	26.46	18.62	22.04	1.01 (0.91, 1.11)	0.98	0.32	1.06 (0.89, 1.26)	1.07 (0.89, 1.27)	0.90 (0.76, 1.07)
Total vegetables	D_1__Patescibacteria;D_2__Gracilibacteria;D_3__Absconditabacteriales (SR1);D_4__uncultured bacterium;D_5__uncultured bacterium	52.19	38.25	43.93	1.00 (0.91, 1.09)	0.98	0.56	0.93 (0.78, 1.10)	1.00 (0.86, 1.16)	1.06 (0.90, 1.24)
Total vegetables	D_1__Patescibacteria;D_2__Gracilibacteria;D_3__Gracilibacteria bacterium oral taxon 873;D_4__Gracilibacteria bacterium oral taxon 873;D_5__Gracilibacteria bacterium oral taxon 873	7.31	6.06	8.54	0.91 (0.77, 1.08)	0.58	0.32	0.78 (0.60, 1.02)	0.96 (0.68, 1.33)	1.05 (0.79, 1.41)
Total vegetables	D_1__Patescibacteria;D_2__Gracilibacteria;D_3__JGI 0000069-P22;D_4__uncultured bacterium;D_5__uncultured bacterium	26.15	20.91	20.9	0.92 (0.82, 1.02)	0.39	0.68	0.86 (0.71, 1.04)	0.93 (0.76, 1.13)	0.97 (0.79, 1.19)
Total vegetables	D_1__Patescibacteria;D_2__Saccharimonadia;D_3__Saccharimonadales;D_4__Saccharimonadaceae;D_5__uncultured bacterium	53.63	57.98	50.76	1.10 (1.01, 1.21)	0.19	0.89	1.07 (0.91, 1.26)	1.10 (0.95, 1.28)	1.13 (0.97, 1.32)
Total vegetables	D_1__Proteobacteria;D_2__Alphaproteobacteria;D_3__Rickettsiales;D_4__Mitochondria;D_5__Triticum aestivum (bread wheat)	8.16	7.17	7.8	1.06 (0.91, 1.24)	0.71	0.54	0.94 (0.72, 1.23)	1.16 (0.89, 1.51)	1.09 (0.82, 1.45)
Total vegetables	D_1__Proteobacteria;D_2__Alphaproteobacteria;D_3__Rickettsiales;D_4__Mitochondria;Other	9.22	15.84	11.52	1.10 (0.95, 1.27)	0.51	0.47	1.36 (0.93, 1.99)	1.08 (0.86, 1.35)	1.04 (0.83, 1.30)
Total vegetables	D_1__Proteobacteria;D_2__Deltaproteobacteria;D_3__Desulfobacterales;D_4__Desulfobulbaceae;D_5__Desulfobulbus	11.65	21.24	20.85	1.01 (0.90, 1.14)	0.95	0.6	1.09 (0.84, 1.40)	0.94 (0.78, 1.13)	1.04 (0.87, 1.25)
Total vegetables	D_1__Proteobacteria;D_2__Gammaproteobacteria;D_3__Betaproteobacteriales;D_4__Burkholderiaceae;Other	26.76	29.24	30.91	0.98 (0.89, 1.08)	0.85	0.55	1.04 (0.87, 1.24)	1.00 (0.85, 1.19)	0.91 (0.77, 1.08)
Total vegetables	D_1__Proteobacteria;D_2__Gammaproteobacteria;D_3__Betaproteobacteriales;D_4__Neisseriaceae;D_5__Alysiella	14.26	12.57	13.22	0.93 (0.82, 1.06)	0.58	0.05	1.19 (0.94, 1.51)	0.88 (0.73, 1.07)	0.79 (0.62, 1.00)
Total vegetables	D_1__Proteobacteria;D_2__Gammaproteobacteria;D_3__Betaproteobacteriales;D_4__Neisseriaceae;D_5__Eikenella	26.71	39.63	30.69	1.03 (0.94, 1.13)	0.75	0.97	1.05 (0.88, 1.26)	1.02 (0.88, 1.19)	1.02 (0.86, 1.22)
Total vegetables	D_1__Proteobacteria;D_2__Gammaproteobacteria;D_3__Betaproteobacteriales;D_4__Neisseriaceae;D_5__Kingella	71.79	79.46	79.37	1.05 (0.95, 1.17)	0.61	0.07	0.93 (0.78, 1.12)	1.23 (1.04, 1.47)	0.99 (0.83, 1.19)
Total vegetables	D_1__Proteobacteria;D_2__Gammaproteobacteria;D_3__Cardiobacteriales;D_4__Cardiobacteriaceae;D_5__Cardiobacterium	69.43	73.66	71.63	1.04 (0.94, 1.15)	0.7	0.62	1.04 (0.87, 1.25)	1.09 (0.94, 1.28)	0.97 (0.82, 1.16)
Total vegetables	D_1__Synergistetes;D_2__Synergistia;D_3__Synergistales;D_4__Synergistaceae;D_5__Fretibacterium	31.45	36.86	34.1	0.92 (0.84, 1.01)	0.31	0.64	0.86 (0.73, 1.02)	0.96 (0.82, 1.11)	0.93 (0.79, 1.09)
Total vegetables	D_1__Tenericutes;D_2__Mollicutes;D_3__Mollicutes RF39;D_4__Firmicutes oral clone FM046;D_5__Firmicutes oral clone FM046	10.97	11	8.34	1.05 (0.91, 1.21)	0.71	0.97	1.04 (0.82, 1.33)	1.08 (0.86, 1.35)	1.03 (0.78, 1.36)
Total vegetables	D_1__Tenericutes;D_2__Mollicutes;D_3__Mollicutes RF39;D_4__uncultured bacterium;D_5__uncultured bacterium	17.12	21.53	16.32	1.06 (0.94, 1.20)	0.61	0.37	1.14 (0.90, 1.44)	1.13 (0.93, 1.37)	0.94 (0.77, 1.16)
Total vegetables	D_1__Tenericutes;D_2__Mollicutes;D_3__Mycoplasmatales;D_4__Mycoplasmataceae;D_5__Mycoplasma	41.64	50.42	40.3	1.00 (0.92, 1.09)	0.98	0.5	0.94 (0.80, 1.10)	1.07 (0.92, 1.23)	0.99 (0.85, 1.15)
Greens and beans	D_1__Actinobacteria;D_2__Actinobacteria;D_3__Actinomycetales;D_4__Actinomycetaceae;D_5__F0332	54.58	68.71	66.98	1.01 (0.92, 1.11)	0.92	0.03	0.95 (0.81, 1.11)	1.20 (1.03, 1.41)	0.90 (0.77, 1.05)
Greens and beans	D_1__Actinobacteria;D_2__Actinobacteria;D_3__Actinomycetales;D_4__Actinomycetaceae;D_5__Mobiluncus	7.65	6.56	6.44	1.00 (0.85, 1.16)	0.96	0.47	1.13 (0.82, 1.55)	1.04 (0.81, 1.34)	0.88 (0.69, 1.14)
Greens and beans	D_1__Actinobacteria;D_2__Actinobacteria;D_3__Bifidobacteriales;D_4__Bifidobacteriaceae;D_5__Bifidobacterium	44.04	50.84	52.29	0.87 (0.79, 0.95)	0.08	0.63	0.84 (0.71, 1.00)	0.92 (0.79, 1.07)	0.84 (0.72, 0.97)
Greens and beans	D_1__Actinobacteria;D_2__Actinobacteria;D_3__Bifidobacteriales;D_4__Bifidobacteriaceae;Other	41.49	44.74	46.95	0.95 (0.87, 1.04)	0.75	0.6	0.89 (0.75, 1.06)	1.00 (0.86, 1.16)	0.96 (0.83, 1.11)
Greens and beans	D_1__Actinobacteria;D_2__Coriobacteriia;D_3__Coriobacteriales;D_4__Atopobiaceae;D_5__Olsenella	11.27	18.64	17.12	0.90 (0.80, 1.01)	0.58	0.25	0.84 (0.65, 1.08)	1.02 (0.84, 1.23)	0.82 (0.67, 1.00)
Greens and beans	D_1__Actinobacteria;D_2__Coriobacteriia;D_3__Coriobacteriales;D_4__Eggerthellaceae;D_5__Cryptobacterium	29.26	23.46	25.51	0.84 (0.76, 0.93)	0.06	0.69	0.80 (0.67, 0.95)	0.89 (0.74, 1.06)	0.84 (0.70, 0.99)
Greens and beans	D_1__Bacteroidetes;D_2__Bacteroidia;D_3__Bacteroidales;D_4__Bacteroidaceae;D_5__Bacteroides	8.71	12.68	9.88	1.01 (0.88, 1.16)	0.93	0.76	1.10 (0.81, 1.49)	1.01 (0.82, 1.25)	0.95 (0.76, 1.21)
Greens and beans	D_1__Bacteroidetes;D_2__Bacteroidia;D_3__Bacteroidales;D_4__Bacteroidales Incertae Sedis;D_5__Phocaeicola	7.94	17.84	10.32	1.02 (0.90, 1.15)	0.92	0.54	1.07 (0.83, 1.39)	1.08 (0.89, 1.31)	0.94 (0.77, 1.14)
Greens and beans	D_1__Bacteroidetes;D_2__Bacteroidia;D_3__Bacteroidales;D_4__Paludibacteraceae;D_5__F0058	67.88	69.96	68.38	1.06 (0.97, 1.16)	0.72	0.32	0.99 (0.83, 1.17)	1.02 (0.88, 1.19)	1.17 (1.00, 1.37)
Greens and beans	D_1__Bacteroidetes;D_2__Bacteroidia;D_3__Bacteroidales;D_4__Prevotellaceae;D_5__Prevotella 2	76.02	77.79	75.2	1.03 (0.93, 1.13)	0.86	0.37	0.92 (0.77, 1.10)	1.07 (0.90, 1.26)	1.09 (0.92, 1.29)
Greens and beans	D_1__Bacteroidetes;D_2__Bacteroidia;D_3__Bacteroidales;D_4__Prevotellaceae;D_5__uncultured	4.59	5.63	5.97	0.95 (0.79, 1.15)	0.86	0.5	1.07 (0.78, 1.47)	0.98 (0.70, 1.38)	0.82 (0.60, 1.13)
Greens and beans	D_1__Bacteroidetes;D_2__Bacteroidia;D_3__Bacteroidales;D_4__Prevotellaceae;Other	19.29	24.13	24.34	0.94 (0.85, 1.03)	0.72	0.61	0.95 (0.78, 1.15)	0.88 (0.75, 1.03)	0.99 (0.84, 1.17)
Greens and beans	D_1__Bacteroidetes;D_2__Bacteroidia;D_3__Bacteroidales;D_4__Rikenellaceae;D_5__Rikenellaceae RC9 gut group	16.6	15.54	15.47	1.01 (0.90, 1.13)	0.93	0.8	1.06 (0.87, 1.31)	0.96 (0.78, 1.19)	1.00 (0.82, 1.21)
Greens and beans	D_1__Bacteroidetes;D_2__Bacteroidia;D_3__Bacteroidales;D_4__Tannerellaceae;D_5__Tannerella	74.16	78.55	76.85	1.10 (1.00, 1.22)	0.58	0.16	0.96 (0.80, 1.15)	1.22 (1.03, 1.44)	1.13 (0.95, 1.35)
Greens and beans	D_1__Bacteroidetes;D_2__Bacteroidia;D_3__Sphingobacteriales;D_4__Lentimicrobiaceae;D_5__unidentified	33.39	21.27	24.5	1.03 (0.94, 1.14)	0.86	0.61	0.97 (0.81, 1.14)	1.07 (0.89, 1.29)	1.07 (0.91, 1.27)
Greens and beans	D_1__Cyanobacteria;D_2__Oxyphotobacteria;D_3__Chloroplast;D_4__Citrus maxima;D_5__Citrus maxima	6.53	13.82	8.97	1.14 (0.99, 1.30)	0.58	0.02	1.58 (1.20, 2.09)	1.08 (0.88, 1.34)	0.95 (0.75, 1.20)
Greens and beans	D_1__Cyanobacteria;D_2__Oxyphotobacteria;D_3__Chloroplast;Other;Other	19.59	29.7	20.89	1.03 (0.93, 1.14)	0.86	0.28	0.99 (0.81, 1.21)	1.13 (0.97, 1.33)	0.94 (0.78, 1.12)
Greens and beans	D_1__Firmicutes;D_2__Bacilli;D_3__Bacillales;D_4__Staphylococcaceae;D_5__Staphylococcus	22.25	29.95	22.61	1.03 (0.93, 1.14)	0.86	0.95	1.05 (0.87, 1.27)	1.01 (0.85, 1.19)	1.04 (0.86, 1.24)
Greens and beans	D_1__Firmicutes;D_2__Bacilli;D_3__Lactobacillales;D_4__Streptococcaceae;D_5__Lactococcus	6.58	12.95	8.48	1.10 (0.95, 1.27)	0.72	0.06	1.47 (1.10, 1.97)	0.95 (0.77, 1.18)	1.09 (0.85, 1.40)
Greens and beans	D_1__Firmicutes;D_2__Clostridia;D_3__Clostridiales;D_4__Clostridiales vadinBB60 group;Other	8.98	9.51	11.95	0.94 (0.82, 1.07)	0.76	0.63	0.94 (0.75, 1.18)	1.02 (0.80, 1.29)	0.87 (0.70, 1.08)
Greens and beans	D_1__Firmicutes;D_2__Clostridia;D_3__Clostridiales;D_4__Defluviitaleaceae;D_5__Defluviitaleaceae UCG-011	18.9	18.8	17.11	0.97 (0.87, 1.09)	0.86	0.35	0.98 (0.79, 1.21)	1.07 (0.89, 1.29)	0.89 (0.74, 1.06)
Greens and beans	D_1__Firmicutes;D_2__Clostridia;D_3__Clostridiales;D_4__Eubacteriaceae;D_5__Pseudoramibacter	9.73	19.35	19.2	0.95 (0.85, 1.07)	0.79	0.58	0.91 (0.72, 1.14)	0.91 (0.76, 1.10)	1.03 (0.86, 1.23)
Greens and beans	D_1__Firmicutes;D_2__Clostridia;D_3__Clostridiales;D_4__Family XI;D_5__Peptoniphilus	9.18	8.67	6.99	0.93 (0.79, 1.09)	0.76	0.83	0.90 (0.66, 1.21)	0.90 (0.70, 1.16)	0.99 (0.76, 1.31)
Greens and beans	D_1__Firmicutes;D_2__Clostridia;D_3__Clostridiales;D_4__Family XIII;D_5__Family XIII UCG-001	59.14	56.59	57.96	0.93 (0.83, 1.04)	0.76	0.45	0.87 (0.69, 1.10)	0.88 (0.73, 1.06)	1.03 (0.84, 1.25)
Greens and beans	D_1__Firmicutes;D_2__Clostridia;D_3__Clostridiales;D_4__Family XIII;D_5__[Eubacterium] brachy group	12.72	12.02	14.37	1.04 (0.96, 1.14)	0.86	0.29	0.94 (0.80, 1.10)	1.10 (0.95, 1.28)	1.08 (0.93, 1.25)
Greens and beans	D_1__Firmicutes;D_2__Clostridia;D_3__Clostridiales;D_4__Family XIII;D_5__[Eubacterium] saphenum group	16.33	16.12	14.72	0.97 (0.86, 1.10)	0.72	0.83	0.93 (0.74, 1.16)	0.96 (0.78, 1.19)	1.02 (0.84, 1.24)
Greens and beans	D_1__Firmicutes;D_2__Clostridia;D_3__Clostridiales;D_4__Family XIII;D_5__uncultured	17.6	18.97	18.75	0.94 (0.84, 1.04)	0.72	0.73	1.00 (0.81, 1.24)	0.89 (0.75, 1.07)	0.94 (0.78, 1.13)
Greens and beans	D_1__Firmicutes;D_2__Clostridia;D_3__Clostridiales;D_4__Lachnospiraceae;D_5__Butyrivibrio 2	54.34	48.82	44.04	1.04 (0.95, 1.13)	0.79	0.53	0.97 (0.83, 1.14)	1.04 (0.90, 1.20)	1.10 (0.95, 1.27)
Greens and beans	D_1__Firmicutes;D_2__Clostridia;D_3__Clostridiales;D_4__Lachnospiraceae;D_5__Catonella	50.19	53.93	56.43	1.06 (0.97, 1.15)	0.72	0.51	0.98 (0.83, 1.15)	1.09 (0.94, 1.26)	1.09 (0.95, 1.26)
Greens and beans	D_1__Firmicutes;D_2__Clostridia;D_3__Clostridiales;D_4__Lachnospiraceae;D_5__Howardella	10.75	14.95	11.28	0.98 (0.86, 1.12)	0.92	0.61	0.89 (0.71, 1.12)	1.04 (0.84, 1.27)	1.01 (0.80, 1.28)
Greens and beans	D_1__Firmicutes;D_2__Clostridia;D_3__Clostridiales;D_4__Lachnospiraceae;D_5__Johnsonella	45.28	51.58	46.62	1.01 (0.93, 1.11)	0.92	0.76	0.98 (0.83, 1.15)	1.00 (0.87, 1.16)	1.06 (0.91, 1.22)
Greens and beans	D_1__Firmicutes;D_2__Clostridia;D_3__Clostridiales;D_4__Lachnospiraceae;D_5__Shuttleworthia	24.5	24.94	22.25	1.01 (0.91, 1.12)	0.92	0.78	0.96 (0.80, 1.16)	1.05 (0.89, 1.25)	1.01 (0.85, 1.21)
Greens and beans	D_1__Firmicutes;D_2__Clostridia;D_3__Clostridiales;D_4__Lachnospiraceae;Other	34.69	31.1	30.55	0.95 (0.86, 1.04)	0.72	0.6	0.98 (0.82, 1.16)	0.99 (0.84, 1.16)	0.89 (0.76, 1.04)
Greens and beans	D_1__Firmicutes;D_2__Clostridia;D_3__Clostridiales;D_4__Peptococcaceae;D_5__Peptococcus	51.42	45.01	41.85	1.06 (0.97, 1.16)	0.72	0.48	1.02 (0.87, 1.20)	1.15 (0.99, 1.34)	1.03 (0.89, 1.19)
Greens and beans	D_1__Firmicutes;D_2__Clostridia;D_3__Clostridiales;D_4__Peptostreptococcaceae;D_5__Filifactor	42.76	37.9	37.67	0.99 (0.90, 1.09)	0.72	0.27	0.88 (0.72, 1.07)	0.99 (0.83, 1.17)	1.08 (0.92, 1.27)
Greens and beans	D_1__Firmicutes;D_2__Clostridia;D_3__Clostridiales;D_4__Peptostreptococcaceae;D_5__[Eubacterium] yurii group	26.81	23.22	26.82	1.07 (0.98, 1.17)	0.92	0.15	0.94 (0.79, 1.10)	1.16 (0.99, 1.36)	1.11 (0.95, 1.28)
Greens and beans	D_1__Firmicutes;D_2__Clostridia;D_3__Clostridiales;D_4__Peptostreptococcaceae;Other	9.3	6.84	7.1	1.03 (0.88, 1.21)	0.89	0.25	0.91 (0.67, 1.23)	1.22 (0.95, 1.57)	0.95 (0.72, 1.24)
Greens and beans	D_1__Firmicutes;D_2__Erysipelotrichia;D_3__Erysipelotrichales;D_4__Erysipelotrichaceae;D_5__Eggerthia	14.63	10.03	8.54	0.98 (0.86, 1.13)	0.92	0.44	1.05 (0.85, 1.30)	1.02 (0.80, 1.31)	0.85 (0.66, 1.10)
Greens and beans	D_1__Firmicutes;D_2__Erysipelotrichia;D_3__Erysipelotrichales;D_4__Erysipelotrichaceae;D_5__Erysipelotrichaceae UCG-006	14.66	13	9.64	1.08 (0.95, 1.23)	0.72	0.95	1.07 (0.85, 1.34)	1.11 (0.90, 1.37)	1.05 (0.83, 1.34)
Greens and beans	D_1__Firmicutes;D_2__Erysipelotrichia;D_3__Erysipelotrichales;D_4__Erysipelotrichaceae;D_5__Erysipelotrichaceae UCG-007	27.74	20.33	24.88	0.97 (0.88, 1.07)	0.86	0.58	0.93 (0.78, 1.10)	1.05 (0.88, 1.25)	0.94 (0.79, 1.11)
Greens and beans	D_1__Firmicutes;D_2__Negativicutes;D_3__Selenomonadales;D_4__Veillonellaceae;D_5__Anaeroglobus	44.4	58.28	49.16	1.01 (0.93, 1.10)	0.92	0.09	1.14 (0.97, 1.33)	0.90 (0.78, 1.04)	1.01 (0.88, 1.17)
Greens and beans	D_1__Firmicutes;D_2__Negativicutes;D_3__Selenomonadales;D_4__Veillonellaceae;D_5__Selenomonas	56.83	67.91	56.74	1.01 (0.93, 1.11)	0.92	0.79	1.05 (0.89, 1.23)	0.97 (0.84, 1.13)	1.03 (0.89, 1.19)
Greens and beans	D_1__Firmicutes;D_2__Negativicutes;D_3__Selenomonadales;D_4__Veillonellaceae;D_5__Selenomonas 4	21.37	29.34	19.83	0.97 (0.88, 1.08)	0.86	0.61	0.92 (0.76, 1.12)	1.03 (0.88, 1.21)	0.95 (0.80, 1.13)
Greens and beans	D_1__Firmicutes;D_2__Negativicutes;D_3__Selenomonadales;D_4__Veillonellaceae;D_5__uncultured	26.46	18.62	22.04	0.96 (0.87, 1.06)	0.8	0.28	1.05 (0.89, 1.25)	0.97 (0.81, 1.17)	0.86 (0.72, 1.03)
Greens and beans	D_1__Patescibacteria;D_2__Gracilibacteria;D_3__Absconditabacteriales (SR1);D_4__uncultured bacterium;D_5__uncultured bacterium	52.19	38.25	43.93	0.92 (0.84, 1.01)	0.58	0.38	0.87 (0.74, 1.03)	0.89 (0.76, 1.03)	1.00 (0.87, 1.16)
Greens and beans	D_1__Patescibacteria;D_2__Gracilibacteria;D_3__Gracilibacteria bacterium oral taxon 873;D_4__Gracilibacteria bacterium oral taxon 873;D_5__Gracilibacteria bacterium oral taxon 873	7.31	6.06	8.54	0.98 (0.82, 1.17)	0.92	0.19	0.80 (0.57, 1.13)	1.29 (0.88, 1.90)	0.98 (0.76, 1.25)
Greens and beans	D_1__Patescibacteria;D_2__Gracilibacteria;D_3__JGI 0000069-P22;D_4__uncultured bacterium;D_5__uncultured bacterium	26.15	20.91	20.9	0.92 (0.83, 1.03)	0.72	0.8	0.90 (0.74, 1.09)	0.90 (0.74, 1.09)	0.97 (0.81, 1.17)
Greens and beans	D_1__Patescibacteria;D_2__Saccharimonadia;D_3__Saccharimonadales;D_4__Saccharimonadaceae;D_5__uncultured bacterium	53.63	57.98	50.76	1.00 (0.92, 1.09)	0.97	0.36	0.91 (0.78, 1.07)	1.01 (0.88, 1.17)	1.07 (0.92, 1.23)
Greens and beans	D_1__Proteobacteria;D_2__Alphaproteobacteria;D_3__Rickettsiales;D_4__Mitochondria;D_5__Triticum aestivum (bread wheat)	8.16	7.17	7.8	0.96 (0.82, 1.12)	0.86	0.22	0.94 (0.72, 1.23)	0.82 (0.62, 1.07)	1.15 (0.87, 1.52)
Greens and beans	D_1__Proteobacteria;D_2__Alphaproteobacteria;D_3__Rickettsiales;D_4__Mitochondria;Other	9.22	15.84	11.52	1.10 (0.97, 1.26)	0.72	0.03	1.49 (1.15, 1.93)	1.04 (0.85, 1.27)	0.95 (0.76, 1.19)
Greens and beans	D_1__Proteobacteria;D_2__Deltaproteobacteria;D_3__Desulfobacterales;D_4__Desulfobulbaceae;D_5__Desulfobulbus	11.65	21.24	20.85	1.03 (0.93, 1.14)	0.86	0.19	1.15 (0.94, 1.40)	0.91 (0.76, 1.09)	1.07 (0.91, 1.26)
Greens and beans	D_1__Proteobacteria;D_2__Gammaproteobacteria;D_3__Betaproteobacteriales;D_4__Burkholderiaceae;Other	26.76	29.24	30.91	0.92 (0.84, 1.01)	0.59	0.83	0.91 (0.76, 1.09)	0.96 (0.81, 1.14)	0.90 (0.77, 1.05)
Greens and beans	D_1__Proteobacteria;D_2__Gammaproteobacteria;D_3__Betaproteobacteriales;D_4__Neisseriaceae;D_5__Alysiella	14.26	12.57	13.22	1.04 (0.92, 1.17)	0.86	0.06	1.26 (1.03, 1.54)	0.94 (0.76, 1.18)	0.92 (0.75, 1.13)
Greens and beans	D_1__Proteobacteria;D_2__Gammaproteobacteria;D_3__Betaproteobacteriales;D_4__Neisseriaceae;D_5__Eikenella	26.71	39.63	30.69	0.96 (0.87, 1.05)	0.76	0.82	0.99 (0.82, 1.19)	0.92 (0.79, 1.07)	0.97 (0.83, 1.14)
Greens and beans	D_1__Proteobacteria;D_2__Gammaproteobacteria;D_3__Betaproteobacteriales;D_4__Neisseriaceae;D_5__Kingella	71.79	79.46	79.37	1.06 (0.96, 1.18)	0.72	0.14	0.97 (0.82, 1.16)	1.23 (1.03, 1.47)	1.01 (0.85, 1.20)
Greens and beans	D_1__Proteobacteria;D_2__Gammaproteobacteria;D_3__Cardiobacteriales;D_4__Cardiobacteriaceae;D_5__Cardiobacterium	69.43	73.66	71.63	1.02 (0.92, 1.12)	0.92	0.35	1.00 (0.84, 1.20)	1.12 (0.95, 1.32)	0.94 (0.80, 1.11)
Greens and beans	D_1__Synergistetes;D_2__Synergistia;D_3__Synergistales;D_4__Synergistaceae;D_5__Fretibacterium	31.45	36.86	34.1	0.97 (0.89, 1.06)	0.86	0.64	0.90 (0.76, 1.08)	0.99 (0.85, 1.15)	1.01 (0.87, 1.17)
Greens and beans	D_1__Tenericutes;D_2__Mollicutes;D_3__Mollicutes RF39;D_4__Firmicutes oral clone FM046;D_5__Firmicutes oral clone FM046	10.97	11	8.34	1.09 (0.94, 1.25)	0.72	0.96	1.06 (0.83, 1.35)	1.11 (0.87, 1.40)	1.10 (0.85, 1.41)
Greens and beans	D_1__Tenericutes;D_2__Mollicutes;D_3__Mollicutes RF39;D_4__uncultured bacterium;D_5__uncultured bacterium	17.12	21.53	16.32	0.94 (0.83, 1.06)	0.75	0.4	0.87 (0.69, 1.10)	1.04 (0.86, 1.25)	0.88 (0.72, 1.08)
Greens and beans	D_1__Tenericutes;D_2__Mollicutes;D_3__Mycoplasmatales;D_4__Mycoplasmataceae;D_5__Mycoplasma	41.64	50.42	40.3	0.99 (0.91, 1.08)	0.92	0.47	0.96 (0.82, 1.13)	1.06 (0.92, 1.23)	0.94 (0.81, 1.09)
Whole grains	D_1__Actinobacteria;D_2__Actinobacteria;D_3__Actinomycetales;D_4__Actinomycetaceae;D_5__F0332	54.58	68.71	66.98	0.99 (0.90, 1.08)	0.98	0.22	0.88 (0.74, 1.04)	1.07 (0.92, 1.25)	1.00 (0.86, 1.17)
Whole grains	D_1__Actinobacteria;D_2__Actinobacteria;D_3__Actinomycetales;D_4__Actinomycetaceae;D_5__Mobiluncus	7.65	6.56	6.44	1.06 (0.91, 1.23)	0.98	0.16	0.82 (0.60, 1.12)	1.11 (0.88, 1.39)	1.21 (0.91, 1.61)
Whole grains	D_1__Actinobacteria;D_2__Actinobacteria;D_3__Bifidobacteriales;D_4__Bifidobacteriaceae;D_5__Bifidobacterium	44.04	50.84	52.29	0.96 (0.88, 1.05)	0.98	0.23	0.86 (0.72, 1.01)	1.04 (0.90, 1.20)	0.96 (0.83, 1.11)
Whole grains	D_1__Actinobacteria;D_2__Actinobacteria;D_3__Bifidobacteriales;D_4__Bifidobacteriaceae;Other	41.49	44.74	46.95	1.02 (0.94, 1.11)	0.98	0.83	1.07 (0.90, 1.27)	1.00 (0.87, 1.15)	1.02 (0.89, 1.17)
Whole grains	D_1__Actinobacteria;D_2__Coriobacteriia;D_3__Coriobacteriales;D_4__Atopobiaceae;D_5__Olsenella	11.27	18.64	17.12	0.94 (0.84, 1.06)	0.98	0.01	0.70 (0.54, 0.90)	1.10 (0.93, 1.30)	0.92 (0.76, 1.11)
Whole grains	D_1__Actinobacteria;D_2__Coriobacteriia;D_3__Coriobacteriales;D_4__Eggerthellaceae;D_5__Cryptobacterium	29.26	23.46	25.51	0.97 (0.88, 1.07)	0.98	0.25	0.88 (0.73, 1.06)	1.07 (0.92, 1.26)	0.95 (0.80, 1.12)
Whole grains	D_1__Bacteroidetes;D_2__Bacteroidia;D_3__Bacteroidales;D_4__Bacteroidaceae;D_5__Bacteroides	8.71	12.68	9.88	0.99 (0.86, 1.13)	0.98	0.05	0.66 (0.46, 0.96)	0.98 (0.80, 1.20)	1.14 (0.92, 1.40)
Whole grains	D_1__Bacteroidetes;D_2__Bacteroidia;D_3__Bacteroidales;D_4__Bacteroidales Incertae Sedis;D_5__Phocaeicola	7.94	17.84	10.32	0.91 (0.80, 1.03)	0.98	0.27	0.70 (0.50, 0.99)	0.93 (0.78, 1.11)	0.98 (0.78, 1.22)
Whole grains	D_1__Bacteroidetes;D_2__Bacteroidia;D_3__Bacteroidales;D_4__Paludibacteraceae;D_5__F0058	67.88	69.96	68.38	1.06 (0.97, 1.17)	0.98	0.16	1.06 (0.88, 1.27)	1.18 (1.01, 1.36)	0.96 (0.82, 1.12)
Whole grains	D_1__Bacteroidetes;D_2__Bacteroidia;D_3__Bacteroidales;D_4__Prevotellaceae;D_5__Prevotella 2	76.02	77.79	75.2	0.97 (0.88, 1.06)	0.98	0.83	0.93 (0.77, 1.13)	0.96 (0.83, 1.11)	1.00 (0.86, 1.18)
Whole grains	D_1__Bacteroidetes;D_2__Bacteroidia;D_3__Bacteroidales;D_4__Prevotellaceae;D_5__uncultured	4.59	5.63	5.97	1.01 (0.84, 1.20)	0.99	0.5	1.04 (0.74, 1.46)	1.11 (0.83, 1.49)	0.87 (0.64, 1.19)
Whole grains	D_1__Bacteroidetes;D_2__Bacteroidia;D_3__Bacteroidales;D_4__Prevotellaceae;Other	19.29	24.13	24.34	0.97 (0.87, 1.07)	0.98	0.6	0.89 (0.73, 1.09)	1.02 (0.87, 1.19)	0.96 (0.81, 1.13)
Whole grains	D_1__Bacteroidetes;D_2__Bacteroidia;D_3__Bacteroidales;D_4__Rikenellaceae;D_5__Rikenellaceae RC9 gut group	16.6	15.54	15.47	0.93 (0.82, 1.04)	0.98	0.07	0.75 (0.60, 0.94)	1.06 (0.87, 1.29)	0.96 (0.79, 1.16)
Whole grains	D_1__Bacteroidetes;D_2__Bacteroidia;D_3__Bacteroidales;D_4__Tannerellaceae;D_5__Tannerella	74.16	78.55	76.85	1.00 (0.90, 1.10)	0.99	0.2	1.01 (0.83, 1.22)	1.11 (0.94, 1.30)	0.89 (0.75, 1.06)
Whole grains	D_1__Bacteroidetes;D_2__Bacteroidia;D_3__Sphingobacteriales;D_4__Lentimicrobiaceae;D_5__unidentified	33.39	21.27	24.5	1.00 (0.91, 1.11)	0.99	0.13	0.90 (0.75, 1.06)	1.15 (0.97, 1.37)	0.99 (0.84, 1.16)
Whole grains	D_1__Cyanobacteria;D_2__Oxyphotobacteria;D_3__Chloroplast;D_4__Citrus maxima;D_5__Citrus maxima	6.53	13.82	8.97	0.96 (0.84, 1.10)	0.98	0.79	1.03 (0.77, 1.38)	0.96 (0.79, 1.16)	0.90 (0.69, 1.17)
Whole grains	D_1__Cyanobacteria;D_2__Oxyphotobacteria;D_3__Chloroplast;Other;Other	19.59	29.7	20.89	1.14 (1.03, 1.25)	0.98	0.94	1.13 (0.93, 1.38)	1.12 (0.96, 1.30)	1.16 (0.98, 1.38)
Whole grains	D_1__Firmicutes;D_2__Bacilli;D_3__Bacillales;D_4__Staphylococcaceae;D_5__Staphylococcus	22.25	29.95	22.61	1.00 (0.91, 1.10)	0.99	0.78	1.00 (0.82, 1.22)	0.96 (0.83, 1.12)	1.04 (0.89, 1.22)
Whole grains	D_1__Firmicutes;D_2__Bacilli;D_3__Lactobacillales;D_4__Streptococcaceae;D_5__Lactococcus	6.58	12.95	8.48	1.01 (0.88, 1.16)	0.98	0.22	1.09 (0.79, 1.50)	1.09 (0.91, 1.31)	0.83 (0.63, 1.08)
Whole grains	D_1__Firmicutes;D_2__Clostridia;D_3__Clostridiales;D_4__Clostridiales vadinBB60 group;Other	8.98	9.51	11.95	1.01 (0.88, 1.16)	0.98	0.02	0.79 (0.58, 1.07)	1.27 (1.02, 1.58)	0.92 (0.74, 1.14)
Whole grains	D_1__Firmicutes;D_2__Clostridia;D_3__Clostridiales;D_4__Defluviitaleaceae;D_5__Defluviitaleaceae UCG-011	18.9	18.8	17.11	0.99 (0.88, 1.11)	0.98	0.06	0.78 (0.62, 0.98)	1.09 (0.91, 1.31)	1.04 (0.86, 1.25)
Whole grains	D_1__Firmicutes;D_2__Clostridia;D_3__Clostridiales;D_4__Eubacteriaceae;D_5__Pseudoramibacter	9.73	19.35	19.2	0.95 (0.86, 1.06)	0.98	0.9	0.91 (0.71, 1.17)	0.98 (0.83, 1.15)	0.95 (0.80, 1.12)
Whole grains	D_1__Firmicutes;D_2__Clostridia;D_3__Clostridiales;D_4__Family XI;D_5__Peptoniphilus	9.18	8.67	6.99	0.86 (0.73, 1.01)	0.98	0.08	0.61 (0.44, 0.86)	0.98 (0.77, 1.25)	0.90 (0.68, 1.21)
Whole grains	D_1__Firmicutes;D_2__Clostridia;D_3__Clostridiales;D_4__Family XIII;D_5__Family XIII UCG-001	59.14	56.59	57.96	0.99 (0.87, 1.11)	0.98	0.8	0.97 (0.77, 1.22)	0.95 (0.78, 1.16)	1.04 (0.85, 1.28)
Whole grains	D_1__Firmicutes;D_2__Clostridia;D_3__Clostridiales;D_4__Family XIII;D_5__[Eubacterium] brachy group	12.72	12.02	14.37	1.02 (0.94, 1.11)	0.98	7e-03	0.92 (0.78, 1.08)	1.21 (1.06, 1.39)	0.91 (0.79, 1.05)
Whole grains	D_1__Firmicutes;D_2__Clostridia;D_3__Clostridiales;D_4__Family XIII;D_5__[Eubacterium] saphenum group	16.33	16.12	14.72	1.02 (0.91, 1.15)	0.98	0.1	0.85 (0.69, 1.06)	1.19 (0.95, 1.49)	1.05 (0.87, 1.27)
Whole grains	D_1__Firmicutes;D_2__Clostridia;D_3__Clostridiales;D_4__Family XIII;D_5__uncultured	17.6	18.97	18.75	0.96 (0.86, 1.07)	0.98	2e-03	0.69 (0.55, 0.87)	1.15 (0.97, 1.36)	0.97 (0.81, 1.15)
Whole grains	D_1__Firmicutes;D_2__Clostridia;D_3__Clostridiales;D_4__Lachnospiraceae;D_5__Butyrivibrio 2	54.34	48.82	44.04	1.05 (0.96, 1.14)	0.98	0.99	1.04 (0.88, 1.22)	1.04 (0.91, 1.20)	1.06 (0.92, 1.22)
Whole grains	D_1__Firmicutes;D_2__Clostridia;D_3__Clostridiales;D_4__Lachnospiraceae;D_5__Catonella	50.19	53.93	56.43	1.04 (0.95, 1.13)	0.98	0.06	0.90 (0.76, 1.06)	1.03 (0.89, 1.18)	1.17 (1.02, 1.35)
Whole grains	D_1__Firmicutes;D_2__Clostridia;D_3__Clostridiales;D_4__Lachnospiraceae;D_5__Howardella	10.75	14.95	11.28	0.91 (0.81, 1.04)	0.98	0.53	0.81 (0.62, 1.05)	0.97 (0.80, 1.17)	0.92 (0.74, 1.14)
Whole grains	D_1__Firmicutes;D_2__Clostridia;D_3__Clostridiales;D_4__Lachnospiraceae;D_5__Johnsonella	45.28	51.58	46.62	0.99 (0.91, 1.07)	0.98	0.21	0.87 (0.74, 1.03)	1.06 (0.92, 1.21)	1.01 (0.87, 1.16)
Whole grains	D_1__Firmicutes;D_2__Clostridia;D_3__Clostridiales;D_4__Lachnospiraceae;D_5__Shuttleworthia	24.5	24.94	22.25	0.96 (0.87, 1.06)	0.98	0.32	1.00 (0.84, 1.20)	0.87 (0.73, 1.03)	1.03 (0.87, 1.21)
Whole grains	D_1__Firmicutes;D_2__Clostridia;D_3__Clostridiales;D_4__Lachnospiraceae;Other	34.69	31.1	30.55	1.02 (0.93, 1.12)	0.98	0.79	1.00 (0.84, 1.18)	1.06 (0.92, 1.23)	0.99 (0.85, 1.16)
Whole grains	D_1__Firmicutes;D_2__Clostridia;D_3__Clostridiales;D_4__Peptococcaceae;D_5__Peptococcus	51.42	45.01	41.85	1.07 (0.98, 1.17)	0.98	0.11	0.93 (0.79, 1.11)	1.18 (1.03, 1.36)	1.06 (0.92, 1.23)
Whole grains	D_1__Firmicutes;D_2__Clostridia;D_3__Clostridiales;D_4__Peptostreptococcaceae;D_5__Filifactor	42.76	37.9	37.67	1.03 (0.94, 1.14)	0.98	0.21	0.95 (0.78, 1.15)	1.16 (0.99, 1.38)	0.98 (0.84, 1.15)
Whole grains	D_1__Firmicutes;D_2__Clostridia;D_3__Clostridiales;D_4__Peptostreptococcaceae;D_5__[Eubacterium] yurii group	26.81	23.22	26.82	0.97 (0.89, 1.06)	0.98	0.58	0.96 (0.81, 1.14)	1.03 (0.89, 1.20)	0.92 (0.80, 1.07)
Whole grains	D_1__Firmicutes;D_2__Clostridia;D_3__Clostridiales;D_4__Peptostreptococcaceae;Other	9.3	6.84	7.1	0.93 (0.80, 1.09)	0.98	0.16	0.90 (0.71, 1.14)	1.12 (0.87, 1.44)	0.76 (0.55, 1.04)
Whole grains	D_1__Firmicutes;D_2__Erysipelotrichia;D_3__Erysipelotrichales;D_4__Erysipelotrichaceae;D_5__Eggerthia	14.63	10.03	8.54	0.93 (0.81, 1.07)	0.98	0.51	0.84 (0.67, 1.07)	1.03 (0.81, 1.30)	0.93 (0.74, 1.18)
Whole grains	D_1__Firmicutes;D_2__Erysipelotrichia;D_3__Erysipelotrichales;D_4__Erysipelotrichaceae;D_5__Erysipelotrichaceae UCG-006	14.66	13	9.64	0.86 (0.75, 0.99)	0.98	0.75	0.89 (0.69, 1.14)	0.90 (0.72, 1.12)	0.80 (0.63, 1.01)
Whole grains	D_1__Firmicutes;D_2__Erysipelotrichia;D_3__Erysipelotrichales;D_4__Erysipelotrichaceae;D_5__Erysipelotrichaceae UCG-007	27.74	20.33	24.88	1.01 (0.92, 1.11)	0.98	0.2	0.96 (0.81, 1.14)	1.15 (0.97, 1.37)	0.94 (0.80, 1.11)
Whole grains	D_1__Firmicutes;D_2__Negativicutes;D_3__Selenomonadales;D_4__Veillonellaceae;D_5__Anaeroglobus	44.4	58.28	49.16	0.95 (0.87, 1.04)	0.98	0.15	0.83 (0.70, 0.98)	1.04 (0.90, 1.19)	0.96 (0.83, 1.10)
Whole grains	D_1__Firmicutes;D_2__Negativicutes;D_3__Selenomonadales;D_4__Veillonellaceae;D_5__Selenomonas	56.83	67.91	56.74	1.00 (0.92, 1.09)	1	0.69	0.99 (0.84, 1.16)	1.05 (0.91, 1.20)	0.96 (0.84, 1.11)
Whole grains	D_1__Firmicutes;D_2__Negativicutes;D_3__Selenomonadales;D_4__Veillonellaceae;D_5__Selenomonas 4	21.37	29.34	19.83	0.97 (0.88, 1.07)	0.98	0.23	0.90 (0.74, 1.09)	1.07 (0.92, 1.25)	0.90 (0.75, 1.07)
Whole grains	D_1__Firmicutes;D_2__Negativicutes;D_3__Selenomonadales;D_4__Veillonellaceae;D_5__uncultured	26.46	18.62	22.04	0.99 (0.90, 1.10)	0.99	0.23	1.09 (0.91, 1.30)	1.03 (0.87, 1.24)	0.89 (0.75, 1.05)
Whole grains	D_1__Patescibacteria;D_2__Gracilibacteria;D_3__Absconditabacteriales (SR1);D_4__uncultured bacterium;D_5__uncultured bacterium	52.19	38.25	43.93	0.97 (0.89, 1.05)	0.98	0.39	0.89 (0.75, 1.05)	0.96 (0.83, 1.11)	1.03 (0.90, 1.19)
Whole grains	D_1__Patescibacteria;D_2__Gracilibacteria;D_3__Gracilibacteria bacterium oral taxon 873;D_4__Gracilibacteria bacterium oral taxon 873;D_5__Gracilibacteria bacterium oral taxon 873	7.31	6.06	8.54	1.01 (0.86, 1.19)	0.99	0.24	1.13 (0.87, 1.48)	1.10 (0.81, 1.50)	0.83 (0.63, 1.10)
Whole grains	D_1__Patescibacteria;D_2__Gracilibacteria;D_3__JGI 0000069-P22;D_4__uncultured bacterium;D_5__uncultured bacterium	26.15	20.91	20.9	1.02 (0.92, 1.14)	0.98	0.2	0.90 (0.74, 1.09)	1.14 (0.96, 1.37)	1.02 (0.85, 1.23)
Whole grains	D_1__Patescibacteria;D_2__Saccharimonadia;D_3__Saccharimonadales;D_4__Saccharimonadaceae;D_5__uncultured bacterium	53.63	57.98	50.76	0.98 (0.90, 1.06)	0.98	0.06	0.83 (0.70, 0.98)	1.08 (0.94, 1.25)	0.99 (0.87, 1.14)
Whole grains	D_1__Proteobacteria;D_2__Alphaproteobacteria;D_3__Rickettsiales;D_4__Mitochondria;D_5__Triticum aestivum (bread wheat)	8.16	7.17	7.8	1.01 (0.87, 1.18)	0.98	0.02	1.10 (0.84, 1.45)	0.76 (0.59, 0.99)	1.24 (0.96, 1.60)
Whole grains	D_1__Proteobacteria;D_2__Alphaproteobacteria;D_3__Rickettsiales;D_4__Mitochondria;Other	9.22	15.84	11.52	1.11 (0.98, 1.27)	0.98	0.05	0.87 (0.66, 1.14)	1.31 (1.08, 1.60)	1.06 (0.84, 1.33)
Whole grains	D_1__Proteobacteria;D_2__Deltaproteobacteria;D_3__Desulfobacterales;D_4__Desulfobulbaceae;D_5__Desulfobulbus	11.65	21.24	20.85	1.02 (0.91, 1.13)	0.98	0.13	0.99 (0.79, 1.23)	1.16 (0.97, 1.38)	0.90 (0.76, 1.08)
Whole grains	D_1__Proteobacteria;D_2__Gammaproteobacteria;D_3__Betaproteobacteriales;D_4__Burkholderiaceae;Other	26.76	29.24	30.91	1.04 (0.95, 1.14)	0.98	0.81	1.09 (0.91, 1.32)	1.02 (0.87, 1.20)	1.02 (0.87, 1.19)
Whole grains	D_1__Proteobacteria;D_2__Gammaproteobacteria;D_3__Betaproteobacteriales;D_4__Neisseriaceae;D_5__Alysiella	14.26	12.57	13.22	0.98 (0.86, 1.10)	0.98	0.94	0.95 (0.77, 1.16)	0.98 (0.80, 1.20)	1.00 (0.80, 1.25)
Whole grains	D_1__Proteobacteria;D_2__Gammaproteobacteria;D_3__Betaproteobacteriales;D_4__Neisseriaceae;D_5__Eikenella	26.71	39.63	30.69	0.93 (0.85, 1.03)	0.98	0.18	0.79 (0.65, 0.97)	0.97 (0.84, 1.12)	0.99 (0.84, 1.15)
Whole grains	D_1__Proteobacteria;D_2__Gammaproteobacteria;D_3__Betaproteobacteriales;D_4__Neisseriaceae;D_5__Kingella	71.79	79.46	79.37	1.06 (0.95, 1.18)	0.98	0.81	1.02 (0.83, 1.24)	1.11 (0.92, 1.34)	1.06 (0.88, 1.26)
Whole grains	D_1__Proteobacteria;D_2__Gammaproteobacteria;D_3__Cardiobacteriales;D_4__Cardiobacteriaceae;D_5__Cardiobacterium	69.43	73.66	71.63	1.04 (0.95, 1.14)	0.98	0.84	1.09 (0.91, 1.30)	1.01 (0.87, 1.18)	1.04 (0.88, 1.22)
Whole grains	D_1__Synergistetes;D_2__Synergistia;D_3__Synergistales;D_4__Synergistaceae;D_5__Fretibacterium	31.45	36.86	34.1	1.00 (0.91, 1.10)	0.99	0.04	0.84 (0.70, 1.01)	1.13 (0.98, 1.31)	0.99 (0.86, 1.15)
Whole grains	D_1__Tenericutes;D_2__Mollicutes;D_3__Mollicutes RF39;D_4__Firmicutes oral clone FM046;D_5__Firmicutes oral clone FM046	10.97	11	8.34	0.94 (0.82, 1.09)	0.98	0.98	0.93 (0.73, 1.18)	0.95 (0.76, 1.19)	0.96 (0.73, 1.26)
Whole grains	D_1__Tenericutes;D_2__Mollicutes;D_3__Mollicutes RF39;D_4__uncultured bacterium;D_5__uncultured bacterium	17.12	21.53	16.32	0.98 (0.88, 1.10)	0.98	0.68	1.02 (0.82, 1.28)	1.02 (0.84, 1.23)	0.92 (0.75, 1.12)
Whole grains	D_1__Tenericutes;D_2__Mollicutes;D_3__Mycoplasmatales;D_4__Mycoplasmataceae;D_5__Mycoplasma	41.64	50.42	40.3	0.98 (0.90, 1.07)	0.98	0.43	0.90 (0.76, 1.06)	1.00 (0.87, 1.15)	1.04 (0.90, 1.19)
Total dairy	D_1__Actinobacteria;D_2__Actinobacteria;D_3__Actinomycetales;D_4__Actinomycetaceae;D_5__F0332	54.58	68.71	66.98	0.98 (0.90, 1.07)	0.96	0.08	1.01 (0.87, 1.17)	0.86 (0.73, 1.00)	1.09 (0.94, 1.26)
Total dairy	D_1__Actinobacteria;D_2__Actinobacteria;D_3__Actinomycetales;D_4__Actinomycetaceae;D_5__Mobiluncus	7.65	6.56	6.44	1.31 (1.11, 1.54)	0.12	0.14	1.43 (1.08, 1.90)	1.02 (0.76, 1.37)	1.48 (1.13, 1.93)
Total dairy	D_1__Actinobacteria;D_2__Actinobacteria;D_3__Bifidobacteriales;D_4__Bifidobacteriaceae;D_5__Bifidobacterium	44.04	50.84	52.29	1.02 (0.94, 1.11)	0.96	0.42	0.94 (0.81, 1.10)	1.09 (0.94, 1.26)	1.02 (0.88, 1.17)
Total dairy	D_1__Actinobacteria;D_2__Actinobacteria;D_3__Bifidobacteriales;D_4__Bifidobacteriaceae;Other	41.49	44.74	46.95	1.08 (0.99, 1.17)	0.62	0.66	1.12 (0.95, 1.31)	1.02 (0.88, 1.18)	1.10 (0.96, 1.28)
Total dairy	D_1__Actinobacteria;D_2__Coriobacteriia;D_3__Coriobacteriales;D_4__Atopobiaceae;D_5__Olsenella	11.27	18.64	17.12	0.97 (0.86, 1.09)	0.95	0.24	0.97 (0.76, 1.24)	0.87 (0.73, 1.04)	1.09 (0.90, 1.31)
Total dairy	D_1__Actinobacteria;D_2__Coriobacteriia;D_3__Coriobacteriales;D_4__Eggerthellaceae;D_5__Cryptobacterium	29.26	23.46	25.51	1.00 (0.91, 1.10)	1	0.48	1.01 (0.86, 1.20)	0.92 (0.77, 1.09)	1.06 (0.90, 1.24)
Total dairy	D_1__Bacteroidetes;D_2__Bacteroidia;D_3__Bacteroidales;D_4__Bacteroidaceae;D_5__Bacteroides	8.71	12.68	9.88	1.12 (0.97, 1.28)	0.62	0.99	1.11 (0.85, 1.45)	1.11 (0.90, 1.37)	1.13 (0.89, 1.43)
Total dairy	D_1__Bacteroidetes;D_2__Bacteroidia;D_3__Bacteroidales;D_4__Bacteroidales Incertae Sedis;D_5__Phocaeicola	7.94	17.84	10.32	0.96 (0.84, 1.09)	0.86	0.09	0.77 (0.58, 1.03)	0.92 (0.77, 1.10)	1.15 (0.92, 1.44)
Total dairy	D_1__Bacteroidetes;D_2__Bacteroidia;D_3__Bacteroidales;D_4__Paludibacteraceae;D_5__F0058	67.88	69.96	68.38	1.12 (1.02, 1.22)	0.46	0.11	1.25 (1.06, 1.48)	0.99 (0.85, 1.15)	1.15 (0.98, 1.34)
Total dairy	D_1__Bacteroidetes;D_2__Bacteroidia;D_3__Bacteroidales;D_4__Prevotellaceae;D_5__Prevotella 2	76.02	77.79	75.2	1.04 (0.94, 1.14)	0.86	0.05	1.16 (0.97, 1.38)	0.87 (0.74, 1.03)	1.10 (0.94, 1.29)
Total dairy	D_1__Bacteroidetes;D_2__Bacteroidia;D_3__Bacteroidales;D_4__Prevotellaceae;D_5__uncultured	4.59	5.63	5.97	0.91 (0.77, 1.08)	0.82	0.1	1.13 (0.87, 1.47)	0.81 (0.60, 1.10)	0.75 (0.54, 1.04)
Total dairy	D_1__Bacteroidetes;D_2__Bacteroidia;D_3__Bacteroidales;D_4__Prevotellaceae;Other	19.29	24.13	24.34	0.95 (0.86, 1.05)	0.82	0.08	1.09 (0.90, 1.33)	0.83 (0.71, 0.97)	1.00 (0.85, 1.18)
Total dairy	D_1__Bacteroidetes;D_2__Bacteroidia;D_3__Bacteroidales;D_4__Rikenellaceae;D_5__Rikenellaceae RC9 gut group	16.6	15.54	15.47	0.97 (0.86, 1.09)	0.92	0.81	0.94 (0.76, 1.16)	0.94 (0.77, 1.15)	1.02 (0.84, 1.24)
Total dairy	D_1__Bacteroidetes;D_2__Bacteroidia;D_3__Bacteroidales;D_4__Tannerellaceae;D_5__Tannerella	74.16	78.55	76.85	1.05 (0.95, 1.15)	0.82	0.2	1.18 (1.00, 1.40)	0.95 (0.81, 1.13)	1.02 (0.87, 1.21)
Total dairy	D_1__Bacteroidetes;D_2__Bacteroidia;D_3__Sphingobacteriales;D_4__Lentimicrobiaceae;D_5__unidentified	33.39	21.27	24.5	1.02 (0.93, 1.13)	0.96	0.19	1.10 (0.94, 1.30)	0.89 (0.75, 1.07)	1.07 (0.90, 1.27)
Total dairy	D_1__Cyanobacteria;D_2__Oxyphotobacteria;D_3__Chloroplast;D_4__Citrus maxima;D_5__Citrus maxima	6.53	13.82	8.97	0.89 (0.77, 1.02)	0.62	0.79	0.96 (0.73, 1.26)	0.88 (0.71, 1.08)	0.85 (0.65, 1.10)
Total dairy	D_1__Cyanobacteria;D_2__Oxyphotobacteria;D_3__Chloroplast;Other;Other	19.59	29.7	20.89	1.01 (0.91, 1.12)	0.97	0.01	0.82 (0.67, 1.00)	1.00 (0.85, 1.17)	1.21 (1.02, 1.44)
Total dairy	D_1__Firmicutes;D_2__Bacilli;D_3__Bacillales;D_4__Staphylococcaceae;D_5__Staphylococcus	22.25	29.95	22.61	0.96 (0.87, 1.06)	0.86	0.22	0.85 (0.71, 1.03)	1.06 (0.90, 1.23)	0.95 (0.80, 1.12)
Total dairy	D_1__Firmicutes;D_2__Bacilli;D_3__Lactobacillales;D_4__Streptococcaceae;D_5__Lactococcus	6.58	12.95	8.48	1.00 (0.87, 1.14)	1	0.9	0.97 (0.72, 1.31)	0.97 (0.79, 1.19)	1.04 (0.82, 1.31)
Total dairy	D_1__Firmicutes;D_2__Clostridia;D_3__Clostridiales;D_4__Clostridiales vadinBB60 group;Other	8.98	9.51	11.95	0.93 (0.82, 1.05)	0.82	0.55	0.83 (0.65, 1.06)	0.95 (0.79, 1.15)	0.99 (0.80, 1.23)
Total dairy	D_1__Firmicutes;D_2__Clostridia;D_3__Clostridiales;D_4__Defluviitaleaceae;D_5__Defluviitaleaceae UCG-011	18.9	18.8	17.11	0.98 (0.88, 1.09)	0.96	0.54	0.94 (0.78, 1.14)	0.93 (0.78, 1.12)	1.07 (0.88, 1.30)
Total dairy	D_1__Firmicutes;D_2__Clostridia;D_3__Clostridiales;D_4__Eubacteriaceae;D_5__Pseudoramibacter	9.73	19.35	19.2	1.08 (0.97, 1.21)	0.62	0.14	1.02 (0.80, 1.30)	1.23 (1.04, 1.46)	0.97 (0.81, 1.16)
Total dairy	D_1__Firmicutes;D_2__Clostridia;D_3__Clostridiales;D_4__Family XI;D_5__Peptoniphilus	9.18	8.67	6.99	1.04 (0.90, 1.21)	0.92	0.08	1.38 (1.03, 1.83)	0.93 (0.73, 1.17)	0.96 (0.73, 1.25)
Total dairy	D_1__Firmicutes;D_2__Clostridia;D_3__Clostridiales;D_4__Family XIII;D_5__Family XIII UCG-001	59.14	56.59	57.96	1.00 (0.89, 1.12)	0.82	0.32	1.14 (0.93, 1.41)	0.93 (0.78, 1.12)	0.96 (0.79, 1.18)
Total dairy	D_1__Firmicutes;D_2__Clostridia;D_3__Clostridiales;D_4__Family XIII;D_5__[Eubacterium] brachy group	12.72	12.02	14.37	1.04 (0.96, 1.14)	0.96	0.5	1.08 (0.92, 1.26)	0.97 (0.84, 1.12)	1.08 (0.94, 1.25)
Total dairy	D_1__Firmicutes;D_2__Clostridia;D_3__Clostridiales;D_4__Family XIII;D_5__[Eubacterium] saphenum group	16.33	16.12	14.72	1.02 (0.90, 1.16)	1	0.15	1.19 (0.95, 1.49)	0.87 (0.69, 1.09)	1.04 (0.84, 1.28)
Total dairy	D_1__Firmicutes;D_2__Clostridia;D_3__Clostridiales;D_4__Family XIII;D_5__uncultured	17.6	18.97	18.75	0.92 (0.82, 1.02)	0.62	0.07	0.99 (0.80, 1.21)	0.79 (0.66, 0.93)	1.04 (0.86, 1.26)
Total dairy	D_1__Firmicutes;D_2__Clostridia;D_3__Clostridiales;D_4__Lachnospiraceae;D_5__Butyrivibrio 2	54.34	48.82	44.04	1.00 (0.92, 1.09)	1	0.07	1.10 (0.95, 1.29)	0.87 (0.76, 1.01)	1.04 (0.90, 1.20)
Total dairy	D_1__Firmicutes;D_2__Clostridia;D_3__Clostridiales;D_4__Lachnospiraceae;D_5__Catonella	50.19	53.93	56.43	1.05 (0.96, 1.14)	0.82	0.76	1.10 (0.94, 1.28)	1.02 (0.88, 1.17)	1.04 (0.90, 1.19)
Total dairy	D_1__Firmicutes;D_2__Clostridia;D_3__Clostridiales;D_4__Lachnospiraceae;D_5__Howardella	10.75	14.95	11.28	0.95 (0.83, 1.07)	0.85	0.6	0.96 (0.74, 1.24)	1.00 (0.83, 1.21)	0.86 (0.69, 1.08)
Total dairy	D_1__Firmicutes;D_2__Clostridia;D_3__Clostridiales;D_4__Lachnospiraceae;D_5__Johnsonella	45.28	51.58	46.62	1.00 (0.92, 1.09)	1	0.3	1.03 (0.88, 1.20)	0.92 (0.79, 1.06)	1.07 (0.92, 1.24)
Total dairy	D_1__Firmicutes;D_2__Clostridia;D_3__Clostridiales;D_4__Lachnospiraceae;D_5__Shuttleworthia	24.5	24.94	22.25	0.99 (0.90, 1.08)	0.96	0.93	1.01 (0.86, 1.20)	0.98 (0.83, 1.15)	0.97 (0.82, 1.14)
Total dairy	D_1__Firmicutes;D_2__Clostridia;D_3__Clostridiales;D_4__Lachnospiraceae;Other	34.69	31.1	30.55	1.06 (0.97, 1.16)	0.81	0.53	1.01 (0.86, 1.19)	1.03 (0.88, 1.20)	1.14 (0.97, 1.33)
Total dairy	D_1__Firmicutes;D_2__Clostridia;D_3__Clostridiales;D_4__Peptococcaceae;D_5__Peptococcus	51.42	45.01	41.85	1.03 (0.94, 1.12)	0.92	0.05	1.18 (1.01, 1.37)	0.90 (0.78, 1.05)	1.03 (0.89, 1.19)
Total dairy	D_1__Firmicutes;D_2__Clostridia;D_3__Clostridiales;D_4__Peptostreptococcaceae;D_5__Filifactor	42.76	37.9	37.67	0.98 (0.88, 1.08)	0.86	0.24	1.08 (0.91, 1.29)	0.88 (0.74, 1.04)	0.98 (0.83, 1.16)
Total dairy	D_1__Firmicutes;D_2__Clostridia;D_3__Clostridiales;D_4__Peptostreptococcaceae;D_5__[Eubacterium] yurii group	26.81	23.22	26.82	1.03 (0.95, 1.13)	0.96	0.03	1.09 (0.93, 1.27)	0.88 (0.76, 1.02)	1.16 (0.99, 1.35)
Total dairy	D_1__Firmicutes;D_2__Clostridia;D_3__Clostridiales;D_4__Peptostreptococcaceae;Other	9.3	6.84	7.1	1.08 (0.92, 1.26)	0.82	0.08	1.15 (0.88, 1.50)	0.85 (0.66, 1.11)	1.29 (0.99, 1.69)
Total dairy	D_1__Firmicutes;D_2__Erysipelotrichia;D_3__Erysipelotrichales;D_4__Erysipelotrichaceae;D_5__Eggerthia	14.63	10.03	8.54	1.00 (0.88, 1.15)	1	0.73	0.97 (0.79, 1.21)	0.97 (0.76, 1.23)	1.10 (0.84, 1.43)
Total dairy	D_1__Firmicutes;D_2__Erysipelotrichia;D_3__Erysipelotrichales;D_4__Erysipelotrichaceae;D_5__Erysipelotrichaceae UCG-006	14.66	13	9.64	1.05 (0.93, 1.19)	0.86	0.22	0.97 (0.79, 1.20)	0.98 (0.79, 1.20)	1.24 (0.99, 1.56)
Total dairy	D_1__Firmicutes;D_2__Erysipelotrichia;D_3__Erysipelotrichales;D_4__Erysipelotrichaceae;D_5__Erysipelotrichaceae UCG-007	27.74	20.33	24.88	1.01 (0.92, 1.12)	0.96	0.16	1.15 (0.97, 1.36)	0.91 (0.77, 1.08)	0.99 (0.84, 1.18)
Total dairy	D_1__Firmicutes;D_2__Negativicutes;D_3__Selenomonadales;D_4__Veillonellaceae;D_5__Anaeroglobus	44.4	58.28	49.16	1.02 (0.94, 1.11)	0.96	0.47	0.97 (0.83, 1.14)	0.98 (0.85, 1.13)	1.09 (0.95, 1.26)
Total dairy	D_1__Firmicutes;D_2__Negativicutes;D_3__Selenomonadales;D_4__Veillonellaceae;D_5__Selenomonas	56.83	67.91	56.74	1.05 (0.96, 1.14)	0.82	0.66	1.03 (0.88, 1.20)	1.01 (0.87, 1.17)	1.10 (0.95, 1.28)
Total dairy	D_1__Firmicutes;D_2__Negativicutes;D_3__Selenomonadales;D_4__Veillonellaceae;D_5__Selenomonas 4	21.37	29.34	19.83	1.01 (0.91, 1.11)	1	0.06	1.10 (0.90, 1.33)	0.87 (0.75, 1.02)	1.12 (0.95, 1.33)
Total dairy	D_1__Firmicutes;D_2__Negativicutes;D_3__Selenomonadales;D_4__Veillonellaceae;D_5__uncultured	26.46	18.62	22.04	1.00 (0.91, 1.10)	1	0.12	1.15 (0.97, 1.35)	0.90 (0.75, 1.08)	0.95 (0.80, 1.13)
Total dairy	D_1__Patescibacteria;D_2__Gracilibacteria;D_3__Absconditabacteriales (SR1);D_4__uncultured bacterium;D_5__uncultured bacterium	52.19	38.25	43.93	1.01 (0.92, 1.10)	1	0.01	1.14 (0.97, 1.33)	0.84 (0.72, 0.97)	1.07 (0.93, 1.24)
Total dairy	D_1__Patescibacteria;D_2__Gracilibacteria;D_3__Gracilibacteria bacterium oral taxon 873;D_4__Gracilibacteria bacterium oral taxon 873;D_5__Gracilibacteria bacterium oral taxon 873	7.31	6.06	8.54	1.11 (0.94, 1.32)	0.77	0.97	1.09 (0.82, 1.46)	1.10 (0.82, 1.49)	1.14 (0.87, 1.50)
Total dairy	D_1__Patescibacteria;D_2__Gracilibacteria;D_3__JGI 0000069-P22;D_4__uncultured bacterium;D_5__uncultured bacterium	26.15	20.91	20.9	1.00 (0.90, 1.11)	1	0.84	1.03 (0.86, 1.24)	0.96 (0.79, 1.15)	1.01 (0.84, 1.21)
Total dairy	D_1__Patescibacteria;D_2__Saccharimonadia;D_3__Saccharimonadales;D_4__Saccharimonadaceae;D_5__uncultured bacterium	53.63	57.98	50.76	1.01 (0.93, 1.10)	0.96	0.55	1.07 (0.92, 1.25)	0.95 (0.83, 1.10)	1.03 (0.89, 1.19)
Total dairy	D_1__Proteobacteria;D_2__Alphaproteobacteria;D_3__Rickettsiales;D_4__Mitochondria;D_5__Triticum aestivum (bread wheat)	8.16	7.17	7.8	0.92 (0.79, 1.08)	0.82	1	0.93 (0.71, 1.22)	0.92 (0.71, 1.18)	0.92 (0.70, 1.21)
Total dairy	D_1__Proteobacteria;D_2__Alphaproteobacteria;D_3__Rickettsiales;D_4__Mitochondria;Other	9.22	15.84	11.52	1.01 (0.88, 1.16)	1	0.66	0.90 (0.68, 1.20)	1.06 (0.86, 1.31)	1.02 (0.81, 1.29)
Total dairy	D_1__Proteobacteria;D_2__Deltaproteobacteria;D_3__Desulfobacterales;D_4__Desulfobulbaceae;D_5__Desulfobulbus	11.65	21.24	20.85	1.04 (0.94, 1.17)	0.86	8e-03	1.39 (1.11, 1.75)	0.88 (0.73, 1.05)	1.04 (0.87, 1.24)
Total dairy	D_1__Proteobacteria;D_2__Gammaproteobacteria;D_3__Betaproteobacteriales;D_4__Burkholderiaceae;Other	26.76	29.24	30.91	1.05 (0.96, 1.16)	0.82	0.3	1.16 (0.97, 1.38)	0.96 (0.82, 1.13)	1.06 (0.91, 1.25)
Total dairy	D_1__Proteobacteria;D_2__Gammaproteobacteria;D_3__Betaproteobacteriales;D_4__Neisseriaceae;D_5__Alysiella	14.26	12.57	13.22	1.15 (1.01, 1.30)	0.46	0.85	1.20 (0.95, 1.51)	1.09 (0.89, 1.35)	1.16 (0.93, 1.45)
Total dairy	D_1__Proteobacteria;D_2__Gammaproteobacteria;D_3__Betaproteobacteriales;D_4__Neisseriaceae;D_5__Eikenella	26.71	39.63	30.69	0.96 (0.88, 1.06)	0.86	0.26	1.09 (0.91, 1.31)	0.93 (0.80, 1.08)	0.91 (0.77, 1.06)
Total dairy	D_1__Proteobacteria;D_2__Gammaproteobacteria;D_3__Betaproteobacteriales;D_4__Neisseriaceae;D_5__Kingella	71.79	79.46	79.37	0.97 (0.88, 1.07)	0.92	0.15	1.11 (0.94, 1.31)	0.89 (0.75, 1.06)	0.92 (0.78, 1.09)
Total dairy	D_1__Proteobacteria;D_2__Gammaproteobacteria;D_3__Cardiobacteriales;D_4__Cardiobacteriaceae;D_5__Cardiobacterium	69.43	73.66	71.63	1.07 (0.98, 1.17)	0.62	0.24	1.06 (0.90, 1.25)	0.97 (0.83, 1.14)	1.18 (1.01, 1.38)
Total dairy	D_1__Synergistetes;D_2__Synergistia;D_3__Synergistales;D_4__Synergistaceae;D_5__Fretibacterium	31.45	36.86	34.1	0.99 (0.90, 1.08)	0.96	0.06	1.11 (0.94, 1.31)	0.86 (0.75, 1.00)	1.03 (0.89, 1.20)
Total dairy	D_1__Tenericutes;D_2__Mollicutes;D_3__Mollicutes RF39;D_4__Firmicutes oral clone FM046;D_5__Firmicutes oral clone FM046	10.97	11	8.34	0.99 (0.86, 1.14)	1	1e-02	1.31 (1.04, 1.64)	0.85 (0.67, 1.08)	0.82 (0.62, 1.07)
Total dairy	D_1__Tenericutes;D_2__Mollicutes;D_3__Mollicutes RF39;D_4__uncultured bacterium;D_5__uncultured bacterium	17.12	21.53	16.32	0.95 (0.85, 1.06)	0.82	0.25	1.01 (0.82, 1.24)	0.85 (0.71, 1.01)	1.05 (0.85, 1.29)
Total dairy	D_1__Tenericutes;D_2__Mollicutes;D_3__Mycoplasmatales;D_4__Mycoplasmataceae;D_5__Mycoplasma	41.64	50.42	40.3	0.98 (0.90, 1.07)	0.96	0.15	1.11 (0.95, 1.30)	0.90 (0.78, 1.04)	0.98 (0.85, 1.14)
Total protein foods	D_1__Actinobacteria;D_2__Actinobacteria;D_3__Actinomycetales;D_4__Actinomycetaceae;D_5__F0332	54.58	68.71	66.98	1.04 (0.96, 1.14)	0.54	0.85	1.06 (0.91, 1.24)	1.06 (0.92, 1.23)	1.01 (0.86, 1.17)
Total protein foods	D_1__Actinobacteria;D_2__Actinobacteria;D_3__Actinomycetales;D_4__Actinomycetaceae;D_5__Mobiluncus	7.65	6.56	6.44	1.01 (0.86, 1.20)	0.91	0.15	0.79 (0.59, 1.07)	1.16 (0.89, 1.50)	1.10 (0.79, 1.53)
Total protein foods	D_1__Actinobacteria;D_2__Actinobacteria;D_3__Bifidobacteriales;D_4__Bifidobacteriaceae;D_5__Bifidobacterium	44.04	50.84	52.29	0.92 (0.84, 1.01)	0.23	0.28	1.01 (0.86, 1.20)	0.84 (0.72, 0.98)	0.93 (0.81, 1.08)
Total protein foods	D_1__Actinobacteria;D_2__Actinobacteria;D_3__Bifidobacteriales;D_4__Bifidobacteriaceae;Other	41.49	44.74	46.95	1.02 (0.94, 1.11)	0.76	0.45	1.02 (0.86, 1.20)	1.10 (0.94, 1.27)	0.96 (0.83, 1.11)
Total protein foods	D_1__Actinobacteria;D_2__Coriobacteriia;D_3__Coriobacteriales;D_4__Atopobiaceae;D_5__Olsenella	11.27	18.64	17.12	1.01 (0.90, 1.13)	0.91	0.71	1.09 (0.88, 1.36)	0.98 (0.81, 1.17)	0.98 (0.81, 1.19)
Total protein foods	D_1__Actinobacteria;D_2__Coriobacteriia;D_3__Coriobacteriales;D_4__Eggerthellaceae;D_5__Cryptobacterium	29.26	23.46	25.51	1.06 (0.96, 1.17)	0.48	0.87	1.09 (0.91, 1.30)	1.02 (0.85, 1.22)	1.06 (0.91, 1.24)
Total protein foods	D_1__Bacteroidetes;D_2__Bacteroidia;D_3__Bacteroidales;D_4__Bacteroidaceae;D_5__Bacteroides	8.71	12.68	9.88	1.16 (1.01, 1.35)	0.16	0.72	1.22 (0.91, 1.64)	1.08 (0.86, 1.36)	1.23 (0.96, 1.57)
Total protein foods	D_1__Bacteroidetes;D_2__Bacteroidia;D_3__Bacteroidales;D_4__Bacteroidales Incertae Sedis;D_5__Phocaeicola	7.94	17.84	10.32	1.00 (0.88, 1.14)	0.97	0.78	1.09 (0.83, 1.42)	0.99 (0.82, 1.20)	0.97 (0.77, 1.21)
Total protein foods	D_1__Bacteroidetes;D_2__Bacteroidia;D_3__Bacteroidales;D_4__Paludibacteraceae;D_5__F0058	67.88	69.96	68.38	1.03 (0.94, 1.12)	0.73	0.44	1.10 (0.93, 1.30)	0.95 (0.81, 1.11)	1.04 (0.89, 1.21)
Total protein foods	D_1__Bacteroidetes;D_2__Bacteroidia;D_3__Bacteroidales;D_4__Prevotellaceae;D_5__Prevotella 2	76.02	77.79	75.2	1.03 (0.94, 1.14)	0.67	0.95	1.02 (0.86, 1.20)	1.04 (0.87, 1.24)	1.05 (0.89, 1.24)
Total protein foods	D_1__Bacteroidetes;D_2__Bacteroidia;D_3__Bacteroidales;D_4__Prevotellaceae;D_5__uncultured	4.59	5.63	5.97	1.11 (0.91, 1.36)	0.53	0.78	0.99 (0.66, 1.47)	1.13 (0.83, 1.55)	1.19 (0.83, 1.69)
Total protein foods	D_1__Bacteroidetes;D_2__Bacteroidia;D_3__Bacteroidales;D_4__Prevotellaceae;Other	19.29	24.13	24.34	1.06 (0.95, 1.17)	0.52	0.15	0.90 (0.74, 1.09)	1.13 (0.95, 1.33)	1.12 (0.95, 1.33)
Total protein foods	D_1__Bacteroidetes;D_2__Bacteroidia;D_3__Bacteroidales;D_4__Rikenellaceae;D_5__Rikenellaceae RC9 gut group	16.6	15.54	15.47	1.07 (0.95, 1.21)	0.47	0.94	1.09 (0.89, 1.35)	1.09 (0.87, 1.37)	1.05 (0.86, 1.27)
Total protein foods	D_1__Bacteroidetes;D_2__Bacteroidia;D_3__Bacteroidales;D_4__Tannerellaceae;D_5__Tannerella	74.16	78.55	76.85	1.10 (1.00, 1.21)	0.16	0.34	1.00 (0.85, 1.19)	1.11 (0.95, 1.31)	1.19 (1.02, 1.40)
Total protein foods	D_1__Bacteroidetes;D_2__Bacteroidia;D_3__Sphingobacteriales;D_4__Lentimicrobiaceae;D_5__unidentified	33.39	21.27	24.5	1.02 (0.92, 1.13)	0.77	0.05	1.23 (1.02, 1.49)	0.90 (0.76, 1.07)	0.99 (0.84, 1.16)
Total protein foods	D_1__Cyanobacteria;D_2__Oxyphotobacteria;D_3__Chloroplast;D_4__Citrus maxima;D_5__Citrus maxima	6.53	13.82	8.97	0.95 (0.83, 1.09)	0.67	0.38	1.13 (0.82, 1.56)	0.88 (0.73, 1.06)	1.00 (0.78, 1.29)
Total protein foods	D_1__Cyanobacteria;D_2__Oxyphotobacteria;D_3__Chloroplast;Other;Other	19.59	29.7	20.89	0.95 (0.86, 1.04)	0.5	0.33	0.87 (0.73, 1.04)	1.03 (0.89, 1.21)	0.92 (0.77, 1.10)
Total protein foods	D_1__Firmicutes;D_2__Bacilli;D_3__Bacillales;D_4__Staphylococcaceae;D_5__Staphylococcus	22.25	29.95	22.61	1.03 (0.94, 1.14)	0.67	0.41	1.15 (0.95, 1.40)	1.01 (0.85, 1.18)	0.98 (0.82, 1.16)
Total protein foods	D_1__Firmicutes;D_2__Bacilli;D_3__Lactobacillales;D_4__Streptococcaceae;D_5__Lactococcus	6.58	12.95	8.48	0.95 (0.81, 1.11)	0.67	0.99	0.96 (0.70, 1.33)	0.94 (0.76, 1.18)	0.95 (0.72, 1.26)
Total protein foods	D_1__Firmicutes;D_2__Clostridia;D_3__Clostridiales;D_4__Clostridiales vadinBB60 group;Other	8.98	9.51	11.95	1.07 (0.91, 1.24)	0.61	0.56	1.03 (0.79, 1.34)	0.97 (0.73, 1.29)	1.18 (0.92, 1.51)
Total protein foods	D_1__Firmicutes;D_2__Clostridia;D_3__Clostridiales;D_4__Defluviitaleaceae;D_5__Defluviitaleaceae UCG-011	18.9	18.8	17.11	1.13 (1.01, 1.27)	0.16	0.32	0.98 (0.79, 1.22)	1.21 (1.00, 1.46)	1.19 (0.97, 1.45)
Total protein foods	D_1__Firmicutes;D_2__Clostridia;D_3__Clostridiales;D_4__Eubacteriaceae;D_5__Pseudoramibacter	9.73	19.35	19.2	0.98 (0.87, 1.10)	0.82	0.22	1.18 (0.90, 1.54)	0.89 (0.74, 1.06)	0.99 (0.83, 1.19)
Total protein foods	D_1__Firmicutes;D_2__Clostridia;D_3__Clostridiales;D_4__Family XI;D_5__Peptoniphilus	9.18	8.67	6.99	1.04 (0.89, 1.23)	0.73	0.91	1.04 (0.79, 1.36)	1.00 (0.73, 1.36)	1.09 (0.83, 1.44)
Total protein foods	D_1__Firmicutes;D_2__Clostridia;D_3__Clostridiales;D_4__Family XIII;D_5__Family XIII UCG-001	59.14	56.59	57.96	1.13 (1.01, 1.28)	0.22	0.69	1.06 (0.86, 1.31)	1.15 (0.95, 1.38)	1.21 (0.97, 1.51)
Total protein foods	D_1__Firmicutes;D_2__Clostridia;D_3__Clostridiales;D_4__Family XIII;D_5__[Eubacterium] brachy group	12.72	12.02	14.37	1.08 (0.99, 1.18)	0.18	0.5	1.17 (1.00, 1.37)	1.04 (0.90, 1.20)	1.05 (0.91, 1.21)
Total protein foods	D_1__Firmicutes;D_2__Clostridia;D_3__Clostridiales;D_4__Family XIII;D_5__[Eubacterium] saphenum group	16.33	16.12	14.72	1.13 (1.00, 1.28)	0.16	0.38	0.98 (0.75, 1.27)	1.14 (0.93, 1.39)	1.23 (1.01, 1.50)
Total protein foods	D_1__Firmicutes;D_2__Clostridia;D_3__Clostridiales;D_4__Family XIII;D_5__uncultured	17.6	18.97	18.75	1.16 (1.03, 1.30)	0.09	0.55	1.12 (0.88, 1.42)	1.26 (1.04, 1.52)	1.09 (0.90, 1.32)
Total protein foods	D_1__Firmicutes;D_2__Clostridia;D_3__Clostridiales;D_4__Lachnospiraceae;D_5__Butyrivibrio 2	54.34	48.82	44.04	1.09 (1.00, 1.19)	0.17	0.12	0.99 (0.85, 1.17)	1.25 (1.07, 1.45)	1.06 (0.92, 1.22)
Total protein foods	D_1__Firmicutes;D_2__Clostridia;D_3__Clostridiales;D_4__Lachnospiraceae;D_5__Catonella	50.19	53.93	56.43	1.08 (1.00, 1.18)	0.21	0.18	1.00 (0.85, 1.17)	1.21 (1.04, 1.39)	1.05 (0.91, 1.21)
Total protein foods	D_1__Firmicutes;D_2__Clostridia;D_3__Clostridiales;D_4__Lachnospiraceae;D_5__Howardella	10.75	14.95	11.28	1.05 (0.93, 1.19)	0.62	0.16	1.14 (0.87, 1.49)	0.91 (0.74, 1.10)	1.17 (0.96, 1.44)
Total protein foods	D_1__Firmicutes;D_2__Clostridia;D_3__Clostridiales;D_4__Lachnospiraceae;D_5__Johnsonella	45.28	51.58	46.62	1.11 (1.01, 1.21)	0.14	0.19	0.97 (0.83, 1.15)	1.15 (0.99, 1.34)	1.18 (1.02, 1.37)
Total protein foods	D_1__Firmicutes;D_2__Clostridia;D_3__Clostridiales;D_4__Lachnospiraceae;D_5__Shuttleworthia	24.5	24.94	22.25	1.03 (0.93, 1.14)	0.67	0.97	1.02 (0.85, 1.22)	1.03 (0.87, 1.22)	1.05 (0.88, 1.25)
Total protein foods	D_1__Firmicutes;D_2__Clostridia;D_3__Clostridiales;D_4__Lachnospiraceae;Other	34.69	31.1	30.55	0.99 (0.90, 1.08)	0.85	0.5	1.04 (0.88, 1.23)	0.92 (0.79, 1.07)	1.01 (0.87, 1.18)
Total protein foods	D_1__Firmicutes;D_2__Clostridia;D_3__Clostridiales;D_4__Peptococcaceae;D_5__Peptococcus	51.42	45.01	41.85	1.12 (1.03, 1.23)	0.09	0.54	1.21 (1.03, 1.43)	1.09 (0.93, 1.27)	1.08 (0.94, 1.25)
Total protein foods	D_1__Firmicutes;D_2__Clostridia;D_3__Clostridiales;D_4__Peptostreptococcaceae;D_5__Filifactor	42.76	37.9	37.67	1.01 (0.91, 1.12)	0.23	0.99	1.02 (0.85, 1.24)	1.01 (0.84, 1.20)	1.01 (0.86, 1.18)
Total protein foods	D_1__Firmicutes;D_2__Clostridia;D_3__Clostridiales;D_4__Peptostreptococcaceae;D_5__[Eubacterium] yurii group	26.81	23.22	26.82	1.08 (0.99, 1.18)	0.88	0.21	1.10 (0.93, 1.30)	0.98 (0.84, 1.14)	1.18 (1.02, 1.37)
Total protein foods	D_1__Firmicutes;D_2__Clostridia;D_3__Clostridiales;D_4__Peptostreptococcaceae;Other	9.3	6.84	7.1	1.10 (0.94, 1.28)	0.47	0.31	1.26 (0.94, 1.70)	1.17 (0.88, 1.55)	0.95 (0.75, 1.22)
Total protein foods	D_1__Firmicutes;D_2__Erysipelotrichia;D_3__Erysipelotrichales;D_4__Erysipelotrichaceae;D_5__Eggerthia	14.63	10.03	8.54	1.19 (1.03, 1.38)	0.12	0.95	1.20 (0.95, 1.53)	1.16 (0.90, 1.49)	1.23 (0.92, 1.65)
Total protein foods	D_1__Firmicutes;D_2__Erysipelotrichia;D_3__Erysipelotrichales;D_4__Erysipelotrichaceae;D_5__Erysipelotrichaceae UCG-006	14.66	13	9.64	0.95 (0.84, 1.09)	0.67	0.99	0.96 (0.76, 1.20)	0.96 (0.77, 1.20)	0.94 (0.74, 1.19)
Total protein foods	D_1__Firmicutes;D_2__Erysipelotrichia;D_3__Erysipelotrichales;D_4__Erysipelotrichaceae;D_5__Erysipelotrichaceae UCG-007	27.74	20.33	24.88	1.07 (0.96, 1.19)	0.41	0.2	1.15 (0.96, 1.39)	0.93 (0.77, 1.12)	1.14 (0.95, 1.37)
Total protein foods	D_1__Firmicutes;D_2__Negativicutes;D_3__Selenomonadales;D_4__Veillonellaceae;D_5__Anaeroglobus	44.4	58.28	49.16	1.01 (0.93, 1.11)	0.82	0.47	1.10 (0.93, 1.30)	0.96 (0.83, 1.10)	1.02 (0.89, 1.17)
Total protein foods	D_1__Firmicutes;D_2__Negativicutes;D_3__Selenomonadales;D_4__Veillonellaceae;D_5__Selenomonas	56.83	67.91	56.74	1.00 (0.92, 1.09)	0.98	0.51	0.93 (0.79, 1.09)	1.00 (0.87, 1.16)	1.05 (0.91, 1.22)
Total protein foods	D_1__Firmicutes;D_2__Negativicutes;D_3__Selenomonadales;D_4__Veillonellaceae;D_5__Selenomonas 4	21.37	29.34	19.83	0.98 (0.88, 1.08)	0.77	0.34	1.07 (0.86, 1.32)	0.90 (0.78, 1.05)	1.04 (0.86, 1.25)
Total protein foods	D_1__Firmicutes;D_2__Negativicutes;D_3__Selenomonadales;D_4__Veillonellaceae;D_5__uncultured	26.46	18.62	22.04	0.98 (0.88, 1.08)	0.77	0.91	1.00 (0.84, 1.20)	0.95 (0.80, 1.13)	0.98 (0.83, 1.16)
Total protein foods	D_1__Patescibacteria;D_2__Gracilibacteria;D_3__Absconditabacteriales (SR1);D_4__uncultured bacterium;D_5__uncultured bacterium	52.19	38.25	43.93	1.13 (1.03, 1.23)	0.09	0.34	1.03 (0.87, 1.21)	1.12 (0.95, 1.32)	1.21 (1.05, 1.40)
Total protein foods	D_1__Patescibacteria;D_2__Gracilibacteria;D_3__Gracilibacteria bacterium oral taxon 873;D_4__Gracilibacteria bacterium oral taxon 873;D_5__Gracilibacteria bacterium oral taxon 873	7.31	6.06	8.54	0.98 (0.83, 1.16)	0.85	0.76	0.97 (0.72, 1.30)	0.91 (0.67, 1.22)	1.05 (0.80, 1.39)
Total protein foods	D_1__Patescibacteria;D_2__Gracilibacteria;D_3__JGI 0000069-P22;D_4__uncultured bacterium;D_5__uncultured bacterium	26.15	20.91	20.9	1.05 (0.94, 1.18)	0.58	0.9	1.02 (0.84, 1.23)	1.05 (0.86, 1.29)	1.08 (0.90, 1.31)
Total protein foods	D_1__Patescibacteria;D_2__Saccharimonadia;D_3__Saccharimonadales;D_4__Saccharimonadaceae;D_5__uncultured bacterium	53.63	57.98	50.76	1.02 (0.94, 1.12)	0.73	0.25	0.91 (0.78, 1.07)	1.05 (0.91, 1.22)	1.09 (0.94, 1.25)
Total protein foods	D_1__Proteobacteria;D_2__Alphaproteobacteria;D_3__Rickettsiales;D_4__Mitochondria;D_5__Triticum aestivum (bread wheat)	8.16	7.17	7.8	0.95 (0.82, 1.10)	0.67	0.66	0.88 (0.69, 1.12)	1.04 (0.80, 1.36)	0.95 (0.73, 1.24)
Total protein foods	D_1__Proteobacteria;D_2__Alphaproteobacteria;D_3__Rickettsiales;D_4__Mitochondria;Other	9.22	15.84	11.52	0.90 (0.79, 1.02)	0.28	0.78	0.91 (0.71, 1.16)	0.86 (0.71, 1.04)	0.96 (0.76, 1.20)
Total protein foods	D_1__Proteobacteria;D_2__Deltaproteobacteria;D_3__Desulfobacterales;D_4__Desulfobulbaceae;D_5__Desulfobulbus	11.65	21.24	20.85	1.06 (0.94, 1.19)	0.55	0.86	1.10 (0.83, 1.45)	1.01 (0.83, 1.23)	1.08 (0.91, 1.29)
Total protein foods	D_1__Proteobacteria;D_2__Gammaproteobacteria;D_3__Betaproteobacteriales;D_4__Burkholderiaceae;Other	26.76	29.24	30.91	1.03 (0.94, 1.14)	0.67	0.17	1.20 (0.99, 1.45)	0.94 (0.80, 1.11)	1.02 (0.87, 1.19)
Total protein foods	D_1__Proteobacteria;D_2__Gammaproteobacteria;D_3__Betaproteobacteriales;D_4__Neisseriaceae;D_5__Alysiella	14.26	12.57	13.22	1.09 (0.96, 1.23)	0.41	0.14	1.05 (0.83, 1.33)	1.30 (1.04, 1.63)	0.96 (0.78, 1.18)
Total protein foods	D_1__Proteobacteria;D_2__Gammaproteobacteria;D_3__Betaproteobacteriales;D_4__Neisseriaceae;D_5__Eikenella	26.71	39.63	30.69	1.07 (0.97, 1.18)	0.34	0.52	1.18 (0.97, 1.43)	1.02 (0.87, 1.19)	1.07 (0.91, 1.25)
Total protein foods	D_1__Proteobacteria;D_2__Gammaproteobacteria;D_3__Betaproteobacteriales;D_4__Neisseriaceae;D_5__Kingella	71.79	79.46	79.37	1.03 (0.93, 1.13)	0.73	0.52	0.99 (0.82, 1.18)	1.10 (0.94, 1.28)	0.97 (0.82, 1.16)
Total protein foods	D_1__Proteobacteria;D_2__Gammaproteobacteria;D_3__Cardiobacteriales;D_4__Cardiobacteriaceae;D_5__Cardiobacterium	69.43	73.66	71.63	1.05 (0.96, 1.16)	0.5	1	1.06 (0.89, 1.26)	1.05 (0.89, 1.25)	1.05 (0.90, 1.22)
Total protein foods	D_1__Synergistetes;D_2__Synergistia;D_3__Synergistales;D_4__Synergistaceae;D_5__Fretibacterium	31.45	36.86	34.1	1.12 (1.02, 1.23)	0.12	0.78	1.06 (0.88, 1.27)	1.13 (0.97, 1.33)	1.15 (0.99, 1.34)
Total protein foods	D_1__Tenericutes;D_2__Mollicutes;D_3__Mollicutes RF39;D_4__Firmicutes oral clone FM046;D_5__Firmicutes oral clone FM046	10.97	11	8.34	1.37 (1.14, 1.66)	0.01	0.89	1.29 (0.95, 1.76)	1.43 (1.06, 1.94)	1.41 (0.98, 2.04)
Total protein foods	D_1__Tenericutes;D_2__Mollicutes;D_3__Mollicutes RF39;D_4__uncultured bacterium;D_5__uncultured bacterium	17.12	21.53	16.32	1.12 (0.98, 1.28)	0.23	0.54	1.06 (0.83, 1.35)	1.26 (0.99, 1.60)	1.08 (0.87, 1.33)
Total protein foods	D_1__Tenericutes;D_2__Mollicutes;D_3__Mycoplasmatales;D_4__Mycoplasmataceae;D_5__Mycoplasma	41.64	50.42	40.3	1.10 (1.01, 1.19)	0.16	0.96	1.11 (0.94, 1.30)	1.11 (0.96, 1.27)	1.08 (0.94, 1.24)
Seafood and plant proteins	D_1__Actinobacteria;D_2__Actinobacteria;D_3__Actinomycetales;D_4__Actinomycetaceae;D_5__F0332	54.58	68.71	66.98	1.03 (0.95, 1.13)	0.92	0.07	1.06 (0.91, 1.24)	1.15 (0.99, 1.34)	0.91 (0.78, 1.05)
Seafood and plant proteins	D_1__Actinobacteria;D_2__Actinobacteria;D_3__Actinomycetales;D_4__Actinomycetaceae;D_5__Mobiluncus	7.65	6.56	6.44	0.88 (0.75, 1.03)	0.58	0.39	0.74 (0.54, 1.01)	0.98 (0.76, 1.26)	0.89 (0.67, 1.18)
Seafood and plant proteins	D_1__Actinobacteria;D_2__Actinobacteria;D_3__Bifidobacteriales;D_4__Bifidobacteriaceae;D_5__Bifidobacterium	44.04	50.84	52.29	0.94 (0.86, 1.03)	0.61	0.12	1.08 (0.92, 1.27)	0.88 (0.75, 1.03)	0.89 (0.77, 1.03)
Seafood and plant proteins	D_1__Actinobacteria;D_2__Actinobacteria;D_3__Bifidobacteriales;D_4__Bifidobacteriaceae;Other	41.49	44.74	46.95	1.00 (0.92, 1.09)	0.98	0.45	0.93 (0.79, 1.09)	1.07 (0.92, 1.24)	0.99 (0.86, 1.14)
Seafood and plant proteins	D_1__Actinobacteria;D_2__Coriobacteriia;D_3__Coriobacteriales;D_4__Atopobiaceae;D_5__Olsenella	11.27	18.64	17.12	0.90 (0.80, 1.00)	0.43	0.16	1.09 (0.84, 1.42)	0.81 (0.68, 0.96)	0.91 (0.75, 1.10)
Seafood and plant proteins	D_1__Actinobacteria;D_2__Coriobacteriia;D_3__Coriobacteriales;D_4__Eggerthellaceae;D_5__Cryptobacterium	29.26	23.46	25.51	0.96 (0.87, 1.06)	0.91	0.41	1.05 (0.88, 1.24)	0.89 (0.75, 1.05)	0.95 (0.82, 1.11)
Seafood and plant proteins	D_1__Bacteroidetes;D_2__Bacteroidia;D_3__Bacteroidales;D_4__Bacteroidaceae;D_5__Bacteroides	8.71	12.68	9.88	1.05 (0.91, 1.21)	0.92	0.33	1.07 (0.80, 1.44)	0.94 (0.75, 1.17)	1.21 (0.94, 1.55)
Seafood and plant proteins	D_1__Bacteroidetes;D_2__Bacteroidia;D_3__Bacteroidales;D_4__Bacteroidales Incertae Sedis;D_5__Phocaeicola	7.94	17.84	10.32	0.98 (0.86, 1.12)	0.93	0.46	1.16 (0.86, 1.57)	0.95 (0.79, 1.15)	0.92 (0.73, 1.16)
Seafood and plant proteins	D_1__Bacteroidetes;D_2__Bacteroidia;D_3__Bacteroidales;D_4__Paludibacteraceae;D_5__F0058	67.88	69.96	68.38	0.99 (0.91, 1.09)	0.96	0.63	1.03 (0.87, 1.22)	1.02 (0.87, 1.19)	0.93 (0.80, 1.09)
Seafood and plant proteins	D_1__Bacteroidetes;D_2__Bacteroidia;D_3__Bacteroidales;D_4__Prevotellaceae;D_5__Prevotella 2	76.02	77.79	75.2	0.94 (0.85, 1.04)	0.74	0.92	0.96 (0.80, 1.15)	0.91 (0.77, 1.09)	0.95 (0.81, 1.12)
Seafood and plant proteins	D_1__Bacteroidetes;D_2__Bacteroidia;D_3__Bacteroidales;D_4__Prevotellaceae;D_5__uncultured	4.59	5.63	5.97	0.87 (0.73, 1.03)	0.58	0.4	1.09 (0.75, 1.59)	0.80 (0.62, 1.03)	0.85 (0.63, 1.14)
Seafood and plant proteins	D_1__Bacteroidetes;D_2__Bacteroidia;D_3__Bacteroidales;D_4__Prevotellaceae;Other	19.29	24.13	24.34	1.03 (0.93, 1.14)	0.92	0.57	1.12 (0.91, 1.39)	1.05 (0.89, 1.23)	0.97 (0.82, 1.15)
Seafood and plant proteins	D_1__Bacteroidetes;D_2__Bacteroidia;D_3__Bacteroidales;D_4__Rikenellaceae;D_5__Rikenellaceae RC9 gut group	16.6	15.54	15.47	1.01 (0.89, 1.14)	0.96	0.37	1.14 (0.92, 1.41)	0.92 (0.75, 1.13)	0.99 (0.81, 1.21)
Seafood and plant proteins	D_1__Bacteroidetes;D_2__Bacteroidia;D_3__Bacteroidales;D_4__Tannerellaceae;D_5__Tannerella	74.16	78.55	76.85	1.02 (0.93, 1.13)	0.92	0.61	1.03 (0.87, 1.23)	0.96 (0.81, 1.14)	1.08 (0.92, 1.26)
Seafood and plant proteins	D_1__Bacteroidetes;D_2__Bacteroidia;D_3__Sphingobacteriales;D_4__Lentimicrobiaceae;D_5__unidentified	33.39	21.27	24.5	0.97 (0.87, 1.07)	0.92	0.26	1.06 (0.90, 1.25)	0.99 (0.82, 1.19)	0.87 (0.74, 1.03)
Seafood and plant proteins	D_1__Cyanobacteria;D_2__Oxyphotobacteria;D_3__Chloroplast;D_4__Citrus maxima;D_5__Citrus maxima	6.53	13.82	8.97	0.97 (0.84, 1.12)	0.93	0.24	1.10 (0.82, 1.47)	1.04 (0.83, 1.29)	0.83 (0.65, 1.05)
Seafood and plant proteins	D_1__Cyanobacteria;D_2__Oxyphotobacteria;D_3__Chloroplast;Other;Other	19.59	29.7	20.89	1.03 (0.93, 1.14)	0.92	0.37	1.02 (0.84, 1.25)	1.12 (0.95, 1.31)	0.94 (0.80, 1.12)
Seafood and plant proteins	D_1__Firmicutes;D_2__Bacilli;D_3__Bacillales;D_4__Staphylococcaceae;D_5__Staphylococcus	22.25	29.95	22.61	1.03 (0.93, 1.14)	0.92	0.49	0.95 (0.78, 1.15)	1.11 (0.93, 1.32)	1.01 (0.86, 1.20)
Seafood and plant proteins	D_1__Firmicutes;D_2__Bacilli;D_3__Lactobacillales;D_4__Streptococcaceae;D_5__Lactococcus	6.58	12.95	8.48	1.00 (0.85, 1.16)	0.97	0.79	0.95 (0.70, 1.29)	1.07 (0.83, 1.37)	0.95 (0.73, 1.24)
Seafood and plant proteins	D_1__Firmicutes;D_2__Clostridia;D_3__Clostridiales;D_4__Clostridiales vadinBB60 group;Other	8.98	9.51	11.95	0.98 (0.86, 1.13)	0.95	0.4	1.10 (0.85, 1.42)	1.02 (0.81, 1.28)	0.88 (0.71, 1.09)
Seafood and plant proteins	D_1__Firmicutes;D_2__Clostridia;D_3__Clostridiales;D_4__Defluviitaleaceae;D_5__Defluviitaleaceae UCG-011	18.9	18.8	17.11	0.99 (0.89, 1.11)	0.96	0.08	0.89 (0.72, 1.09)	1.18 (0.98, 1.43)	0.92 (0.76, 1.11)
Seafood and plant proteins	D_1__Firmicutes;D_2__Clostridia;D_3__Clostridiales;D_4__Eubacteriaceae;D_5__Pseudoramibacter	9.73	19.35	19.2	0.98 (0.87, 1.11)	0.93	0.09	1.31 (0.98, 1.75)	0.90 (0.75, 1.08)	0.96 (0.80, 1.15)
Seafood and plant proteins	D_1__Firmicutes;D_2__Clostridia;D_3__Clostridiales;D_4__Family XI;D_5__Peptoniphilus	9.18	8.67	6.99	0.99 (0.85, 1.14)	0.96	0.78	0.93 (0.71, 1.21)	1.06 (0.81, 1.38)	0.98 (0.78, 1.24)
Seafood and plant proteins	D_1__Firmicutes;D_2__Clostridia;D_3__Clostridiales;D_4__Family XIII;D_5__Family XIII UCG-001	59.14	56.59	57.96	0.98 (0.87, 1.10)	0.93	0.24	0.91 (0.74, 1.13)	1.11 (0.92, 1.34)	0.90 (0.73, 1.11)
Seafood and plant proteins	D_1__Firmicutes;D_2__Clostridia;D_3__Clostridiales;D_4__Family XIII;D_5__[Eubacterium] brachy group	12.72	12.02	14.37	1.02 (0.93, 1.11)	0.93	0.96	1.02 (0.87, 1.20)	1.00 (0.86, 1.16)	1.03 (0.89, 1.19)
Seafood and plant proteins	D_1__Firmicutes;D_2__Clostridia;D_3__Clostridiales;D_4__Family XIII;D_5__[Eubacterium] saphenum group	16.33	16.12	14.72	0.98 (0.87, 1.11)	0.93	0.74	1.04 (0.82, 1.31)	1.01 (0.81, 1.25)	0.93 (0.76, 1.12)
Seafood and plant proteins	D_1__Firmicutes;D_2__Clostridia;D_3__Clostridiales;D_4__Family XIII;D_5__uncultured	17.6	18.97	18.75	1.04 (0.93, 1.16)	0.92	0.81	1.07 (0.86, 1.33)	1.06 (0.89, 1.26)	0.99 (0.82, 1.19)
Seafood and plant proteins	D_1__Firmicutes;D_2__Clostridia;D_3__Clostridiales;D_4__Lachnospiraceae;D_5__Butyrivibrio 2	54.34	48.82	44.04	1.11 (1.02, 1.21)	0.33	0.61	1.04 (0.89, 1.21)	1.15 (0.99, 1.34)	1.14 (0.98, 1.31)
Seafood and plant proteins	D_1__Firmicutes;D_2__Clostridia;D_3__Clostridiales;D_4__Lachnospiraceae;D_5__Catonella	50.19	53.93	56.43	1.02 (0.94, 1.12)	0.92	0.13	0.94 (0.81, 1.11)	1.15 (1.00, 1.33)	0.97 (0.84, 1.12)
Seafood and plant proteins	D_1__Firmicutes;D_2__Clostridia;D_3__Clostridiales;D_4__Lachnospiraceae;D_5__Howardella	10.75	14.95	11.28	1.01 (0.89, 1.14)	0.96	0.01	1.22 (0.95, 1.57)	0.80 (0.66, 0.98)	1.14 (0.93, 1.41)
Seafood and plant proteins	D_1__Firmicutes;D_2__Clostridia;D_3__Clostridiales;D_4__Lachnospiraceae;D_5__Johnsonella	45.28	51.58	46.62	0.98 (0.90, 1.06)	0.92	0.35	0.89 (0.76, 1.04)	1.02 (0.88, 1.18)	1.02 (0.88, 1.17)
Seafood and plant proteins	D_1__Firmicutes;D_2__Clostridia;D_3__Clostridiales;D_4__Lachnospiraceae;D_5__Shuttleworthia	24.5	24.94	22.25	1.00 (0.91, 1.11)	0.97	0.86	1.05 (0.87, 1.26)	0.98 (0.83, 1.16)	0.99 (0.83, 1.17)
Seafood and plant proteins	D_1__Firmicutes;D_2__Clostridia;D_3__Clostridiales;D_4__Lachnospiraceae;Other	34.69	31.1	30.55	0.94 (0.86, 1.03)	0.74	0.23	0.99 (0.84, 1.17)	1.01 (0.86, 1.19)	0.85 (0.73, 0.99)
Seafood and plant proteins	D_1__Firmicutes;D_2__Clostridia;D_3__Clostridiales;D_4__Peptococcaceae;D_5__Peptococcus	51.42	45.01	41.85	1.03 (0.94, 1.12)	0.92	0.51	1.11 (0.95, 1.30)	0.98 (0.84, 1.13)	1.01 (0.88, 1.17)
Seafood and plant proteins	D_1__Firmicutes;D_2__Clostridia;D_3__Clostridiales;D_4__Peptostreptococcaceae;D_5__Filifactor	42.76	37.9	37.67	0.98 (0.88, 1.08)	0.93	0.69	1.04 (0.86, 1.25)	0.97 (0.81, 1.17)	0.93 (0.80, 1.09)
Seafood and plant proteins	D_1__Firmicutes;D_2__Clostridia;D_3__Clostridiales;D_4__Peptostreptococcaceae;D_5__[Eubacterium] yurii group	26.81	23.22	26.82	0.98 (0.90, 1.07)	0.92	0.97	0.98 (0.84, 1.15)	0.97 (0.83, 1.13)	0.99 (0.85, 1.15)
Seafood and plant proteins	D_1__Firmicutes;D_2__Clostridia;D_3__Clostridiales;D_4__Peptostreptococcaceae;Other	9.3	6.84	7.1	1.04 (0.89, 1.22)	0.92	0.02	1.34 (1.02, 1.77)	1.09 (0.81, 1.46)	0.79 (0.61, 1.03)
Seafood and plant proteins	D_1__Firmicutes;D_2__Erysipelotrichia;D_3__Erysipelotrichales;D_4__Erysipelotrichaceae;D_5__Eggerthia	14.63	10.03	8.54	1.04 (0.90, 1.19)	0.92	0.48	0.95 (0.77, 1.18)	1.17 (0.91, 1.50)	1.03 (0.80, 1.33)
Seafood and plant proteins	D_1__Firmicutes;D_2__Erysipelotrichia;D_3__Erysipelotrichales;D_4__Erysipelotrichaceae;D_5__Erysipelotrichaceae UCG-006	14.66	13	9.64	0.96 (0.84, 1.10)	0.92	0.99	0.94 (0.75, 1.19)	0.96 (0.76, 1.21)	0.97 (0.76, 1.24)
Seafood and plant proteins	D_1__Firmicutes;D_2__Erysipelotrichia;D_3__Erysipelotrichales;D_4__Erysipelotrichaceae;D_5__Erysipelotrichaceae UCG-007	27.74	20.33	24.88	1.07 (0.97, 1.19)	0.61	0.06	1.21 (1.02, 1.45)	1.15 (0.95, 1.38)	0.93 (0.79, 1.09)
Seafood and plant proteins	D_1__Firmicutes;D_2__Negativicutes;D_3__Selenomonadales;D_4__Veillonellaceae;D_5__Anaeroglobus	44.4	58.28	49.16	0.99 (0.91, 1.08)	0.95	5e-04	1.10 (0.94, 1.29)	0.78 (0.67, 0.91)	1.13 (0.98, 1.30)
Seafood and plant proteins	D_1__Firmicutes;D_2__Negativicutes;D_3__Selenomonadales;D_4__Veillonellaceae;D_5__Selenomonas	56.83	67.91	56.74	0.95 (0.87, 1.04)	0.76	0.83	0.96 (0.82, 1.13)	0.97 (0.84, 1.13)	0.92 (0.79, 1.06)
Seafood and plant proteins	D_1__Firmicutes;D_2__Negativicutes;D_3__Selenomonadales;D_4__Veillonellaceae;D_5__Selenomonas 4	21.37	29.34	19.83	0.90 (0.82, 1.00)	0.43	9e-03	1.05 (0.86, 1.28)	0.76 (0.65, 0.88)	1.02 (0.86, 1.22)
Seafood and plant proteins	D_1__Firmicutes;D_2__Negativicutes;D_3__Selenomonadales;D_4__Veillonellaceae;D_5__uncultured	26.46	18.62	22.04	1.03 (0.93, 1.15)	0.92	0.49	1.11 (0.93, 1.33)	1.05 (0.87, 1.27)	0.96 (0.81, 1.13)
Seafood and plant proteins	D_1__Patescibacteria;D_2__Gracilibacteria;D_3__Absconditabacteriales (SR1);D_4__uncultured bacterium;D_5__uncultured bacterium	52.19	38.25	43.93	0.97 (0.89, 1.06)	0.92	0.38	0.92 (0.78, 1.08)	0.92 (0.79, 1.08)	1.05 (0.91, 1.21)
Seafood and plant proteins	D_1__Patescibacteria;D_2__Gracilibacteria;D_3__Gracilibacteria bacterium oral taxon 873;D_4__Gracilibacteria bacterium oral taxon 873;D_5__Gracilibacteria bacterium oral taxon 873	7.31	6.06	8.54	0.88 (0.75, 1.04)	0.6	0.82	0.87 (0.65, 1.15)	0.96 (0.69, 1.34)	0.85 (0.65, 1.09)
Seafood and plant proteins	D_1__Patescibacteria;D_2__Gracilibacteria;D_3__JGI 0000069-P22;D_4__uncultured bacterium;D_5__uncultured bacterium	26.15	20.91	20.9	0.93 (0.83, 1.03)	0.63	0.13	0.80 (0.67, 0.97)	1.06 (0.87, 1.28)	0.95 (0.79, 1.14)
Seafood and plant proteins	D_1__Patescibacteria;D_2__Saccharimonadia;D_3__Saccharimonadales;D_4__Saccharimonadaceae;D_5__uncultured bacterium	53.63	57.98	50.76	0.95 (0.88, 1.04)	0.81	0.84	0.99 (0.85, 1.16)	0.94 (0.81, 1.08)	0.94 (0.82, 1.08)
Seafood and plant proteins	D_1__Proteobacteria;D_2__Alphaproteobacteria;D_3__Rickettsiales;D_4__Mitochondria;D_5__Triticum aestivum (bread wheat)	8.16	7.17	7.8	0.93 (0.80, 1.08)	0.83	0.5	0.93 (0.72, 1.20)	0.83 (0.65, 1.08)	1.04 (0.80, 1.35)
Seafood and plant proteins	D_1__Proteobacteria;D_2__Alphaproteobacteria;D_3__Rickettsiales;D_4__Mitochondria;Other	9.22	15.84	11.52	1.02 (0.89, 1.17)	0.95	0.5	1.13 (0.85, 1.50)	1.06 (0.84, 1.33)	0.92 (0.74, 1.15)
Seafood and plant proteins	D_1__Proteobacteria;D_2__Deltaproteobacteria;D_3__Desulfobacterales;D_4__Desulfobulbaceae;D_5__Desulfobulbus	11.65	21.24	20.85	1.02 (0.91, 1.14)	0.93	0.81	1.09 (0.85, 1.41)	1.01 (0.84, 1.21)	0.99 (0.83, 1.18)
Seafood and plant proteins	D_1__Proteobacteria;D_2__Gammaproteobacteria;D_3__Betaproteobacteriales;D_4__Burkholderiaceae;Other	26.76	29.24	30.91	0.92 (0.83, 1.01)	0.5	0.6	0.96 (0.81, 1.15)	0.95 (0.80, 1.13)	0.86 (0.74, 1.01)
Seafood and plant proteins	D_1__Proteobacteria;D_2__Gammaproteobacteria;D_3__Betaproteobacteriales;D_4__Neisseriaceae;D_5__Alysiella	14.26	12.57	13.22	0.97 (0.85, 1.10)	0.92	0.46	1.06 (0.84, 1.33)	0.99 (0.80, 1.21)	0.87 (0.70, 1.08)
Seafood and plant proteins	D_1__Proteobacteria;D_2__Gammaproteobacteria;D_3__Betaproteobacteriales;D_4__Neisseriaceae;D_5__Eikenella	26.71	39.63	30.69	0.92 (0.84, 1.01)	0.46	0.05	1.11 (0.93, 1.32)	0.85 (0.73, 0.98)	0.87 (0.74, 1.02)
Seafood and plant proteins	D_1__Proteobacteria;D_2__Gammaproteobacteria;D_3__Betaproteobacteriales;D_4__Neisseriaceae;D_5__Kingella	71.79	79.46	79.37	1.06 (0.96, 1.17)	0.74	0.63	1.06 (0.89, 1.27)	1.12 (0.95, 1.32)	1.00 (0.84, 1.19)
Seafood and plant proteins	D_1__Proteobacteria;D_2__Gammaproteobacteria;D_3__Cardiobacteriales;D_4__Cardiobacteriaceae;D_5__Cardiobacterium	69.43	73.66	71.63	1.05 (0.95, 1.15)	0.83	0.49	1.11 (0.94, 1.33)	1.08 (0.91, 1.28)	0.98 (0.84, 1.13)
Seafood and plant proteins	D_1__Synergistetes;D_2__Synergistia;D_3__Synergistales;D_4__Synergistaceae;D_5__Fretibacterium	31.45	36.86	34.1	0.98 (0.90, 1.08)	0.93	0.69	1.05 (0.88, 1.25)	0.97 (0.83, 1.13)	0.95 (0.82, 1.10)
Seafood and plant proteins	D_1__Tenericutes;D_2__Mollicutes;D_3__Mollicutes RF39;D_4__Firmicutes oral clone FM046;D_5__Firmicutes oral clone FM046	10.97	11	8.34	1.15 (0.99, 1.33)	0.46	0.56	1.20 (0.92, 1.57)	1.22 (0.96, 1.56)	1.02 (0.79, 1.32)
Seafood and plant proteins	D_1__Tenericutes;D_2__Mollicutes;D_3__Mollicutes RF39;D_4__uncultured bacterium;D_5__uncultured bacterium	17.12	21.53	16.32	1.01 (0.90, 1.14)	0.96	0.07	0.90 (0.74, 1.11)	1.24 (1.00, 1.53)	0.93 (0.75, 1.15)
Seafood and plant proteins	D_1__Tenericutes;D_2__Mollicutes;D_3__Mycoplasmatales;D_4__Mycoplasmataceae;D_5__Mycoplasma	41.64	50.42	40.3	1.03 (0.95, 1.12)	0.92	0.4	1.13 (0.96, 1.33)	1.00 (0.87, 1.15)	0.99 (0.85, 1.14)
Fatty acids	D_1__Actinobacteria;D_2__Actinobacteria;D_3__Actinomycetales;D_4__Actinomycetaceae;D_5__F0332	54.58	68.71	66.98	1.08 (0.99, 1.18)	0.68	0.04	0.97 (0.83, 1.14)	1.25 (1.08, 1.44)	1.01 (0.87, 1.18)
Fatty acids	D_1__Actinobacteria;D_2__Actinobacteria;D_3__Actinomycetales;D_4__Actinomycetaceae;D_5__Mobiluncus	7.65	6.56	6.44	0.91 (0.77, 1.06)	0.87	0.03	0.72 (0.54, 0.97)	1.21 (0.92, 1.58)	0.82 (0.62, 1.08)
Fatty acids	D_1__Actinobacteria;D_2__Actinobacteria;D_3__Bifidobacteriales;D_4__Bifidobacteriaceae;D_5__Bifidobacterium	44.04	50.84	52.29	0.93 (0.85, 1.01)	0.68	0.94	0.92 (0.78, 1.08)	0.91 (0.79, 1.05)	0.94 (0.82, 1.09)
Fatty acids	D_1__Actinobacteria;D_2__Actinobacteria;D_3__Bifidobacteriales;D_4__Bifidobacteriaceae;Other	41.49	44.74	46.95	0.95 (0.87, 1.03)	0.87	0.34	0.89 (0.75, 1.05)	1.03 (0.90, 1.19)	0.92 (0.80, 1.06)
Fatty acids	D_1__Actinobacteria;D_2__Coriobacteriia;D_3__Coriobacteriales;D_4__Atopobiaceae;D_5__Olsenella	11.27	18.64	17.12	0.97 (0.87, 1.08)	0.87	0.44	0.85 (0.67, 1.08)	0.97 (0.83, 1.15)	1.03 (0.86, 1.24)
Fatty acids	D_1__Actinobacteria;D_2__Coriobacteriia;D_3__Coriobacteriales;D_4__Eggerthellaceae;D_5__Cryptobacterium	29.26	23.46	25.51	0.95 (0.86, 1.05)	0.87	0.55	0.94 (0.79, 1.12)	1.02 (0.87, 1.20)	0.90 (0.77, 1.05)
Fatty acids	D_1__Bacteroidetes;D_2__Bacteroidia;D_3__Bacteroidales;D_4__Bacteroidaceae;D_5__Bacteroides	8.71	12.68	9.88	1.01 (0.88, 1.16)	0.96	0.02	0.72 (0.55, 0.95)	1.12 (0.90, 1.40)	1.13 (0.89, 1.42)
Fatty acids	D_1__Bacteroidetes;D_2__Bacteroidia;D_3__Bacteroidales;D_4__Bacteroidales Incertae Sedis;D_5__Phocaeicola	7.94	17.84	10.32	1.07 (0.94, 1.22)	0.87	0.82	1.15 (0.85, 1.58)	1.07 (0.89, 1.30)	1.02 (0.81, 1.28)
Fatty acids	D_1__Bacteroidetes;D_2__Bacteroidia;D_3__Bacteroidales;D_4__Paludibacteraceae;D_5__F0058	67.88	69.96	68.38	0.97 (0.89, 1.07)	0.87	0.78	0.92 (0.78, 1.10)	1.00 (0.86, 1.16)	0.99 (0.85, 1.14)
Fatty acids	D_1__Bacteroidetes;D_2__Bacteroidia;D_3__Bacteroidales;D_4__Prevotellaceae;D_5__Prevotella 2	76.02	77.79	75.2	0.91 (0.82, 1.00)	0.68	3e-04	0.67 (0.55, 0.80)	0.98 (0.83, 1.17)	1.08 (0.92, 1.28)
Fatty acids	D_1__Bacteroidetes;D_2__Bacteroidia;D_3__Bacteroidales;D_4__Prevotellaceae;D_5__uncultured	4.59	5.63	5.97	0.85 (0.72, 1.02)	0.68	0.38	0.69 (0.48, 1.00)	0.86 (0.66, 1.13)	0.97 (0.71, 1.31)
Fatty acids	D_1__Bacteroidetes;D_2__Bacteroidia;D_3__Bacteroidales;D_4__Prevotellaceae;Other	19.29	24.13	24.34	0.97 (0.88, 1.07)	0.87	0.95	0.94 (0.76, 1.17)	0.97 (0.84, 1.13)	0.98 (0.83, 1.17)
Fatty acids	D_1__Bacteroidetes;D_2__Bacteroidia;D_3__Bacteroidales;D_4__Rikenellaceae;D_5__Rikenellaceae RC9 gut group	16.6	15.54	15.47	1.02 (0.91, 1.15)	0.92	0.4	1.16 (0.93, 1.46)	0.99 (0.81, 1.20)	0.95 (0.79, 1.16)
Fatty acids	D_1__Bacteroidetes;D_2__Bacteroidia;D_3__Bacteroidales;D_4__Tannerellaceae;D_5__Tannerella	74.16	78.55	76.85	1.02 (0.93, 1.12)	0.92	0.22	0.90 (0.76, 1.07)	1.04 (0.89, 1.22)	1.11 (0.94, 1.31)
Fatty acids	D_1__Bacteroidetes;D_2__Bacteroidia;D_3__Sphingobacteriales;D_4__Lentimicrobiaceae;D_5__unidentified	33.39	21.27	24.5	1.02 (0.92, 1.12)	0.92	0.89	1.02 (0.86, 1.21)	1.05 (0.88, 1.24)	0.99 (0.84, 1.17)
Fatty acids	D_1__Cyanobacteria;D_2__Oxyphotobacteria;D_3__Chloroplast;D_4__Citrus maxima;D_5__Citrus maxima	6.53	13.82	8.97	0.99 (0.86, 1.15)	0.96	0.24	1.08 (0.78, 1.48)	1.10 (0.88, 1.37)	0.84 (0.65, 1.07)
Fatty acids	D_1__Cyanobacteria;D_2__Oxyphotobacteria;D_3__Chloroplast;Other;Other	19.59	29.7	20.89	1.10 (0.99, 1.22)	0.68	0.43	1.24 (1.01, 1.52)	1.07 (0.92, 1.25)	1.04 (0.88, 1.24)
Fatty acids	D_1__Firmicutes;D_2__Bacilli;D_3__Bacillales;D_4__Staphylococcaceae;D_5__Staphylococcus	22.25	29.95	22.61	1.03 (0.93, 1.13)	0.89	0.39	1.05 (0.85, 1.28)	0.95 (0.81, 1.11)	1.11 (0.94, 1.32)
Fatty acids	D_1__Firmicutes;D_2__Bacilli;D_3__Lactobacillales;D_4__Streptococcaceae;D_5__Lactococcus	6.58	12.95	8.48	1.01 (0.89, 1.15)	0.96	0.16	1.07 (0.80, 1.43)	1.14 (0.93, 1.39)	0.86 (0.69, 1.07)
Fatty acids	D_1__Firmicutes;D_2__Clostridia;D_3__Clostridiales;D_4__Clostridiales vadinBB60 group;Other	8.98	9.51	11.95	0.94 (0.82, 1.07)	0.87	0.12	1.18 (0.91, 1.52)	0.86 (0.68, 1.07)	0.85 (0.68, 1.08)
Fatty acids	D_1__Firmicutes;D_2__Clostridia;D_3__Clostridiales;D_4__Defluviitaleaceae;D_5__Defluviitaleaceae UCG-011	18.9	18.8	17.11	0.98 (0.88, 1.10)	0.92	0.2	1.08 (0.87, 1.34)	1.04 (0.86, 1.26)	0.86 (0.71, 1.03)
Fatty acids	D_1__Firmicutes;D_2__Clostridia;D_3__Clostridiales;D_4__Eubacteriaceae;D_5__Pseudoramibacter	9.73	19.35	19.2	0.91 (0.81, 1.02)	0.68	0.27	0.90 (0.70, 1.15)	0.82 (0.68, 0.99)	1.01 (0.85, 1.21)
Fatty acids	D_1__Firmicutes;D_2__Clostridia;D_3__Clostridiales;D_4__Family XI;D_5__Peptoniphilus	9.18	8.67	6.99	0.97 (0.84, 1.12)	0.92	0.27	0.90 (0.69, 1.18)	0.88 (0.69, 1.12)	1.15 (0.89, 1.49)
Fatty acids	D_1__Firmicutes;D_2__Clostridia;D_3__Clostridiales;D_4__Family XIII;D_5__Family XIII UCG-001	59.14	56.59	57.96	0.95 (0.85, 1.07)	0.89	0.74	0.89 (0.72, 1.11)	1.00 (0.83, 1.20)	0.96 (0.78, 1.17)
Fatty acids	D_1__Firmicutes;D_2__Clostridia;D_3__Clostridiales;D_4__Family XIII;D_5__[Eubacterium] brachy group	12.72	12.02	14.37	0.98 (0.90, 1.07)	0.87	0.6	0.98 (0.83, 1.16)	0.93 (0.81, 1.07)	1.03 (0.89, 1.19)
Fatty acids	D_1__Firmicutes;D_2__Clostridia;D_3__Clostridiales;D_4__Family XIII;D_5__[Eubacterium] saphenum group	16.33	16.12	14.72	0.96 (0.85, 1.09)	0.87	0.89	0.92 (0.71, 1.19)	0.96 (0.78, 1.17)	1.00 (0.82, 1.22)
Fatty acids	D_1__Firmicutes;D_2__Clostridia;D_3__Clostridiales;D_4__Family XIII;D_5__uncultured	17.6	18.97	18.75	0.97 (0.87, 1.08)	0.87	0.74	0.91 (0.74, 1.13)	0.96 (0.81, 1.14)	1.02 (0.84, 1.23)
Fatty acids	D_1__Firmicutes;D_2__Clostridia;D_3__Clostridiales;D_4__Lachnospiraceae;D_5__Butyrivibrio 2	54.34	48.82	44.04	1.04 (0.95, 1.13)	0.87	0.18	0.92 (0.78, 1.08)	1.12 (0.97, 1.29)	1.06 (0.92, 1.22)
Fatty acids	D_1__Firmicutes;D_2__Clostridia;D_3__Clostridiales;D_4__Lachnospiraceae;D_5__Catonella	50.19	53.93	56.43	1.04 (0.96, 1.13)	0.87	0.65	0.98 (0.83, 1.14)	1.06 (0.92, 1.22)	1.07 (0.93, 1.23)
Fatty acids	D_1__Firmicutes;D_2__Clostridia;D_3__Clostridiales;D_4__Lachnospiraceae;D_5__Howardella	10.75	14.95	11.28	0.99 (0.87, 1.12)	0.96	0.55	1.12 (0.86, 1.45)	0.97 (0.81, 1.17)	0.92 (0.74, 1.15)
Fatty acids	D_1__Firmicutes;D_2__Clostridia;D_3__Clostridiales;D_4__Lachnospiraceae;D_5__Johnsonella	45.28	51.58	46.62	1.04 (0.95, 1.13)	0.87	0.44	0.95 (0.81, 1.11)	1.08 (0.94, 1.24)	1.07 (0.93, 1.23)
Fatty acids	D_1__Firmicutes;D_2__Clostridia;D_3__Clostridiales;D_4__Lachnospiraceae;D_5__Shuttleworthia	24.5	24.94	22.25	0.98 (0.89, 1.08)	0.9	0.59	1.06 (0.88, 1.28)	0.96 (0.81, 1.13)	0.94 (0.79, 1.10)
Fatty acids	D_1__Firmicutes;D_2__Clostridia;D_3__Clostridiales;D_4__Lachnospiraceae;Other	34.69	31.1	30.55	0.98 (0.90, 1.08)	0.92	0.19	1.02 (0.86, 1.20)	1.07 (0.92, 1.25)	0.88 (0.75, 1.03)
Fatty acids	D_1__Firmicutes;D_2__Clostridia;D_3__Clostridiales;D_4__Peptococcaceae;D_5__Peptococcus	51.42	45.01	41.85	1.00 (0.91, 1.09)	0.96	0.63	0.94 (0.80, 1.10)	1.04 (0.90, 1.20)	1.00 (0.87, 1.16)
Fatty acids	D_1__Firmicutes;D_2__Clostridia;D_3__Clostridiales;D_4__Peptostreptococcaceae;D_5__Filifactor	42.76	37.9	37.67	0.94 (0.86, 1.04)	0.68	0.94	0.97 (0.81, 1.15)	0.94 (0.80, 1.11)	0.92 (0.79, 1.09)
Fatty acids	D_1__Firmicutes;D_2__Clostridia;D_3__Clostridiales;D_4__Peptostreptococcaceae;D_5__[Eubacterium] yurii group	26.81	23.22	26.82	0.92 (0.85, 1.01)	0.87	0.56	0.98 (0.84, 1.15)	0.87 (0.76, 1.01)	0.93 (0.80, 1.08)
Fatty acids	D_1__Firmicutes;D_2__Clostridia;D_3__Clostridiales;D_4__Peptostreptococcaceae;Other	9.3	6.84	7.1	0.88 (0.75, 1.03)	0.68	0.1	1.02 (0.75, 1.38)	0.96 (0.75, 1.22)	0.67 (0.50, 0.90)
Fatty acids	D_1__Firmicutes;D_2__Erysipelotrichia;D_3__Erysipelotrichales;D_4__Erysipelotrichaceae;D_5__Eggerthia	14.63	10.03	8.54	0.95 (0.84, 1.09)	0.87	0.65	0.90 (0.73, 1.11)	0.95 (0.76, 1.18)	1.05 (0.81, 1.35)
Fatty acids	D_1__Firmicutes;D_2__Erysipelotrichia;D_3__Erysipelotrichales;D_4__Erysipelotrichaceae;D_5__Erysipelotrichaceae UCG-006	14.66	13	9.64	0.96 (0.85, 1.09)	0.87	0.71	1.03 (0.83, 1.29)	0.91 (0.75, 1.11)	0.97 (0.77, 1.24)
Fatty acids	D_1__Firmicutes;D_2__Erysipelotrichia;D_3__Erysipelotrichales;D_4__Erysipelotrichaceae;D_5__Erysipelotrichaceae UCG-007	27.74	20.33	24.88	1.03 (0.93, 1.14)	0.87	0.79	1.07 (0.89, 1.27)	0.98 (0.83, 1.17)	1.04 (0.88, 1.23)
Fatty acids	D_1__Firmicutes;D_2__Negativicutes;D_3__Selenomonadales;D_4__Veillonellaceae;D_5__Anaeroglobus	44.4	58.28	49.16	1.00 (0.92, 1.09)	0.98	0.32	1.04 (0.89, 1.23)	0.92 (0.80, 1.06)	1.06 (0.92, 1.22)
Fatty acids	D_1__Firmicutes;D_2__Negativicutes;D_3__Selenomonadales;D_4__Veillonellaceae;D_5__Selenomonas	56.83	67.91	56.74	0.96 (0.88, 1.05)	0.87	0.38	0.95 (0.81, 1.12)	0.91 (0.79, 1.05)	1.04 (0.90, 1.21)
Fatty acids	D_1__Firmicutes;D_2__Negativicutes;D_3__Selenomonadales;D_4__Veillonellaceae;D_5__Selenomonas 4	21.37	29.34	19.83	0.95 (0.86, 1.05)	0.87	0.91	0.94 (0.77, 1.15)	0.93 (0.80, 1.08)	0.98 (0.82, 1.16)
Fatty acids	D_1__Firmicutes;D_2__Negativicutes;D_3__Selenomonadales;D_4__Veillonellaceae;D_5__uncultured	26.46	18.62	22.04	1.01 (0.92, 1.12)	0.93	0.78	0.96 (0.80, 1.15)	1.04 (0.87, 1.24)	1.04 (0.88, 1.23)
Fatty acids	D_1__Patescibacteria;D_2__Gracilibacteria;D_3__Absconditabacteriales (SR1);D_4__uncultured bacterium;D_5__uncultured bacterium	52.19	38.25	43.93	0.97 (0.89, 1.06)	0.87	0.52	0.90 (0.76, 1.06)	1.02 (0.88, 1.17)	0.98 (0.85, 1.13)
Fatty acids	D_1__Patescibacteria;D_2__Gracilibacteria;D_3__Gracilibacteria bacterium oral taxon 873;D_4__Gracilibacteria bacterium oral taxon 873;D_5__Gracilibacteria bacterium oral taxon 873	7.31	6.06	8.54	0.89 (0.75, 1.04)	0.72	0.57	0.82 (0.61, 1.11)	0.82 (0.60, 1.12)	0.98 (0.76, 1.27)
Fatty acids	D_1__Patescibacteria;D_2__Gracilibacteria;D_3__JGI 0000069-P22;D_4__uncultured bacterium;D_5__uncultured bacterium	26.15	20.91	20.9	1.01 (0.91, 1.13)	0.96	0.77	0.96 (0.79, 1.16)	1.03 (0.85, 1.25)	1.05 (0.87, 1.26)
Fatty acids	D_1__Patescibacteria;D_2__Saccharimonadia;D_3__Saccharimonadales;D_4__Saccharimonadaceae;D_5__uncultured bacterium	53.63	57.98	50.76	1.03 (0.95, 1.12)	0.87	0.72	0.98 (0.84, 1.15)	1.07 (0.93, 1.23)	1.02 (0.89, 1.18)
Fatty acids	D_1__Proteobacteria;D_2__Alphaproteobacteria;D_3__Rickettsiales;D_4__Mitochondria;D_5__Triticum aestivum (bread wheat)	8.16	7.17	7.8	1.01 (0.87, 1.18)	0.96	0.48	1.03 (0.75, 1.40)	0.92 (0.72, 1.16)	1.14 (0.88, 1.47)
Fatty acids	D_1__Proteobacteria;D_2__Alphaproteobacteria;D_3__Rickettsiales;D_4__Mitochondria;Other	9.22	15.84	11.52	1.15 (1.00, 1.32)	0.68	0.69	1.27 (0.96, 1.69)	1.09 (0.89, 1.34)	1.16 (0.91, 1.47)
Fatty acids	D_1__Proteobacteria;D_2__Deltaproteobacteria;D_3__Desulfobacterales;D_4__Desulfobulbaceae;D_5__Desulfobulbus	11.65	21.24	20.85	0.95 (0.85, 1.07)	0.87	0.73	0.89 (0.68, 1.15)	1.00 (0.84, 1.21)	0.94 (0.79, 1.12)
Fatty acids	D_1__Proteobacteria;D_2__Gammaproteobacteria;D_3__Betaproteobacteriales;D_4__Burkholderiaceae;Other	26.76	29.24	30.91	0.92 (0.83, 1.01)	0.68	0.28	0.83 (0.68, 1.00)	1.01 (0.86, 1.19)	0.90 (0.77, 1.05)
Fatty acids	D_1__Proteobacteria;D_2__Gammaproteobacteria;D_3__Betaproteobacteriales;D_4__Neisseriaceae;D_5__Alysiella	14.26	12.57	13.22	0.95 (0.84, 1.08)	0.87	0.99	0.94 (0.74, 1.18)	0.96 (0.78, 1.17)	0.96 (0.77, 1.20)
Fatty acids	D_1__Proteobacteria;D_2__Gammaproteobacteria;D_3__Betaproteobacteriales;D_4__Neisseriaceae;D_5__Eikenella	26.71	39.63	30.69	0.99 (0.90, 1.08)	0.94	0.58	0.92 (0.76, 1.10)	0.99 (0.85, 1.14)	1.04 (0.89, 1.22)
Fatty acids	D_1__Proteobacteria;D_2__Gammaproteobacteria;D_3__Betaproteobacteriales;D_4__Neisseriaceae;D_5__Kingella	71.79	79.46	79.37	1.04 (0.94, 1.15)	0.87	0.26	0.97 (0.81, 1.17)	1.17 (0.98, 1.40)	0.98 (0.83, 1.17)
Fatty acids	D_1__Proteobacteria;D_2__Gammaproteobacteria;D_3__Cardiobacteriales;D_4__Cardiobacteriaceae;D_5__Cardiobacterium	69.43	73.66	71.63	0.95 (0.87, 1.04)	0.87	0.6	1.01 (0.85, 1.20)	0.96 (0.82, 1.12)	0.90 (0.77, 1.05)
Fatty acids	D_1__Synergistetes;D_2__Synergistia;D_3__Synergistales;D_4__Synergistaceae;D_5__Fretibacterium	31.45	36.86	34.1	0.92 (0.84, 1.01)	0.68	0.53	0.84 (0.70, 1.01)	0.96 (0.83, 1.10)	0.94 (0.81, 1.10)
Fatty acids	D_1__Tenericutes;D_2__Mollicutes;D_3__Mollicutes RF39;D_4__Firmicutes oral clone FM046;D_5__Firmicutes oral clone FM046	10.97	11	8.34	1.02 (0.88, 1.18)	0.92	0.49	0.90 (0.70, 1.17)	1.11 (0.87, 1.41)	1.06 (0.81, 1.39)
Fatty acids	D_1__Tenericutes;D_2__Mollicutes;D_3__Mollicutes RF39;D_4__uncultured bacterium;D_5__uncultured bacterium	17.12	21.53	16.32	1.04 (0.93, 1.17)	0.87	0.6	0.98 (0.79, 1.22)	1.12 (0.93, 1.34)	1.00 (0.82, 1.22)
Fatty acids	D_1__Tenericutes;D_2__Mollicutes;D_3__Mycoplasmatales;D_4__Mycoplasmataceae;D_5__Mycoplasma	41.64	50.42	40.3	0.98 (0.90, 1.07)	0.92	0.47	0.96 (0.81, 1.13)	0.94 (0.81, 1.08)	1.06 (0.92, 1.22)
Refined grains	D_1__Actinobacteria;D_2__Actinobacteria;D_3__Actinomycetales;D_4__Actinomycetaceae;D_5__F0332	54.58	68.71	66.98	0.98 (0.90, 1.08)	0.95	0.36	1.08 (0.92, 1.27)	0.94 (0.81, 1.09)	0.94 (0.81, 1.10)
Refined grains	D_1__Actinobacteria;D_2__Actinobacteria;D_3__Actinomycetales;D_4__Actinomycetaceae;D_5__Mobiluncus	7.65	6.56	6.44	1.16 (0.97, 1.39)	0.82	0.22	1.11 (0.79, 1.57)	1.00 (0.76, 1.33)	1.46 (1.05, 2.02)
Refined grains	D_1__Actinobacteria;D_2__Actinobacteria;D_3__Bifidobacteriales;D_4__Bifidobacteriaceae;D_5__Bifidobacterium	44.04	50.84	52.29	0.95 (0.87, 1.04)	0.88	0.35	0.98 (0.83, 1.15)	1.01 (0.88, 1.17)	0.87 (0.75, 1.02)
Refined grains	D_1__Actinobacteria;D_2__Actinobacteria;D_3__Bifidobacteriales;D_4__Bifidobacteriaceae;Other	41.49	44.74	46.95	0.96 (0.88, 1.04)	0.88	0.27	1.07 (0.91, 1.26)	0.94 (0.81, 1.09)	0.90 (0.78, 1.04)
Refined grains	D_1__Actinobacteria;D_2__Coriobacteriia;D_3__Coriobacteriales;D_4__Atopobiaceae;D_5__Olsenella	11.27	18.64	17.12	1.04 (0.93, 1.17)	0.88	0.06	1.42 (1.00, 2.02)	0.92 (0.78, 1.09)	1.11 (0.92, 1.34)
Refined grains	D_1__Actinobacteria;D_2__Coriobacteriia;D_3__Coriobacteriales;D_4__Eggerthellaceae;D_5__Cryptobacterium	29.26	23.46	25.51	1.01 (0.92, 1.12)	0.96	0.11	1.18 (0.98, 1.43)	1.01 (0.85, 1.20)	0.90 (0.77, 1.06)
Refined grains	D_1__Bacteroidetes;D_2__Bacteroidia;D_3__Bacteroidales;D_4__Bacteroidaceae;D_5__Bacteroides	8.71	12.68	9.88	1.12 (0.98, 1.28)	0.82	0.23	1.34 (1.01, 1.77)	0.99 (0.81, 1.22)	1.17 (0.91, 1.50)
Refined grains	D_1__Bacteroidetes;D_2__Bacteroidia;D_3__Bacteroidales;D_4__Bacteroidales Incertae Sedis;D_5__Phocaeicola	7.94	17.84	10.32	0.95 (0.84, 1.07)	0.88	0.76	0.86 (0.66, 1.14)	0.97 (0.82, 1.16)	0.96 (0.76, 1.21)
Refined grains	D_1__Bacteroidetes;D_2__Bacteroidia;D_3__Bacteroidales;D_4__Paludibacteraceae;D_5__F0058	67.88	69.96	68.38	0.96 (0.88, 1.05)	0.88	0.01	1.10 (0.94, 1.29)	0.81 (0.70, 0.93)	1.03 (0.88, 1.20)
Refined grains	D_1__Bacteroidetes;D_2__Bacteroidia;D_3__Bacteroidales;D_4__Prevotellaceae;D_5__Prevotella 2	76.02	77.79	75.2	0.98 (0.89, 1.08)	0.94	0.05	1.17 (0.98, 1.40)	0.89 (0.75, 1.06)	0.91 (0.77, 1.07)
Refined grains	D_1__Bacteroidetes;D_2__Bacteroidia;D_3__Bacteroidales;D_4__Prevotellaceae;D_5__uncultured	4.59	5.63	5.97	1.00 (0.83, 1.21)	1	0.2	1.25 (0.85, 1.83)	1.07 (0.79, 1.46)	0.82 (0.61, 1.10)
Refined grains	D_1__Bacteroidetes;D_2__Bacteroidia;D_3__Bacteroidales;D_4__Prevotellaceae;Other	19.29	24.13	24.34	0.96 (0.87, 1.06)	0.88	0.6	1.06 (0.85, 1.31)	0.94 (0.81, 1.10)	0.92 (0.78, 1.10)
Refined grains	D_1__Bacteroidetes;D_2__Bacteroidia;D_3__Bacteroidales;D_4__Rikenellaceae;D_5__Rikenellaceae RC9 gut group	16.6	15.54	15.47	0.95 (0.84, 1.06)	0.88	0.97	0.97 (0.77, 1.21)	0.95 (0.78, 1.15)	0.93 (0.76, 1.13)
Refined grains	D_1__Bacteroidetes;D_2__Bacteroidia;D_3__Bacteroidales;D_4__Tannerellaceae;D_5__Tannerella	74.16	78.55	76.85	1.04 (0.94, 1.15)	0.88	0.1	1.19 (1.00, 1.42)	0.91 (0.77, 1.08)	1.05 (0.89, 1.23)
Refined grains	D_1__Bacteroidetes;D_2__Bacteroidia;D_3__Sphingobacteriales;D_4__Lentimicrobiaceae;D_5__unidentified	33.39	21.27	24.5	1.00 (0.91, 1.11)	0.99	0.84	1.05 (0.88, 1.24)	0.98 (0.82, 1.17)	0.98 (0.82, 1.16)
Refined grains	D_1__Cyanobacteria;D_2__Oxyphotobacteria;D_3__Chloroplast;D_4__Citrus maxima;D_5__Citrus maxima	6.53	13.82	8.97	0.97 (0.85, 1.11)	0.92	0.48	1.13 (0.85, 1.51)	0.92 (0.75, 1.12)	0.94 (0.74, 1.19)
Refined grains	D_1__Cyanobacteria;D_2__Oxyphotobacteria;D_3__Chloroplast;Other;Other	19.59	29.7	20.89	1.00 (0.91, 1.10)	1	0.95	1.00 (0.82, 1.21)	1.02 (0.87, 1.19)	0.98 (0.82, 1.17)
Refined grains	D_1__Firmicutes;D_2__Bacilli;D_3__Bacillales;D_4__Staphylococcaceae;D_5__Staphylococcus	22.25	29.95	22.61	0.91 (0.83, 1.00)	0.73	0.1	0.85 (0.71, 1.02)	1.04 (0.89, 1.20)	0.82 (0.69, 0.98)
Refined grains	D_1__Firmicutes;D_2__Bacilli;D_3__Lactobacillales;D_4__Streptococcaceae;D_5__Lactococcus	6.58	12.95	8.48	0.99 (0.87, 1.13)	0.97	0.46	0.96 (0.73, 1.26)	0.92 (0.75, 1.13)	1.12 (0.88, 1.42)
Refined grains	D_1__Firmicutes;D_2__Clostridia;D_3__Clostridiales;D_4__Clostridiales vadinBB60 group;Other	8.98	9.51	11.95	1.08 (0.93, 1.25)	0.88	0.39	1.21 (0.84, 1.74)	1.15 (0.93, 1.42)	0.95 (0.75, 1.20)
Refined grains	D_1__Firmicutes;D_2__Clostridia;D_3__Clostridiales;D_4__Defluviitaleaceae;D_5__Defluviitaleaceae UCG-011	18.9	18.8	17.11	1.04 (0.93, 1.16)	0.88	0.7	0.97 (0.79, 1.18)	1.09 (0.91, 1.30)	1.05 (0.84, 1.32)
Refined grains	D_1__Firmicutes;D_2__Clostridia;D_3__Clostridiales;D_4__Eubacteriaceae;D_5__Pseudoramibacter	9.73	19.35	19.2	0.96 (0.86, 1.07)	0.88	0.98	0.96 (0.74, 1.25)	0.97 (0.83, 1.14)	0.94 (0.80, 1.12)
Refined grains	D_1__Firmicutes;D_2__Clostridia;D_3__Clostridiales;D_4__Family XI;D_5__Peptoniphilus	9.18	8.67	6.99	0.96 (0.82, 1.11)	0.9	0.09	1.28 (0.94, 1.74)	0.92 (0.72, 1.17)	0.83 (0.65, 1.06)
Refined grains	D_1__Firmicutes;D_2__Clostridia;D_3__Clostridiales;D_4__Family XIII;D_5__Family XIII UCG-001	59.14	56.59	57.96	0.93 (0.83, 1.05)	0.88	0.18	1.05 (0.82, 1.35)	0.99 (0.83, 1.19)	0.81 (0.67, 0.98)
Refined grains	D_1__Firmicutes;D_2__Clostridia;D_3__Clostridiales;D_4__Family XIII;D_5__[Eubacterium] brachy group	12.72	12.02	14.37	1.05 (0.96, 1.14)	0.97	0.08	1.17 (0.99, 1.37)	0.92 (0.80, 1.07)	1.10 (0.95, 1.27)
Refined grains	D_1__Firmicutes;D_2__Clostridia;D_3__Clostridiales;D_4__Family XIII;D_5__[Eubacterium] saphenum group	16.33	16.12	14.72	1.01 (0.88, 1.15)	0.88	0.23	1.19 (0.90, 1.58)	0.88 (0.71, 1.10)	1.04 (0.84, 1.29)
Refined grains	D_1__Firmicutes;D_2__Clostridia;D_3__Clostridiales;D_4__Family XIII;D_5__uncultured	17.6	18.97	18.75	1.05 (0.93, 1.17)	0.88	0.2	1.26 (1.00, 1.60)	0.97 (0.82, 1.16)	1.01 (0.84, 1.22)
Refined grains	D_1__Firmicutes;D_2__Clostridia;D_3__Clostridiales;D_4__Lachnospiraceae;D_5__Butyrivibrio 2	54.34	48.82	44.04	0.99 (0.91, 1.07)	0.96	0.3	1.06 (0.91, 1.24)	0.91 (0.79, 1.04)	1.02 (0.88, 1.17)
Refined grains	D_1__Firmicutes;D_2__Clostridia;D_3__Clostridiales;D_4__Lachnospiraceae;D_5__Catonella	50.19	53.93	56.43	1.03 (0.94, 1.12)	0.89	0.55	1.01 (0.86, 1.18)	1.09 (0.95, 1.25)	0.98 (0.84, 1.13)
Refined grains	D_1__Firmicutes;D_2__Clostridia;D_3__Clostridiales;D_4__Lachnospiraceae;D_5__Howardella	10.75	14.95	11.28	0.95 (0.84, 1.07)	0.88	0.41	0.88 (0.68, 1.13)	1.05 (0.86, 1.28)	0.89 (0.73, 1.09)
Refined grains	D_1__Firmicutes;D_2__Clostridia;D_3__Clostridiales;D_4__Lachnospiraceae;D_5__Johnsonella	45.28	51.58	46.62	1.02 (0.94, 1.12)	0.92	0.13	1.10 (0.94, 1.29)	0.91 (0.79, 1.05)	1.09 (0.93, 1.27)
Refined grains	D_1__Firmicutes;D_2__Clostridia;D_3__Clostridiales;D_4__Lachnospiraceae;D_5__Shuttleworthia	24.5	24.94	22.25	0.98 (0.89, 1.08)	0.94	0.39	1.06 (0.87, 1.30)	1.01 (0.86, 1.18)	0.89 (0.75, 1.06)
Refined grains	D_1__Firmicutes;D_2__Clostridia;D_3__Clostridiales;D_4__Lachnospiraceae;Other	34.69	31.1	30.55	1.00 (0.91, 1.09)	0.99	0.98	1.00 (0.84, 1.18)	0.99 (0.85, 1.15)	1.01 (0.86, 1.18)
Refined grains	D_1__Firmicutes;D_2__Clostridia;D_3__Clostridiales;D_4__Peptococcaceae;D_5__Peptococcus	51.42	45.01	41.85	1.04 (0.96, 1.14)	0.88	0.05	1.20 (1.03, 1.41)	0.93 (0.80, 1.07)	1.04 (0.90, 1.22)
Refined grains	D_1__Firmicutes;D_2__Clostridia;D_3__Clostridiales;D_4__Peptostreptococcaceae;D_5__Filifactor	42.76	37.9	37.67	0.99 (0.90, 1.10)	0.97	0.5	1.09 (0.90, 1.32)	0.93 (0.79, 1.10)	0.99 (0.83, 1.18)
Refined grains	D_1__Firmicutes;D_2__Clostridia;D_3__Clostridiales;D_4__Peptostreptococcaceae;D_5__[Eubacterium] yurii group	26.81	23.22	26.82	1.01 (0.92, 1.10)	0.97	0.24	1.06 (0.90, 1.24)	0.91 (0.79, 1.05)	1.07 (0.92, 1.25)
Refined grains	D_1__Firmicutes;D_2__Clostridia;D_3__Clostridiales;D_4__Peptostreptococcaceae;Other	9.3	6.84	7.1	0.96 (0.82, 1.12)	0.92	0.87	0.97 (0.73, 1.30)	1.00 (0.76, 1.32)	0.91 (0.69, 1.18)
Refined grains	D_1__Firmicutes;D_2__Erysipelotrichia;D_3__Erysipelotrichales;D_4__Erysipelotrichaceae;D_5__Eggerthia	14.63	10.03	8.54	0.89 (0.78, 1.02)	0.8	0.39	1.05 (0.80, 1.38)	0.87 (0.71, 1.06)	0.83 (0.66, 1.04)
Refined grains	D_1__Firmicutes;D_2__Erysipelotrichia;D_3__Erysipelotrichales;D_4__Erysipelotrichaceae;D_5__Erysipelotrichaceae UCG-006	14.66	13	9.64	0.98 (0.86, 1.12)	0.95	0.92	0.99 (0.78, 1.26)	0.95 (0.78, 1.15)	1.01 (0.77, 1.32)
Refined grains	D_1__Firmicutes;D_2__Erysipelotrichia;D_3__Erysipelotrichales;D_4__Erysipelotrichaceae;D_5__Erysipelotrichaceae UCG-007	27.74	20.33	24.88	0.99 (0.89, 1.09)	0.95	0.03	1.21 (1.00, 1.47)	0.87 (0.74, 1.02)	0.97 (0.83, 1.15)
Refined grains	D_1__Firmicutes;D_2__Negativicutes;D_3__Selenomonadales;D_4__Veillonellaceae;D_5__Anaeroglobus	44.4	58.28	49.16	0.97 (0.89, 1.06)	0.88	0.13	1.05 (0.89, 1.23)	0.86 (0.75, 1.00)	1.03 (0.89, 1.19)
Refined grains	D_1__Firmicutes;D_2__Negativicutes;D_3__Selenomonadales;D_4__Veillonellaceae;D_5__Selenomonas	56.83	67.91	56.74	0.99 (0.91, 1.08)	0.97	0.93	0.97 (0.83, 1.13)	1.01 (0.88, 1.17)	1.00 (0.86, 1.16)
Refined grains	D_1__Firmicutes;D_2__Negativicutes;D_3__Selenomonadales;D_4__Veillonellaceae;D_5__Selenomonas 4	21.37	29.34	19.83	0.90 (0.82, 1.00)	0.73	0.34	0.99 (0.81, 1.20)	0.83 (0.72, 0.97)	0.95 (0.79, 1.15)
Refined grains	D_1__Firmicutes;D_2__Negativicutes;D_3__Selenomonadales;D_4__Veillonellaceae;D_5__uncultured	26.46	18.62	22.04	1.01 (0.91, 1.13)	0.96	0.37	1.08 (0.89, 1.32)	0.92 (0.77, 1.09)	1.06 (0.89, 1.27)
Refined grains	D_1__Patescibacteria;D_2__Gracilibacteria;D_3__Absconditabacteriales (SR1);D_4__uncultured bacterium;D_5__uncultured bacterium	52.19	38.25	43.93	1.02 (0.93, 1.11)	0.94	0.57	0.99 (0.84, 1.17)	0.98 (0.85, 1.14)	1.09 (0.94, 1.27)
Refined grains	D_1__Patescibacteria;D_2__Gracilibacteria;D_3__Gracilibacteria bacterium oral taxon 873;D_4__Gracilibacteria bacterium oral taxon 873;D_5__Gracilibacteria bacterium oral taxon 873	7.31	6.06	8.54	0.93 (0.79, 1.08)	0.88	0.09	0.77 (0.60, 0.99)	0.93 (0.69, 1.25)	1.16 (0.88, 1.53)
Refined grains	D_1__Patescibacteria;D_2__Gracilibacteria;D_3__JGI 0000069-P22;D_4__uncultured bacterium;D_5__uncultured bacterium	26.15	20.91	20.9	0.89 (0.80, 1.00)	0.73	0.31	0.85 (0.70, 1.04)	0.84 (0.71, 1.00)	1.03 (0.83, 1.27)
Refined grains	D_1__Patescibacteria;D_2__Saccharimonadia;D_3__Saccharimonadales;D_4__Saccharimonadaceae;D_5__uncultured bacterium	53.63	57.98	50.76	0.98 (0.90, 1.06)	0.92	0.67	0.97 (0.83, 1.14)	0.94 (0.81, 1.08)	1.03 (0.89, 1.18)
Refined grains	D_1__Proteobacteria;D_2__Alphaproteobacteria;D_3__Rickettsiales;D_4__Mitochondria;D_5__Triticum aestivum (bread wheat)	8.16	7.17	7.8	0.93 (0.81, 1.07)	0.88	0.47	0.86 (0.66, 1.11)	1.05 (0.83, 1.33)	0.89 (0.71, 1.11)
Refined grains	D_1__Proteobacteria;D_2__Alphaproteobacteria;D_3__Rickettsiales;D_4__Mitochondria;Other	9.22	15.84	11.52	1.02 (0.89, 1.16)	0.96	0.61	1.12 (0.84, 1.50)	0.95 (0.79, 1.15)	1.05 (0.83, 1.33)
Refined grains	D_1__Proteobacteria;D_2__Deltaproteobacteria;D_3__Desulfobacterales;D_4__Desulfobulbaceae;D_5__Desulfobulbus	11.65	21.24	20.85	1.11 (0.99, 1.25)	0.73	6e-03	1.47 (1.12, 1.94)	0.92 (0.78, 1.09)	1.23 (1.02, 1.49)
Refined grains	D_1__Proteobacteria;D_2__Gammaproteobacteria;D_3__Betaproteobacteriales;D_4__Burkholderiaceae;Other	26.76	29.24	30.91	0.96 (0.88, 1.06)	0.88	0.32	0.99 (0.82, 1.19)	0.89 (0.76, 1.03)	1.05 (0.89, 1.25)
Refined grains	D_1__Proteobacteria;D_2__Gammaproteobacteria;D_3__Betaproteobacteriales;D_4__Neisseriaceae;D_5__Alysiella	14.26	12.57	13.22	1.10 (0.97, 1.25)	0.86	0.41	1.25 (0.98, 1.60)	1.10 (0.89, 1.35)	1.01 (0.82, 1.25)
Refined grains	D_1__Proteobacteria;D_2__Gammaproteobacteria;D_3__Betaproteobacteriales;D_4__Neisseriaceae;D_5__Eikenella	26.71	39.63	30.69	1.01 (0.92, 1.11)	0.96	0.09	1.22 (1.01, 1.47)	0.95 (0.82, 1.09)	0.96 (0.81, 1.13)
Refined grains	D_1__Proteobacteria;D_2__Gammaproteobacteria;D_3__Betaproteobacteriales;D_4__Neisseriaceae;D_5__Kingella	71.79	79.46	79.37	0.94 (0.85, 1.03)	0.88	0.54	1.01 (0.85, 1.19)	0.89 (0.75, 1.06)	0.90 (0.76, 1.08)
Refined grains	D_1__Proteobacteria;D_2__Gammaproteobacteria;D_3__Cardiobacteriales;D_4__Cardiobacteriaceae;D_5__Cardiobacterium	69.43	73.66	71.63	0.94 (0.86, 1.04)	0.88	0.54	0.94 (0.80, 1.10)	0.88 (0.75, 1.04)	1.01 (0.86, 1.18)
Refined grains	D_1__Synergistetes;D_2__Synergistia;D_3__Synergistales;D_4__Synergistaceae;D_5__Fretibacterium	31.45	36.86	34.1	0.95 (0.87, 1.04)	0.88	0.02	1.20 (0.98, 1.46)	0.85 (0.74, 0.98)	0.95 (0.81, 1.11)
Refined grains	D_1__Tenericutes;D_2__Mollicutes;D_3__Mollicutes RF39;D_4__Firmicutes oral clone FM046;D_5__Firmicutes oral clone FM046	10.97	11	8.34	1.08 (0.93, 1.25)	0.88	0.34	1.25 (0.96, 1.63)	0.97 (0.78, 1.21)	1.08 (0.77, 1.51)
Refined grains	D_1__Tenericutes;D_2__Mollicutes;D_3__Mollicutes RF39;D_4__uncultured bacterium;D_5__uncultured bacterium	17.12	21.53	16.32	0.94 (0.84, 1.05)	0.88	0.96	0.95 (0.77, 1.18)	0.92 (0.78, 1.09)	0.95 (0.76, 1.19)
Refined grains	D_1__Tenericutes;D_2__Mollicutes;D_3__Mycoplasmatales;D_4__Mycoplasmataceae;D_5__Mycoplasma	41.64	50.42	40.3	0.98 (0.90, 1.06)	0.92	0.24	1.05 (0.89, 1.23)	0.89 (0.78, 1.02)	1.03 (0.89, 1.19)
Sodium	D_1__Actinobacteria;D_2__Actinobacteria;D_3__Actinomycetales;D_4__Actinomycetaceae;D_5__F0332	54.58	68.71	66.98	1.00 (0.91, 1.09)	0.98	0.11	1.12 (0.96, 1.31)	0.99 (0.84, 1.16)	0.89 (0.76, 1.04)
Sodium	D_1__Actinobacteria;D_2__Actinobacteria;D_3__Actinomycetales;D_4__Actinomycetaceae;D_5__Mobiluncus	7.65	6.56	6.44	0.95 (0.80, 1.13)	0.81	0.95	0.99 (0.71, 1.37)	0.91 (0.67, 1.25)	0.95 (0.72, 1.25)
Sodium	D_1__Actinobacteria;D_2__Actinobacteria;D_3__Bifidobacteriales;D_4__Bifidobacteriaceae;D_5__Bifidobacterium	44.04	50.84	52.29	1.12 (1.02, 1.23)	0.14	0.02	1.32 (1.12, 1.55)	1.14 (0.98, 1.33)	0.97 (0.84, 1.12)
Sodium	D_1__Actinobacteria;D_2__Actinobacteria;D_3__Bifidobacteriales;D_4__Bifidobacteriaceae;Other	41.49	44.74	46.95	0.92 (0.84, 1.01)	0.25	0.49	0.97 (0.82, 1.13)	0.86 (0.74, 1.00)	0.95 (0.82, 1.10)
Sodium	D_1__Actinobacteria;D_2__Coriobacteriia;D_3__Coriobacteriales;D_4__Atopobiaceae;D_5__Olsenella	11.27	18.64	17.12	1.04 (0.92, 1.17)	0.8	0.03	1.33 (1.04, 1.70)	0.87 (0.72, 1.06)	1.06 (0.88, 1.28)
Sodium	D_1__Actinobacteria;D_2__Coriobacteriia;D_3__Coriobacteriales;D_4__Eggerthellaceae;D_5__Cryptobacterium	29.26	23.46	25.51	1.12 (1.02, 1.24)	0.15	0.13	1.30 (1.09, 1.54)	1.07 (0.90, 1.27)	1.03 (0.87, 1.22)
Sodium	D_1__Bacteroidetes;D_2__Bacteroidia;D_3__Bacteroidales;D_4__Bacteroidaceae;D_5__Bacteroides	8.71	12.68	9.88	1.02 (0.88, 1.18)	0.9	0.32	1.25 (0.92, 1.70)	0.98 (0.77, 1.25)	0.94 (0.75, 1.18)
Sodium	D_1__Bacteroidetes;D_2__Bacteroidia;D_3__Bacteroidales;D_4__Bacteroidales Incertae Sedis;D_5__Phocaeicola	7.94	17.84	10.32	0.92 (0.81, 1.04)	0.43	0.39	0.99 (0.75, 1.31)	0.96 (0.80, 1.15)	0.80 (0.63, 1.01)
Sodium	D_1__Bacteroidetes;D_2__Bacteroidia;D_3__Bacteroidales;D_4__Paludibacteraceae;D_5__F0058	67.88	69.96	68.38	0.89 (0.81, 0.98)	0.15	0.95	0.91 (0.77, 1.07)	0.90 (0.77, 1.05)	0.87 (0.75, 1.02)
Sodium	D_1__Bacteroidetes;D_2__Bacteroidia;D_3__Bacteroidales;D_4__Prevotellaceae;D_5__Prevotella 2	76.02	77.79	75.2	0.97 (0.87, 1.07)	0.8	0.03	1.15 (0.96, 1.38)	0.98 (0.81, 1.17)	0.82 (0.69, 0.98)
Sodium	D_1__Bacteroidetes;D_2__Bacteroidia;D_3__Bacteroidales;D_4__Prevotellaceae;D_5__uncultured	4.59	5.63	5.97	0.92 (0.78, 1.09)	0.62	0.73	1.01 (0.76, 1.34)	0.86 (0.64, 1.15)	0.90 (0.68, 1.19)
Sodium	D_1__Bacteroidetes;D_2__Bacteroidia;D_3__Bacteroidales;D_4__Prevotellaceae;Other	19.29	24.13	24.34	1.01 (0.92, 1.12)	0.9	0.01	1.26 (1.05, 1.52)	0.98 (0.83, 1.17)	0.87 (0.73, 1.03)
Sodium	D_1__Bacteroidetes;D_2__Bacteroidia;D_3__Bacteroidales;D_4__Rikenellaceae;D_5__Rikenellaceae RC9 gut group	16.6	15.54	15.47	0.98 (0.87, 1.10)	0.86	0.34	1.08 (0.90, 1.30)	0.89 (0.73, 1.09)	0.94 (0.76, 1.16)
Sodium	D_1__Bacteroidetes;D_2__Bacteroidia;D_3__Bacteroidales;D_4__Tannerellaceae;D_5__Tannerella	74.16	78.55	76.85	0.85 (0.77, 0.94)	0.05	0.24	0.96 (0.80, 1.15)	0.78 (0.65, 0.94)	0.82 (0.69, 0.97)
Sodium	D_1__Bacteroidetes;D_2__Bacteroidia;D_3__Sphingobacteriales;D_4__Lentimicrobiaceae;D_5__unidentified	33.39	21.27	24.5	0.90 (0.81, 1.00)	0.21	0.94	0.89 (0.76, 1.05)	0.89 (0.73, 1.08)	0.92 (0.78, 1.10)
Sodium	D_1__Cyanobacteria;D_2__Oxyphotobacteria;D_3__Chloroplast;D_4__Citrus maxima;D_5__Citrus maxima	6.53	13.82	8.97	1.05 (0.91, 1.22)	0.79	0.89	1.05 (0.76, 1.45)	1.10 (0.87, 1.38)	1.01 (0.79, 1.29)
Sodium	D_1__Cyanobacteria;D_2__Oxyphotobacteria;D_3__Chloroplast;Other;Other	19.59	29.7	20.89	1.02 (0.92, 1.13)	0.84	0.79	1.04 (0.86, 1.27)	0.98 (0.83, 1.15)	1.06 (0.89, 1.27)
Sodium	D_1__Firmicutes;D_2__Bacilli;D_3__Bacillales;D_4__Staphylococcaceae;D_5__Staphylococcus	22.25	29.95	22.61	0.90 (0.82, 1.00)	0.23	0.53	0.99 (0.82, 1.19)	0.89 (0.75, 1.06)	0.86 (0.72, 1.02)
Sodium	D_1__Firmicutes;D_2__Bacilli;D_3__Lactobacillales;D_4__Streptococcaceae;D_5__Lactococcus	6.58	12.95	8.48	0.86 (0.74, 0.99)	0.21	0.21	0.77 (0.57, 1.05)	0.79 (0.64, 0.98)	1.04 (0.80, 1.34)
Sodium	D_1__Firmicutes;D_2__Clostridia;D_3__Clostridiales;D_4__Clostridiales vadinBB60 group;Other	8.98	9.51	11.95	0.96 (0.83, 1.12)	0.84	0.24	1.13 (0.88, 1.45)	0.82 (0.62, 1.08)	0.93 (0.72, 1.21)
Sodium	D_1__Firmicutes;D_2__Clostridia;D_3__Clostridiales;D_4__Defluviitaleaceae;D_5__Defluviitaleaceae UCG-011	18.9	18.8	17.11	0.97 (0.87, 1.08)	0.81	0.41	1.08 (0.89, 1.32)	0.92 (0.76, 1.10)	0.92 (0.76, 1.13)
Sodium	D_1__Firmicutes;D_2__Clostridia;D_3__Clostridiales;D_4__Eubacteriaceae;D_5__Pseudoramibacter	9.73	19.35	19.2	0.98 (0.87, 1.09)	0.84	0.7	0.91 (0.73, 1.12)	1.02 (0.85, 1.22)	0.98 (0.81, 1.19)
Sodium	D_1__Firmicutes;D_2__Clostridia;D_3__Clostridiales;D_4__Family XI;D_5__Peptoniphilus	9.18	8.67	6.99	1.04 (0.89, 1.20)	0.84	0.3	1.21 (0.94, 1.55)	0.98 (0.75, 1.29)	0.91 (0.70, 1.19)
Sodium	D_1__Firmicutes;D_2__Clostridia;D_3__Clostridiales;D_4__Family XIII;D_5__Family XIII UCG-001	59.14	56.59	57.96	0.94 (0.84, 1.06)	0.96	0.25	1.04 (0.85, 1.28)	0.96 (0.80, 1.16)	0.82 (0.66, 1.01)
Sodium	D_1__Firmicutes;D_2__Clostridia;D_3__Clostridiales;D_4__Family XIII;D_5__[Eubacterium] brachy group	12.72	12.02	14.37	0.99 (0.91, 1.08)	0.96	0.33	1.08 (0.92, 1.27)	0.92 (0.79, 1.07)	0.99 (0.86, 1.15)
Sodium	D_1__Firmicutes;D_2__Clostridia;D_3__Clostridiales;D_4__Family XIII;D_5__[Eubacterium] saphenum group	16.33	16.12	14.72	0.99 (0.88, 1.12)	0.59	0.15	1.15 (0.94, 1.41)	0.85 (0.68, 1.07)	0.97 (0.78, 1.20)
Sodium	D_1__Firmicutes;D_2__Clostridia;D_3__Clostridiales;D_4__Family XIII;D_5__uncultured	17.6	18.97	18.75	0.94 (0.84, 1.05)	0.58	0.27	1.08 (0.88, 1.32)	0.87 (0.72, 1.04)	0.91 (0.75, 1.10)
Sodium	D_1__Firmicutes;D_2__Clostridia;D_3__Clostridiales;D_4__Lachnospiraceae;D_5__Butyrivibrio 2	54.34	48.82	44.04	0.95 (0.87, 1.04)	0.52	0.22	1.05 (0.90, 1.23)	0.87 (0.74, 1.01)	0.94 (0.81, 1.09)
Sodium	D_1__Firmicutes;D_2__Clostridia;D_3__Clostridiales;D_4__Lachnospiraceae;D_5__Catonella	50.19	53.93	56.43	0.94 (0.86, 1.03)	0.43	0.22	0.91 (0.77, 1.06)	1.05 (0.90, 1.22)	0.88 (0.76, 1.02)
Sodium	D_1__Firmicutes;D_2__Clostridia;D_3__Clostridiales;D_4__Lachnospiraceae;D_5__Howardella	10.75	14.95	11.28	0.97 (0.85, 1.10)	0.84	0.51	1.08 (0.86, 1.35)	0.95 (0.77, 1.17)	0.89 (0.70, 1.13)
Sodium	D_1__Firmicutes;D_2__Clostridia;D_3__Clostridiales;D_4__Lachnospiraceae;D_5__Johnsonella	45.28	51.58	46.62	0.92 (0.84, 1.00)	0.23	0.14	1.04 (0.89, 1.22)	0.87 (0.74, 1.01)	0.86 (0.74, 1.00)
Sodium	D_1__Firmicutes;D_2__Clostridia;D_3__Clostridiales;D_4__Lachnospiraceae;D_5__Shuttleworthia	24.5	24.94	22.25	1.02 (0.92, 1.13)	0.84	0.09	1.15 (0.96, 1.37)	1.06 (0.89, 1.25)	0.88 (0.74, 1.04)
Sodium	D_1__Firmicutes;D_2__Clostridia;D_3__Clostridiales;D_4__Lachnospiraceae;Other	34.69	31.1	30.55	1.00 (0.91, 1.10)	0.99	0.37	0.93 (0.79, 1.09)	0.99 (0.84, 1.16)	1.09 (0.93, 1.28)
Sodium	D_1__Firmicutes;D_2__Clostridia;D_3__Clostridiales;D_4__Peptococcaceae;D_5__Peptococcus	51.42	45.01	41.85	0.91 (0.83, 0.99)	0.21	0.71	0.96 (0.82, 1.12)	0.88 (0.75, 1.03)	0.89 (0.76, 1.04)
Sodium	D_1__Firmicutes;D_2__Clostridia;D_3__Clostridiales;D_4__Peptostreptococcaceae;D_5__Filifactor	42.76	37.9	37.67	0.93 (0.84, 1.03)	0.21	0.54	1.00 (0.84, 1.19)	0.87 (0.72, 1.04)	0.93 (0.79, 1.11)
Sodium	D_1__Firmicutes;D_2__Clostridia;D_3__Clostridiales;D_4__Peptostreptococcaceae;D_5__[Eubacterium] yurii group	26.81	23.22	26.82	0.91 (0.83, 1.00)	0.43	0.49	0.98 (0.84, 1.15)	0.90 (0.77, 1.05)	0.86 (0.73, 1.00)
Sodium	D_1__Firmicutes;D_2__Clostridia;D_3__Clostridiales;D_4__Peptostreptococcaceae;Other	9.3	6.84	7.1	0.93 (0.80, 1.08)	0.61	0.2	1.08 (0.86, 1.37)	0.80 (0.61, 1.05)	0.85 (0.64, 1.15)
Sodium	D_1__Firmicutes;D_2__Erysipelotrichia;D_3__Erysipelotrichales;D_4__Erysipelotrichaceae;D_5__Eggerthia	14.63	10.03	8.54	0.90 (0.78, 1.03)	0.36	0.24	1.02 (0.83, 1.26)	0.77 (0.59, 1.00)	0.86 (0.66, 1.12)
Sodium	D_1__Firmicutes;D_2__Erysipelotrichia;D_3__Erysipelotrichales;D_4__Erysipelotrichaceae;D_5__Erysipelotrichaceae UCG-006	14.66	13	9.64	0.99 (0.87, 1.12)	0.96	0.98	0.98 (0.81, 1.19)	1.01 (0.81, 1.25)	0.98 (0.75, 1.28)
Sodium	D_1__Firmicutes;D_2__Erysipelotrichia;D_3__Erysipelotrichales;D_4__Erysipelotrichaceae;D_5__Erysipelotrichaceae UCG-007	27.74	20.33	24.88	0.92 (0.83, 1.02)	0.35	7e-03	1.13 (0.95, 1.34)	0.88 (0.73, 1.07)	0.76 (0.64, 0.91)
Sodium	D_1__Firmicutes;D_2__Negativicutes;D_3__Selenomonadales;D_4__Veillonellaceae;D_5__Anaeroglobus	44.4	58.28	49.16	1.03 (0.94, 1.12)	0.8	0.95	1.05 (0.90, 1.22)	1.02 (0.87, 1.18)	1.02 (0.88, 1.18)
Sodium	D_1__Firmicutes;D_2__Negativicutes;D_3__Selenomonadales;D_4__Veillonellaceae;D_5__Selenomonas	56.83	67.91	56.74	0.99 (0.91, 1.09)	0.96	0.74	1.04 (0.89, 1.22)	0.98 (0.84, 1.15)	0.96 (0.82, 1.12)
Sodium	D_1__Firmicutes;D_2__Negativicutes;D_3__Selenomonadales;D_4__Veillonellaceae;D_5__Selenomonas 4	21.37	29.34	19.83	0.97 (0.88, 1.08)	0.84	0.37	0.91 (0.75, 1.10)	0.94 (0.80, 1.10)	1.08 (0.90, 1.29)
Sodium	D_1__Firmicutes;D_2__Negativicutes;D_3__Selenomonadales;D_4__Veillonellaceae;D_5__uncultured	26.46	18.62	22.04	1.04 (0.94, 1.15)	0.74	0.91	1.06 (0.90, 1.25)	1.05 (0.88, 1.26)	1.01 (0.85, 1.20)
Sodium	D_1__Patescibacteria;D_2__Gracilibacteria;D_3__Absconditabacteriales (SR1);D_4__uncultured bacterium;D_5__uncultured bacterium	52.19	38.25	43.93	0.97 (0.88, 1.06)	0.76	0.92	0.94 (0.80, 1.11)	0.98 (0.84, 1.14)	0.98 (0.84, 1.14)
Sodium	D_1__Patescibacteria;D_2__Gracilibacteria;D_3__Gracilibacteria bacterium oral taxon 873;D_4__Gracilibacteria bacterium oral taxon 873;D_5__Gracilibacteria bacterium oral taxon 873	7.31	6.06	8.54	1.04 (0.88, 1.23)	0.84	0.52	0.90 (0.67, 1.21)	1.10 (0.80, 1.52)	1.13 (0.85, 1.48)
Sodium	D_1__Patescibacteria;D_2__Gracilibacteria;D_3__JGI 0000069-P22;D_4__uncultured bacterium;D_5__uncultured bacterium	26.15	20.91	20.9	0.99 (0.88, 1.10)	0.9	0.88	0.99 (0.83, 1.19)	0.95 (0.78, 1.15)	1.01 (0.84, 1.23)
Sodium	D_1__Patescibacteria;D_2__Saccharimonadia;D_3__Saccharimonadales;D_4__Saccharimonadaceae;D_5__uncultured bacterium	53.63	57.98	50.76	0.95 (0.87, 1.03)	0.48	0.35	1.04 (0.89, 1.22)	0.90 (0.77, 1.04)	0.91 (0.79, 1.06)
Sodium	D_1__Proteobacteria;D_2__Alphaproteobacteria;D_3__Rickettsiales;D_4__Mitochondria;D_5__Triticum aestivum (bread wheat)	8.16	7.17	7.8	0.97 (0.82, 1.15)	0.89	0.74	0.96 (0.73, 1.27)	1.06 (0.79, 1.44)	0.90 (0.66, 1.22)
Sodium	D_1__Proteobacteria;D_2__Alphaproteobacteria;D_3__Rickettsiales;D_4__Mitochondria;Other	9.22	15.84	11.52	0.95 (0.83, 1.08)	0.74	0.44	1.09 (0.84, 1.41)	0.88 (0.71, 1.08)	0.93 (0.75, 1.16)
Sodium	D_1__Proteobacteria;D_2__Deltaproteobacteria;D_3__Desulfobacterales;D_4__Desulfobulbaceae;D_5__Desulfobulbus	11.65	21.24	20.85	0.91 (0.82, 1.02)	0.35	0.87	0.90 (0.72, 1.11)	0.89 (0.74, 1.07)	0.95 (0.79, 1.14)
Sodium	D_1__Proteobacteria;D_2__Gammaproteobacteria;D_3__Betaproteobacteriales;D_4__Burkholderiaceae;Other	26.76	29.24	30.91	0.97 (0.88, 1.07)	0.81	0.58	0.96 (0.81, 1.13)	0.92 (0.77, 1.09)	1.04 (0.88, 1.22)
Sodium	D_1__Proteobacteria;D_2__Gammaproteobacteria;D_3__Betaproteobacteriales;D_4__Neisseriaceae;D_5__Alysiella	14.26	12.57	13.22	1.00 (0.88, 1.13)	0.99	0.73	0.98 (0.79, 1.21)	0.96 (0.79, 1.17)	1.08 (0.86, 1.37)
Sodium	D_1__Proteobacteria;D_2__Gammaproteobacteria;D_3__Betaproteobacteriales;D_4__Neisseriaceae;D_5__Eikenella	26.71	39.63	30.69	0.90 (0.82, 0.99)	0.17	0.84	0.94 (0.79, 1.11)	0.88 (0.76, 1.03)	0.88 (0.75, 1.04)
Sodium	D_1__Proteobacteria;D_2__Gammaproteobacteria;D_3__Betaproteobacteriales;D_4__Neisseriaceae;D_5__Kingella	71.79	79.46	79.37	1.06 (0.95, 1.18)	0.58	0.01	1.27 (1.07, 1.51)	0.86 (0.71, 1.04)	1.05 (0.87, 1.27)
Sodium	D_1__Proteobacteria;D_2__Gammaproteobacteria;D_3__Cardiobacteriales;D_4__Cardiobacteriaceae;D_5__Cardiobacterium	69.43	73.66	71.63	0.99 (0.89, 1.09)	0.9	0.61	1.05 (0.88, 1.25)	0.93 (0.78, 1.11)	0.98 (0.83, 1.16)
Sodium	D_1__Synergistetes;D_2__Synergistia;D_3__Synergistales;D_4__Synergistaceae;D_5__Fretibacterium	31.45	36.86	34.1	0.99 (0.90, 1.08)	0.89	0.05	1.17 (0.98, 1.38)	0.89 (0.76, 1.03)	0.95 (0.82, 1.11)
Sodium	D_1__Tenericutes;D_2__Mollicutes;D_3__Mollicutes RF39;D_4__Firmicutes oral clone FM046;D_5__Firmicutes oral clone FM046	10.97	11	8.34	0.88 (0.77, 1.00)	0.24	0.63	0.95 (0.76, 1.18)	0.81 (0.64, 1.02)	0.88 (0.68, 1.13)
Sodium	D_1__Tenericutes;D_2__Mollicutes;D_3__Mollicutes RF39;D_4__uncultured bacterium;D_5__uncultured bacterium	17.12	21.53	16.32	0.81 (0.72, 0.92)	0.03	0.05	0.94 (0.77, 1.15)	0.67 (0.55, 0.82)	0.86 (0.70, 1.07)
Sodium	D_1__Tenericutes;D_2__Mollicutes;D_3__Mycoplasmatales;D_4__Mycoplasmataceae;D_5__Mycoplasma	41.64	50.42	40.3	0.97 (0.88, 1.05)	0.74	0.3	0.87 (0.74, 1.02)	0.99 (0.85, 1.15)	1.03 (0.89, 1.19)
Added sugar	D_1__Actinobacteria;D_2__Actinobacteria;D_3__Actinomycetales;D_4__Actinomycetaceae;D_5__F0332	54.58	68.71	66.98	1.15 (1.05, 1.25)	0.008	0.39	1.08 (0.91, 1.26)	1.12 (0.96, 1.30)	1.25 (1.07, 1.45)
Added sugar	D_1__Actinobacteria;D_2__Actinobacteria;D_3__Actinomycetales;D_4__Actinomycetaceae;D_5__Mobiluncus	7.65	6.56	6.44	1.19 (1.01, 1.39)	0.07	0.07	0.93 (0.71, 1.22)	1.44 (1.12, 1.85)	1.21 (0.88, 1.67)
Added sugar	D_1__Actinobacteria;D_2__Actinobacteria;D_3__Bifidobacteriales;D_4__Bifidobacteriaceae;D_5__Bifidobacterium	44.04	50.84	52.29	0.79 (0.73, 0.87)	< 0.0001	0.51	0.73 (0.62, 0.87)	0.80 (0.69, 0.93)	0.84 (0.72, 0.97)
Added sugar	D_1__Actinobacteria;D_2__Actinobacteria;D_3__Bifidobacteriales;D_4__Bifidobacteriaceae;Other	41.49	44.74	46.95	1.11 (1.01, 1.21)	0.05	0.82	1.08 (0.92, 1.27)	1.15 (0.99, 1.34)	1.09 (0.94, 1.26)
Added sugar	D_1__Actinobacteria;D_2__Coriobacteriia;D_3__Coriobacteriales;D_4__Atopobiaceae;D_5__Olsenella	11.27	18.64	17.12	0.93 (0.83, 1.03)	0.23	0.29	1.04 (0.81, 1.34)	0.98 (0.82, 1.16)	0.84 (0.71, 0.99)
Added sugar	D_1__Actinobacteria;D_2__Coriobacteriia;D_3__Coriobacteriales;D_4__Eggerthellaceae;D_5__Cryptobacterium	29.26	23.46	25.51	0.90 (0.82, 0.98)	0.04	0.96	0.88 (0.74, 1.04)	0.91 (0.77, 1.07)	0.90 (0.77, 1.05)
Added sugar	D_1__Bacteroidetes;D_2__Bacteroidia;D_3__Bacteroidales;D_4__Bacteroidaceae;D_5__Bacteroides	8.71	12.68	9.88	1.02 (0.87, 1.18)	0.88	0.07	0.77 (0.57, 1.03)	1.06 (0.85, 1.34)	1.22 (0.92, 1.61)
Added sugar	D_1__Bacteroidetes;D_2__Bacteroidia;D_3__Bacteroidales;D_4__Bacteroidales Incertae Sedis;D_5__Phocaeicola	7.94	17.84	10.32	1.00 (0.87, 1.16)	0.97	0.39	0.85 (0.60, 1.19)	1.11 (0.89, 1.38)	0.97 (0.77, 1.22)
Added sugar	D_1__Bacteroidetes;D_2__Bacteroidia;D_3__Bacteroidales;D_4__Paludibacteraceae;D_5__F0058	67.88	69.96	68.38	1.19 (1.09, 1.30)	0.001	0.48	1.23 (1.04, 1.46)	1.10 (0.94, 1.29)	1.25 (1.08, 1.44)
Added sugar	D_1__Bacteroidetes;D_2__Bacteroidia;D_3__Bacteroidales;D_4__Prevotellaceae;D_5__Prevotella 2	76.02	77.79	75.2	1.15 (1.04, 1.27)	0.01	0.2	1.08 (0.91, 1.30)	1.06 (0.89, 1.26)	1.28 (1.10, 1.49)
Added sugar	D_1__Bacteroidetes;D_2__Bacteroidia;D_3__Bacteroidales;D_4__Prevotellaceae;D_5__uncultured	4.59	5.63	5.97	1.25 (1.01, 1.55)	0.07	0.54	1.45 (1.01, 2.09)	1.25 (0.82, 1.90)	1.10 (0.79, 1.54)
Added sugar	D_1__Bacteroidetes;D_2__Bacteroidia;D_3__Bacteroidales;D_4__Prevotellaceae;Other	19.29	24.13	24.34	1.01 (0.91, 1.12)	0.91	0.39	0.90 (0.74, 1.10)	1.02 (0.85, 1.21)	1.09 (0.91, 1.29)
Added sugar	D_1__Bacteroidetes;D_2__Bacteroidia;D_3__Bacteroidales;D_4__Rikenellaceae;D_5__Rikenellaceae RC9 gut group	16.6	15.54	15.47	1.05 (0.93, 1.19)	0.5	0.74	0.99 (0.80, 1.23)	1.06 (0.85, 1.32)	1.11 (0.91, 1.36)
Added sugar	D_1__Bacteroidetes;D_2__Bacteroidia;D_3__Bacteroidales;D_4__Tannerellaceae;D_5__Tannerella	74.16	78.55	76.85	1.21 (1.10, 1.33)	0.0008	0.57	1.11 (0.93, 1.33)	1.26 (1.07, 1.48)	1.24 (1.06, 1.44)
Added sugar	D_1__Bacteroidetes;D_2__Bacteroidia;D_3__Sphingobacteriales;D_4__Lentimicrobiaceae;D_5__unidentified	33.39	21.27	24.5	1.11 (1.00, 1.24)	0.08	0.35	1.16 (0.97, 1.38)	1.00 (0.83, 1.20)	1.19 (0.99, 1.44)
Added sugar	D_1__Cyanobacteria;D_2__Oxyphotobacteria;D_3__Chloroplast;D_4__Citrus maxima;D_5__Citrus maxima	6.53	13.82	8.97	1.01 (0.88, 1.16)	0.91	0.85	1.11 (0.77, 1.59)	0.98 (0.80, 1.21)	1.01 (0.80, 1.27)
Added sugar	D_1__Cyanobacteria;D_2__Oxyphotobacteria;D_3__Chloroplast;Other;Other	19.59	29.7	20.89	1.02 (0.92, 1.14)	0.78	0.43	0.91 (0.74, 1.12)	1.09 (0.91, 1.30)	1.04 (0.87, 1.23)
Added sugar	D_1__Firmicutes;D_2__Bacilli;D_3__Bacillales;D_4__Staphylococcaceae;D_5__Staphylococcus	22.25	29.95	22.61	1.04 (0.94, 1.15)	0.58	0.39	1.05 (0.86, 1.28)	1.13 (0.94, 1.35)	0.95 (0.81, 1.12)
Added sugar	D_1__Firmicutes;D_2__Bacilli;D_3__Lactobacillales;D_4__Streptococcaceae;D_5__Lactococcus	6.58	12.95	8.48	1.30 (1.11, 1.52)	0.005	0.04	1.03 (0.73, 1.45)	1.66 (1.29, 2.12)	1.13 (0.87, 1.46)
Added sugar	D_1__Firmicutes;D_2__Clostridia;D_3__Clostridiales;D_4__Clostridiales vadinBB60 group;Other	8.98	9.51	11.95	1.12 (0.96, 1.30)	0.22	0.06	0.89 (0.67, 1.19)	1.42 (1.09, 1.85)	1.07 (0.83, 1.37)
Added sugar	D_1__Firmicutes;D_2__Clostridia;D_3__Clostridiales;D_4__Defluviitaleaceae;D_5__Defluviitaleaceae UCG-011	18.9	18.8	17.11	1.12 (0.99, 1.27)	0.11	0.07	0.97 (0.79, 1.20)	1.39 (1.11, 1.74)	1.07 (0.86, 1.33)
Added sugar	D_1__Firmicutes;D_2__Clostridia;D_3__Clostridiales;D_4__Eubacteriaceae;D_5__Pseudoramibacter	9.73	19.35	19.2	1.07 (0.95, 1.20)	0.37	0.49	1.24 (0.94, 1.65)	1.02 (0.84, 1.22)	1.05 (0.88, 1.25)
Added sugar	D_1__Firmicutes;D_2__Clostridia;D_3__Clostridiales;D_4__Family XI;D_5__Peptoniphilus	9.18	8.67	6.99	0.96 (0.84, 1.10)	0.65	0.09	0.77 (0.59, 1.00)	1.13 (0.90, 1.42)	0.97 (0.77, 1.21)
Added sugar	D_1__Firmicutes;D_2__Clostridia;D_3__Clostridiales;D_4__Family XIII;D_5__Family XIII UCG-001	59.14	56.59	57.96	1.12 (0.99, 1.27)	0.08	0.81	1.17 (0.94, 1.44)	1.07 (0.87, 1.30)	1.14 (0.92, 1.43)
Added sugar	D_1__Firmicutes;D_2__Clostridia;D_3__Clostridiales;D_4__Family XIII;D_5__[Eubacterium] brachy group	12.72	12.02	14.37	1.09 (1.00, 1.20)	0.24	0.77	1.09 (0.92, 1.28)	1.14 (0.98, 1.33)	1.06 (0.91, 1.23)
Added sugar	D_1__Firmicutes;D_2__Clostridia;D_3__Clostridiales;D_4__Family XIII;D_5__[Eubacterium] saphenum group	16.33	16.12	14.72	1.10 (0.96, 1.26)	0.11	0.24	0.92 (0.72, 1.18)	1.20 (0.95, 1.52)	1.17 (0.93, 1.48)
Added sugar	D_1__Firmicutes;D_2__Clostridia;D_3__Clostridiales;D_4__Family XIII;D_5__uncultured	17.6	18.97	18.75	1.14 (1.01, 1.28)	0.06	0.74	1.12 (0.90, 1.39)	1.09 (0.90, 1.31)	1.21 (0.99, 1.48)
Added sugar	D_1__Firmicutes;D_2__Clostridia;D_3__Clostridiales;D_4__Lachnospiraceae;D_5__Butyrivibrio 2	54.34	48.82	44.04	1.16 (1.06, 1.26)	0.006	0.27	1.04 (0.88, 1.22)	1.23 (1.06, 1.44)	1.19 (1.02, 1.39)
Added sugar	D_1__Firmicutes;D_2__Clostridia;D_3__Clostridiales;D_4__Lachnospiraceae;D_5__Catonella	50.19	53.93	56.43	1.15 (1.05, 1.26)	0.006	0.28	1.03 (0.88, 1.21)	1.22 (1.05, 1.43)	1.18 (1.02, 1.37)
Added sugar	D_1__Firmicutes;D_2__Clostridia;D_3__Clostridiales;D_4__Lachnospiraceae;D_5__Howardella	10.75	14.95	11.28	0.95 (0.84, 1.08)	0.5	0.54	1.06 (0.84, 1.33)	0.93 (0.76, 1.13)	0.90 (0.73, 1.10)
Added sugar	D_1__Firmicutes;D_2__Clostridia;D_3__Clostridiales;D_4__Lachnospiraceae;D_5__Johnsonella	45.28	51.58	46.62	1.14 (1.04, 1.25)	0.01	0.03	0.95 (0.80, 1.12)	1.26 (1.08, 1.47)	1.22 (1.05, 1.43)
Added sugar	D_1__Firmicutes;D_2__Clostridia;D_3__Clostridiales;D_4__Lachnospiraceae;D_5__Shuttleworthia	24.5	24.94	22.25	0.97 (0.88, 1.07)	0.64	0.47	1.01 (0.85, 1.22)	0.90 (0.76, 1.05)	1.02 (0.87, 1.19)
Added sugar	D_1__Firmicutes;D_2__Clostridia;D_3__Clostridiales;D_4__Lachnospiraceae;Other	34.69	31.1	30.55	1.04 (0.95, 1.15)	0.49	0.87	1.06 (0.89, 1.26)	1.07 (0.90, 1.27)	1.01 (0.86, 1.18)
Added sugar	D_1__Firmicutes;D_2__Clostridia;D_3__Clostridiales;D_4__Peptococcaceae;D_5__Peptococcus	51.42	45.01	41.85	1.21 (1.10, 1.33)	0.0005	0.88	1.24 (1.05, 1.46)	1.22 (1.04, 1.44)	1.17 (1.00, 1.37)
Added sugar	D_1__Firmicutes;D_2__Clostridia;D_3__Clostridiales;D_4__Peptostreptococcaceae;D_5__Filifactor	42.76	37.9	37.67	1.10 (0.99, 1.23)	0.01	0.87	1.07 (0.89, 1.29)	1.09 (0.89, 1.33)	1.15 (0.96, 1.37)
Added sugar	D_1__Firmicutes;D_2__Clostridia;D_3__Clostridiales;D_4__Peptostreptococcaceae;D_5__[Eubacterium] yurii group	26.81	23.22	26.82	1.15 (1.05, 1.27)	0.12	0.83	1.10 (0.93, 1.31)	1.16 (0.99, 1.37)	1.18 (1.01, 1.39)
Added sugar	D_1__Firmicutes;D_2__Clostridia;D_3__Clostridiales;D_4__Peptostreptococcaceae;Other	9.3	6.84	7.1	1.33 (1.09, 1.62)	0.01	0.21	1.60 (1.15, 2.20)	1.41 (0.94, 2.14)	1.06 (0.77, 1.47)
Added sugar	D_1__Firmicutes;D_2__Erysipelotrichia;D_3__Erysipelotrichales;D_4__Erysipelotrichaceae;D_5__Eggerthia	14.63	10.03	8.54	1.16 (0.98, 1.37)	0.14	0.28	1.00 (0.78, 1.28)	1.27 (0.93, 1.73)	1.38 (0.96, 1.98)
Added sugar	D_1__Firmicutes;D_2__Erysipelotrichia;D_3__Erysipelotrichales;D_4__Erysipelotrichaceae;D_5__Erysipelotrichaceae UCG-006	14.66	13	9.64	1.04 (0.91, 1.17)	0.65	0.44	0.93 (0.75, 1.15)	1.06 (0.86, 1.31)	1.13 (0.91, 1.42)
Added sugar	D_1__Firmicutes;D_2__Erysipelotrichia;D_3__Erysipelotrichales;D_4__Erysipelotrichaceae;D_5__Erysipelotrichaceae UCG-007	27.74	20.33	24.88	1.25 (1.12, 1.40)	0.0004	0.3	1.12 (0.93, 1.36)	1.26 (1.04, 1.53)	1.39 (1.15, 1.67)
Added sugar	D_1__Firmicutes;D_2__Negativicutes;D_3__Selenomonadales;D_4__Veillonellaceae;D_5__Anaeroglobus	44.4	58.28	49.16	1.01 (0.93, 1.11)	0.81	0.95	1.04 (0.88, 1.22)	1.00 (0.86, 1.16)	1.01 (0.87, 1.16)
Added sugar	D_1__Firmicutes;D_2__Negativicutes;D_3__Selenomonadales;D_4__Veillonellaceae;D_5__Selenomonas	56.83	67.91	56.74	1.01 (0.93, 1.11)	0.81	0.99	1.01 (0.85, 1.19)	1.01 (0.86, 1.18)	1.02 (0.88, 1.18)
Added sugar	D_1__Firmicutes;D_2__Negativicutes;D_3__Selenomonadales;D_4__Veillonellaceae;D_5__Selenomonas 4	21.37	29.34	19.83	1.06 (0.96, 1.18)	0.3	0.26	1.21 (0.99, 1.47)	1.05 (0.89, 1.24)	0.97 (0.82, 1.16)
Added sugar	D_1__Firmicutes;D_2__Negativicutes;D_3__Selenomonadales;D_4__Veillonellaceae;D_5__uncultured	26.46	18.62	22.04	0.96 (0.87, 1.06)	0.49	0.77	1.01 (0.85, 1.20)	0.94 (0.79, 1.12)	0.93 (0.80, 1.09)
Added sugar	D_1__Patescibacteria;D_2__Gracilibacteria;D_3__Absconditabacteriales (SR1);D_4__uncultured bacterium;D_5__uncultured bacterium	52.19	38.25	43.93	1.13 (1.03, 1.24)	0.02	0.27	1.03 (0.87, 1.21)	1.25 (1.05, 1.49)	1.14 (0.98, 1.32)
Added sugar	D_1__Patescibacteria;D_2__Gracilibacteria;D_3__Gracilibacteria bacterium oral taxon 873;D_4__Gracilibacteria bacterium oral taxon 873;D_5__Gracilibacteria bacterium oral taxon 873	7.31	6.06	8.54	1.27 (1.03, 1.56)	0.05	0.88	1.20 (0.81, 1.79)	1.37 (0.94, 2.00)	1.24 (0.91, 1.70)
Added sugar	D_1__Patescibacteria;D_2__Gracilibacteria;D_3__JGI 0000069-P22;D_4__uncultured bacterium;D_5__uncultured bacterium	26.15	20.91	20.9	1.25 (1.11, 1.42)	0.001	0.19	1.12 (0.92, 1.37)	1.48 (1.18, 1.85)	1.23 (0.99, 1.53)
Added sugar	D_1__Patescibacteria;D_2__Saccharimonadia;D_3__Saccharimonadales;D_4__Saccharimonadaceae;D_5__uncultured bacterium	53.63	57.98	50.76	1.18 (1.08, 1.29)	0.001	0.05	1.00 (0.85, 1.17)	1.27 (1.10, 1.48)	1.25 (1.08, 1.45)
Added sugar	D_1__Proteobacteria;D_2__Alphaproteobacteria;D_3__Rickettsiales;D_4__Mitochondria;D_5__Triticum aestivum (bread wheat)	8.16	7.17	7.8	0.93 (0.79, 1.10)	0.5	0.93	0.93 (0.69, 1.26)	0.89 (0.63, 1.25)	0.96 (0.75, 1.23)
Added sugar	D_1__Proteobacteria;D_2__Alphaproteobacteria;D_3__Rickettsiales;D_4__Mitochondria;Other	9.22	15.84	11.52	1.02 (0.89, 1.15)	0.86	0.67	0.93 (0.73, 1.19)	1.09 (0.86, 1.37)	1.02 (0.84, 1.24)
Added sugar	D_1__Proteobacteria;D_2__Deltaproteobacteria;D_3__Desulfobacterales;D_4__Desulfobulbaceae;D_5__Desulfobulbus	11.65	21.24	20.85	1.16 (1.02, 1.30)	0.04	0.26	1.22 (0.92, 1.63)	1.28 (1.05, 1.56)	1.03 (0.86, 1.24)
Added sugar	D_1__Proteobacteria;D_2__Gammaproteobacteria;D_3__Betaproteobacteriales;D_4__Burkholderiaceae;Other	26.76	29.24	30.91	1.18 (1.07, 1.31)	0.005	0.5	1.30 (1.07, 1.57)	1.12 (0.93, 1.33)	1.16 (0.97, 1.38)
Added sugar	D_1__Proteobacteria;D_2__Gammaproteobacteria;D_3__Betaproteobacteriales;D_4__Neisseriaceae;D_5__Alysiella	14.26	12.57	13.22	1.14 (0.99, 1.31)	0.1	0.25	1.28 (0.98, 1.68)	1.22 (0.98, 1.51)	0.97 (0.76, 1.23)
Added sugar	D_1__Proteobacteria;D_2__Gammaproteobacteria;D_3__Betaproteobacteriales;D_4__Neisseriaceae;D_5__Eikenella	26.71	39.63	30.69	1.09 (0.99, 1.20)	0.12	0.9	1.09 (0.90, 1.32)	1.12 (0.96, 1.30)	1.06 (0.90, 1.26)
Added sugar	D_1__Proteobacteria;D_2__Gammaproteobacteria;D_3__Betaproteobacteriales;D_4__Neisseriaceae;D_5__Kingella	71.79	79.46	79.37	1.04 (0.94, 1.15)	0.5	0.91	1.04 (0.86, 1.25)	1.07 (0.90, 1.28)	1.02 (0.86, 1.21)
Added sugar	D_1__Proteobacteria;D_2__Gammaproteobacteria;D_3__Cardiobacteriales;D_4__Cardiobacteriaceae;D_5__Cardiobacterium	69.43	73.66	71.63	1.19 (1.09, 1.31)	0.001	0.74	1.12 (0.94, 1.34)	1.22 (1.04, 1.42)	1.23 (1.05, 1.43)
Added sugar	D_1__Synergistetes;D_2__Synergistia;D_3__Synergistales;D_4__Synergistaceae;D_5__Fretibacterium	31.45	36.86	34.1	1.10 (1.01, 1.21)	0.07	0.14	1.00 (0.84, 1.19)	1.25 (1.07, 1.46)	1.06 (0.91, 1.23)
Added sugar	D_1__Tenericutes;D_2__Mollicutes;D_3__Mollicutes RF39;D_4__Firmicutes oral clone FM046;D_5__Firmicutes oral clone FM046	10.97	11	8.34	1.24 (1.05, 1.47)	0.03	0.67	1.16 (0.91, 1.47)	1.27 (0.91, 1.78)	1.39 (0.99, 1.95)
Added sugar	D_1__Tenericutes;D_2__Mollicutes;D_3__Mollicutes RF39;D_4__uncultured bacterium;D_5__uncultured bacterium	17.12	21.53	16.32	1.24 (1.10, 1.41)	0.003	0.21	1.34 (1.08, 1.67)	1.35 (1.09, 1.67)	1.06 (0.86, 1.31)
Added sugar	D_1__Tenericutes;D_2__Mollicutes;D_3__Mycoplasmatales;D_4__Mycoplasmataceae;D_5__Mycoplasma	41.64	50.42	40.3	1.06 (0.97, 1.16)	0.23	0.67	1.11 (0.94, 1.32)	1.08 (0.94, 1.25)	1.01 (0.88, 1.17)
Saturated fats	D_1__Actinobacteria;D_2__Actinobacteria;D_3__Actinomycetales;D_4__Actinomycetaceae;D_5__F0332	54.58	68.71	66.98	1.04 (0.94, 1.14)	0.79	0.04	0.96 (0.82, 1.13)	1.21 (1.04, 1.41)	0.93 (0.79, 1.10)
Saturated fats	D_1__Actinobacteria;D_2__Actinobacteria;D_3__Actinomycetales;D_4__Actinomycetaceae;D_5__Mobiluncus	7.65	6.56	6.44	0.94 (0.80, 1.12)	0.82	0.59	1.00 (0.74, 1.34)	0.84 (0.63, 1.11)	1.01 (0.75, 1.37)
Saturated fats	D_1__Actinobacteria;D_2__Actinobacteria;D_3__Bifidobacteriales;D_4__Bifidobacteriaceae;D_5__Bifidobacterium	44.04	50.84	52.29	1.06 (0.97, 1.16)	0.46	0.5	1.07 (0.90, 1.26)	1.13 (0.97, 1.31)	0.99 (0.85, 1.16)
Saturated fats	D_1__Actinobacteria;D_2__Actinobacteria;D_3__Bifidobacteriales;D_4__Bifidobacteriaceae;Other	41.49	44.74	46.95	0.93 (0.85, 1.02)	0.41	0.42	0.99 (0.83, 1.17)	0.96 (0.83, 1.12)	0.86 (0.73, 1.00)
Saturated fats	D_1__Actinobacteria;D_2__Coriobacteriia;D_3__Coriobacteriales;D_4__Atopobiaceae;D_5__Olsenella	11.27	18.64	17.12	1.01 (0.90, 1.14)	0.94	0.95	1.01 (0.79, 1.31)	1.03 (0.86, 1.23)	0.99 (0.80, 1.21)
Saturated fats	D_1__Actinobacteria;D_2__Coriobacteriia;D_3__Coriobacteriales;D_4__Eggerthellaceae;D_5__Cryptobacterium	29.26	23.46	25.51	0.94 (0.85, 1.03)	0.46	0.39	0.89 (0.75, 1.06)	1.03 (0.87, 1.23)	0.89 (0.75, 1.05)
Saturated fats	D_1__Bacteroidetes;D_2__Bacteroidia;D_3__Bacteroidales;D_4__Bacteroidaceae;D_5__Bacteroides	8.71	12.68	9.88	0.99 (0.86, 1.15)	0.95	0.64	0.90 (0.70, 1.15)	1.04 (0.83, 1.32)	1.04 (0.79, 1.38)
Saturated fats	D_1__Bacteroidetes;D_2__Bacteroidia;D_3__Bacteroidales;D_4__Bacteroidales Incertae Sedis;D_5__Phocaeicola	7.94	17.84	10.32	0.98 (0.86, 1.12)	0.91	0.82	1.00 (0.76, 1.30)	1.02 (0.83, 1.24)	0.92 (0.73, 1.17)
Saturated fats	D_1__Bacteroidetes;D_2__Bacteroidia;D_3__Bacteroidales;D_4__Paludibacteraceae;D_5__F0058	67.88	69.96	68.38	0.98 (0.89, 1.08)	0.88	0.37	0.90 (0.75, 1.08)	1.07 (0.91, 1.25)	0.97 (0.82, 1.14)
Saturated fats	D_1__Bacteroidetes;D_2__Bacteroidia;D_3__Bacteroidales;D_4__Prevotellaceae;D_5__Prevotella 2	76.02	77.79	75.2	0.92 (0.83, 1.02)	0.35	0.01	0.72 (0.59, 0.87)	1.03 (0.86, 1.23)	1.02 (0.85, 1.22)
Saturated fats	D_1__Bacteroidetes;D_2__Bacteroidia;D_3__Bacteroidales;D_4__Prevotellaceae;D_5__uncultured	4.59	5.63	5.97	0.69 (0.58, 0.83)	0.005	0.98	0.68 (0.51, 0.90)	0.69 (0.52, 0.93)	0.71 (0.49, 1.03)
Saturated fats	D_1__Bacteroidetes;D_2__Bacteroidia;D_3__Bacteroidales;D_4__Prevotellaceae;Other	19.29	24.13	24.34	0.87 (0.79, 0.97)	0.07	0.58	0.91 (0.75, 1.11)	0.91 (0.77, 1.07)	0.81 (0.68, 0.96)
Saturated fats	D_1__Bacteroidetes;D_2__Bacteroidia;D_3__Bacteroidales;D_4__Rikenellaceae;D_5__Rikenellaceae RC9 gut group	16.6	15.54	15.47	0.95 (0.85, 1.07)	0.78	0.11	1.14 (0.92, 1.41)	0.94 (0.77, 1.15)	0.84 (0.69, 1.02)
Saturated fats	D_1__Bacteroidetes;D_2__Bacteroidia;D_3__Bacteroidales;D_4__Tannerellaceae;D_5__Tannerella	74.16	78.55	76.85	0.98 (0.89, 1.09)	0.88	0.58	1.05 (0.87, 1.27)	0.99 (0.84, 1.17)	0.92 (0.77, 1.09)
Saturated fats	D_1__Bacteroidetes;D_2__Bacteroidia;D_3__Sphingobacteriales;D_4__Lentimicrobiaceae;D_5__unidentified	33.39	21.27	24.5	0.98 (0.89, 1.09)	0.88	0.15	0.97 (0.82, 1.15)	1.11 (0.93, 1.32)	0.86 (0.72, 1.04)
Saturated fats	D_1__Cyanobacteria;D_2__Oxyphotobacteria;D_3__Chloroplast;D_4__Citrus maxima;D_5__Citrus maxima	6.53	13.82	8.97	1.10 (0.94, 1.29)	0.52	0.1	1.29 (0.90, 1.85)	1.25 (0.97, 1.59)	0.88 (0.68, 1.14)
Saturated fats	D_1__Cyanobacteria;D_2__Oxyphotobacteria;D_3__Chloroplast;Other;Other	19.59	29.7	20.89	1.15 (1.03, 1.29)	0.07	0.52	1.29 (1.03, 1.61)	1.10 (0.93, 1.31)	1.13 (0.94, 1.36)
Saturated fats	D_1__Firmicutes;D_2__Bacilli;D_3__Bacillales;D_4__Staphylococcaceae;D_5__Staphylococcus	22.25	29.95	22.61	1.02 (0.92, 1.13)	0.88	0.2	1.04 (0.85, 1.28)	0.91 (0.77, 1.08)	1.14 (0.96, 1.36)
Saturated fats	D_1__Firmicutes;D_2__Bacilli;D_3__Lactobacillales;D_4__Streptococcaceae;D_5__Lactococcus	6.58	12.95	8.48	0.93 (0.80, 1.07)	0.6	0.59	1.01 (0.73, 1.42)	0.97 (0.78, 1.19)	0.84 (0.66, 1.07)
Saturated fats	D_1__Firmicutes;D_2__Clostridia;D_3__Clostridiales;D_4__Clostridiales vadinBB60 group;Other	8.98	9.51	11.95	0.85 (0.75, 0.96)	0.07	0.1	0.95 (0.77, 1.18)	0.91 (0.73, 1.15)	0.69 (0.56, 0.87)
Saturated fats	D_1__Firmicutes;D_2__Clostridia;D_3__Clostridiales;D_4__Defluviitaleaceae;D_5__Defluviitaleaceae UCG-011	18.9	18.8	17.11	0.92 (0.82, 1.03)	0.43	0.45	0.98 (0.81, 1.18)	0.96 (0.79, 1.17)	0.83 (0.68, 1.01)
Saturated fats	D_1__Firmicutes;D_2__Clostridia;D_3__Clostridiales;D_4__Eubacteriaceae;D_5__Pseudoramibacter	9.73	19.35	19.2	0.87 (0.77, 0.97)	0.08	0.59	0.86 (0.68, 1.10)	0.93 (0.77, 1.12)	0.81 (0.67, 0.97)
Saturated fats	D_1__Firmicutes;D_2__Clostridia;D_3__Clostridiales;D_4__Family XI;D_5__Peptoniphilus	9.18	8.67	6.99	0.94 (0.82, 1.09)	0.76	0.44	0.90 (0.69, 1.17)	0.87 (0.69, 1.10)	1.08 (0.84, 1.40)
Saturated fats	D_1__Firmicutes;D_2__Clostridia;D_3__Clostridiales;D_4__Family XIII;D_5__Family XIII UCG-001	59.14	56.59	57.96	0.90 (0.80, 1.00)	0.49	0.74	0.90 (0.73, 1.10)	0.94 (0.78, 1.13)	0.84 (0.69, 1.03)
Saturated fats	D_1__Firmicutes;D_2__Clostridia;D_3__Clostridiales;D_4__Family XIII;D_5__[Eubacterium] brachy group	12.72	12.02	14.37	0.94 (0.86, 1.03)	0.82	0.73	0.91 (0.77, 1.07)	0.99 (0.85, 1.15)	0.92 (0.78, 1.08)
Saturated fats	D_1__Firmicutes;D_2__Clostridia;D_3__Clostridiales;D_4__Family XIII;D_5__[Eubacterium] saphenum group	16.33	16.12	14.72	0.96 (0.85, 1.08)	0.22	0.32	1.06 (0.85, 1.32)	0.98 (0.80, 1.20)	0.83 (0.66, 1.05)
Saturated fats	D_1__Firmicutes;D_2__Clostridia;D_3__Clostridiales;D_4__Family XIII;D_5__uncultured	17.6	18.97	18.75	0.83 (0.74, 0.93)	0.03	0.6	0.82 (0.68, 0.99)	0.78 (0.65, 0.94)	0.90 (0.73, 1.11)
Saturated fats	D_1__Firmicutes;D_2__Clostridia;D_3__Clostridiales;D_4__Lachnospiraceae;D_5__Butyrivibrio 2	54.34	48.82	44.04	0.94 (0.86, 1.03)	0.44	0.95	0.96 (0.81, 1.13)	0.94 (0.81, 1.09)	0.92 (0.78, 1.08)
Saturated fats	D_1__Firmicutes;D_2__Clostridia;D_3__Clostridiales;D_4__Lachnospiraceae;D_5__Catonella	50.19	53.93	56.43	1.01 (0.92, 1.11)	0.93	0.6	1.01 (0.85, 1.19)	0.96 (0.82, 1.11)	1.07 (0.91, 1.26)
Saturated fats	D_1__Firmicutes;D_2__Clostridia;D_3__Clostridiales;D_4__Lachnospiraceae;D_5__Howardella	10.75	14.95	11.28	1.00 (0.88, 1.15)	0.98	0.96	1.03 (0.80, 1.33)	1.00 (0.81, 1.23)	0.98 (0.77, 1.25)
Saturated fats	D_1__Firmicutes;D_2__Clostridia;D_3__Clostridiales;D_4__Lachnospiraceae;D_5__Johnsonella	45.28	51.58	46.62	0.90 (0.82, 0.98)	0.09	0.82	0.88 (0.75, 1.04)	0.93 (0.80, 1.08)	0.87 (0.74, 1.02)
Saturated fats	D_1__Firmicutes;D_2__Clostridia;D_3__Clostridiales;D_4__Lachnospiraceae;D_5__Shuttleworthia	24.5	24.94	22.25	0.99 (0.90, 1.10)	0.95	0.94	0.97 (0.80, 1.17)	1.00 (0.84, 1.19)	1.01 (0.84, 1.22)
Saturated fats	D_1__Firmicutes;D_2__Clostridia;D_3__Clostridiales;D_4__Lachnospiraceae;Other	34.69	31.1	30.55	0.98 (0.89, 1.08)	0.88	0.04	0.92 (0.78, 1.09)	1.16 (0.98, 1.36)	0.87 (0.73, 1.03)
Saturated fats	D_1__Firmicutes;D_2__Clostridia;D_3__Clostridiales;D_4__Peptococcaceae;D_5__Peptococcus	51.42	45.01	41.85	0.96 (0.87, 1.05)	0.69	0.08	0.88 (0.75, 1.04)	1.11 (0.95, 1.31)	0.89 (0.76, 1.05)
Saturated fats	D_1__Firmicutes;D_2__Clostridia;D_3__Clostridiales;D_4__Peptostreptococcaceae;D_5__Filifactor	42.76	37.9	37.67	0.88 (0.80, 0.97)	0.03	0.54	0.89 (0.75, 1.07)	0.94 (0.79, 1.11)	0.82 (0.69, 0.97)
Saturated fats	D_1__Firmicutes;D_2__Clostridia;D_3__Clostridiales;D_4__Peptostreptococcaceae;D_5__[Eubacterium] yurii group	26.81	23.22	26.82	0.86 (0.79, 0.95)	0.08	0.34	0.91 (0.77, 1.07)	0.90 (0.77, 1.05)	0.78 (0.66, 0.92)
Saturated fats	D_1__Firmicutes;D_2__Clostridia;D_3__Clostridiales;D_4__Peptostreptococcaceae;Other	9.3	6.84	7.1	0.84 (0.73, 0.98)	0.12	0.31	0.97 (0.75, 1.25)	0.85 (0.66, 1.09)	0.73 (0.56, 0.95)
Saturated fats	D_1__Firmicutes;D_2__Erysipelotrichia;D_3__Erysipelotrichales;D_4__Erysipelotrichaceae;D_5__Eggerthia	14.63	10.03	8.54	0.90 (0.78, 1.03)	0.36	0.47	0.93 (0.75, 1.16)	0.96 (0.75, 1.23)	0.78 (0.60, 1.01)
Saturated fats	D_1__Firmicutes;D_2__Erysipelotrichia;D_3__Erysipelotrichales;D_4__Erysipelotrichaceae;D_5__Erysipelotrichaceae UCG-006	14.66	13	9.64	0.97 (0.85, 1.09)	0.87	0.69	1.03 (0.84, 1.28)	0.91 (0.74, 1.12)	0.96 (0.76, 1.21)
Saturated fats	D_1__Firmicutes;D_2__Erysipelotrichia;D_3__Erysipelotrichales;D_4__Erysipelotrichaceae;D_5__Erysipelotrichaceae UCG-007	27.74	20.33	24.88	0.97 (0.88, 1.08)	0.87	0.04	1.11 (0.93, 1.31)	1.01 (0.84, 1.20)	0.81 (0.67, 0.97)
Saturated fats	D_1__Firmicutes;D_2__Negativicutes;D_3__Selenomonadales;D_4__Veillonellaceae;D_5__Anaeroglobus	44.4	58.28	49.16	1.00 (0.92, 1.10)	0.95	0.94	1.03 (0.87, 1.21)	0.99 (0.85, 1.15)	1.00 (0.86, 1.17)
Saturated fats	D_1__Firmicutes;D_2__Negativicutes;D_3__Selenomonadales;D_4__Veillonellaceae;D_5__Selenomonas	56.83	67.91	56.74	1.01 (0.92, 1.10)	0.95	0.53	1.08 (0.91, 1.28)	1.00 (0.86, 1.17)	0.95 (0.81, 1.11)
Saturated fats	D_1__Firmicutes;D_2__Negativicutes;D_3__Selenomonadales;D_4__Veillonellaceae;D_5__Selenomonas 4	21.37	29.34	19.83	0.97 (0.87, 1.07)	0.85	0.32	0.86 (0.71, 1.04)	1.05 (0.89, 1.23)	0.98 (0.80, 1.19)
Saturated fats	D_1__Firmicutes;D_2__Negativicutes;D_3__Selenomonadales;D_4__Veillonellaceae;D_5__uncultured	26.46	18.62	22.04	0.99 (0.89, 1.10)	0.92	0.47	1.05 (0.88, 1.25)	1.02 (0.84, 1.24)	0.90 (0.75, 1.08)
Saturated fats	D_1__Patescibacteria;D_2__Gracilibacteria;D_3__Absconditabacteriales (SR1);D_4__uncultured bacterium;D_5__uncultured bacterium	52.19	38.25	43.93	0.88 (0.80, 0.96)	0.05	0.91	0.86 (0.72, 1.02)	0.90 (0.77, 1.05)	0.87 (0.74, 1.02)
Saturated fats	D_1__Patescibacteria;D_2__Gracilibacteria;D_3__Gracilibacteria bacterium oral taxon 873;D_4__Gracilibacteria bacterium oral taxon 873;D_5__Gracilibacteria bacterium oral taxon 873	7.31	6.06	8.54	0.91 (0.76, 1.09)	0.61	0.46	1.02 (0.75, 1.40)	0.97 (0.69, 1.36)	0.79 (0.59, 1.06)
Saturated fats	D_1__Patescibacteria;D_2__Gracilibacteria;D_3__JGI 0000069-P22;D_4__uncultured bacterium;D_5__uncultured bacterium	26.15	20.91	20.9	0.89 (0.79, 1.00)	0.2	0.81	0.85 (0.70, 1.04)	0.88 (0.72, 1.08)	0.94 (0.76, 1.16)
Saturated fats	D_1__Patescibacteria;D_2__Saccharimonadia;D_3__Saccharimonadales;D_4__Saccharimonadaceae;D_5__uncultured bacterium	53.63	57.98	50.76	1.04 (0.95, 1.14)	0.65	0.57	1.03 (0.88, 1.22)	1.11 (0.95, 1.29)	0.99 (0.85, 1.15)
Saturated fats	D_1__Proteobacteria;D_2__Alphaproteobacteria;D_3__Rickettsiales;D_4__Mitochondria;D_5__Triticum aestivum (bread wheat)	8.16	7.17	7.8	1.05 (0.89, 1.23)	0.87	0.17	0.86 (0.64, 1.16)	1.04 (0.79, 1.36)	1.27 (0.96, 1.68)
Saturated fats	D_1__Proteobacteria;D_2__Alphaproteobacteria;D_3__Rickettsiales;D_4__Mitochondria;Other	9.22	15.84	11.52	1.26 (1.08, 1.46)	0.03	0.38	1.41 (1.04, 1.91)	1.33 (1.05, 1.67)	1.09 (0.84, 1.41)
Saturated fats	D_1__Proteobacteria;D_2__Deltaproteobacteria;D_3__Desulfobacterales;D_4__Desulfobulbaceae;D_5__Desulfobulbus	11.65	21.24	20.85	0.92 (0.82, 1.03)	0.44	0.32	0.97 (0.78, 1.20)	0.99 (0.82, 1.20)	0.81 (0.67, 0.99)
Saturated fats	D_1__Proteobacteria;D_2__Gammaproteobacteria;D_3__Betaproteobacteriales;D_4__Burkholderiaceae;Other	26.76	29.24	30.91	0.94 (0.85, 1.04)	0.52	0.3	0.92 (0.76, 1.12)	1.05 (0.87, 1.26)	0.86 (0.73, 1.03)
Saturated fats	D_1__Proteobacteria;D_2__Gammaproteobacteria;D_3__Betaproteobacteriales;D_4__Neisseriaceae;D_5__Alysiella	14.26	12.57	13.22	0.86 (0.76, 0.98)	0.12	0.74	0.90 (0.72, 1.13)	0.80 (0.64, 1.01)	0.89 (0.71, 1.12)
Saturated fats	D_1__Proteobacteria;D_2__Gammaproteobacteria;D_3__Betaproteobacteriales;D_4__Neisseriaceae;D_5__Eikenella	26.71	39.63	30.69	0.86 (0.78, 0.95)	0.03	0.67	0.80 (0.67, 0.97)	0.87 (0.75, 1.01)	0.90 (0.75, 1.07)
Saturated fats	D_1__Proteobacteria;D_2__Gammaproteobacteria;D_3__Betaproteobacteriales;D_4__Neisseriaceae;D_5__Kingella	71.79	79.46	79.37	1.04 (0.93, 1.15)	0.82	0.1	1.01 (0.83, 1.22)	1.18 (1.00, 1.40)	0.91 (0.76, 1.09)
Saturated fats	D_1__Proteobacteria;D_2__Gammaproteobacteria;D_3__Cardiobacteriales;D_4__Cardiobacteriaceae;D_5__Cardiobacterium	69.43	73.66	71.63	1.03 (0.93, 1.13)	0.87	0.73	1.03 (0.86, 1.23)	1.07 (0.91, 1.26)	0.97 (0.82, 1.15)
Saturated fats	D_1__Synergistetes;D_2__Synergistia;D_3__Synergistales;D_4__Synergistaceae;D_5__Fretibacterium	31.45	36.86	34.1	0.87 (0.80, 0.96)	0.05	0.52	0.87 (0.74, 1.03)	0.93 (0.80, 1.09)	0.82 (0.69, 0.96)
Saturated fats	D_1__Tenericutes;D_2__Mollicutes;D_3__Mollicutes RF39;D_4__Firmicutes oral clone FM046;D_5__Firmicutes oral clone FM046	10.97	11	8.34	0.86 (0.74, 1.00)	0.2	0.53	0.94 (0.74, 1.20)	0.86 (0.68, 1.10)	0.76 (0.57, 1.01)
Saturated fats	D_1__Tenericutes;D_2__Mollicutes;D_3__Mollicutes RF39;D_4__uncultured bacterium;D_5__uncultured bacterium	17.12	21.53	16.32	0.90 (0.79, 1.01)	0.26	0.99	0.88 (0.72, 1.09)	0.90 (0.74, 1.10)	0.90 (0.72, 1.12)
Saturated fats	D_1__Tenericutes;D_2__Mollicutes;D_3__Mycoplasmatales;D_4__Mycoplasmataceae;D_5__Mycoplasma	41.64	50.42	40.3	0.95 (0.87, 1.04)	0.52	0.94	0.93 (0.79, 1.10)	0.97 (0.83, 1.13)	0.94 (0.80, 1.10)
% energy from added sugar	D_1__Actinobacteria;D_2__Actinobacteria;D_3__Actinomycetales;D_4__Actinomycetaceae;D_5__F0332	54.58	68.71	66.98	0.90 (0.84, 0.97)	0.01	0.19	0.96 (0.85, 1.09)	0.92 (0.81, 1.04)	0.81 (0.71, 0.93)
% energy from added sugar	D_1__Actinobacteria;D_2__Actinobacteria;D_3__Actinomycetales;D_4__Actinomycetaceae;D_5__Mobiluncus	7.65	6.56	6.44	0.88 (0.78, 1.00)	0.1	0.09	1.02 (0.85, 1.23)	0.74 (0.59, 0.93)	0.81 (0.60, 1.10)
% energy from added sugar	D_1__Actinobacteria;D_2__Actinobacteria;D_3__Bifidobacteriales;D_4__Bifidobacteriaceae;D_5__Bifidobacterium	44.04	50.84	52.29	1.22 (1.13, 1.31)	< 0.0001	0.56	1.28 (1.12, 1.46)	1.21 (1.07, 1.38)	1.16 (1.01, 1.32)
% energy from added sugar	D_1__Actinobacteria;D_2__Actinobacteria;D_3__Bifidobacteriales;D_4__Bifidobacteriaceae;Other	41.49	44.74	46.95	0.92 (0.85, 0.98)	0.03	0.86	0.93 (0.83, 1.05)	0.89 (0.78, 1.01)	0.93 (0.82, 1.05)
% energy from added sugar	D_1__Actinobacteria;D_2__Coriobacteriia;D_3__Coriobacteriales;D_4__Atopobiaceae;D_5__Olsenella	11.27	18.64	17.12	1.07 (0.98, 1.17)	0.2	0.38	1.06 (0.86, 1.32)	1.00 (0.86, 1.15)	1.15 (1.00, 1.32)
% energy from added sugar	D_1__Actinobacteria;D_2__Coriobacteriia;D_3__Coriobacteriales;D_4__Eggerthellaceae;D_5__Cryptobacterium	29.26	23.46	25.51	1.09 (1.01, 1.17)	0.05	0.99	1.09 (0.96, 1.23)	1.08 (0.95, 1.23)	1.10 (0.96, 1.24)
% energy from added sugar	D_1__Bacteroidetes;D_2__Bacteroidia;D_3__Bacteroidales;D_4__Bacteroidaceae;D_5__Bacteroides	8.71	12.68	9.88	1.02 (0.90, 1.15)	0.85	0.06	1.20 (0.99, 1.45)	0.96 (0.78, 1.17)	0.83 (0.64, 1.07)
% energy from added sugar	D_1__Bacteroidetes;D_2__Bacteroidia;D_3__Bacteroidales;D_4__Bacteroidales Incertae Sedis;D_5__Phocaeicola	7.94	17.84	10.32	0.99 (0.88, 1.11)	0.91	0.31	1.15 (0.89, 1.48)	0.91 (0.76, 1.08)	1.00 (0.83, 1.22)
% energy from added sugar	D_1__Bacteroidetes;D_2__Bacteroidia;D_3__Bacteroidales;D_4__Paludibacteraceae;D_5__F0058	67.88	69.96	68.38	0.86 (0.80, 0.93)	0.0009	0.36	0.85 (0.74, 0.96)	0.93 (0.82, 1.05)	0.82 (0.72, 0.93)
% energy from added sugar	D_1__Bacteroidetes;D_2__Bacteroidia;D_3__Bacteroidales;D_4__Prevotellaceae;D_5__Prevotella 2	76.02	77.79	75.2	0.90 (0.83, 0.97)	0.02	0.11	0.96 (0.84, 1.09)	0.95 (0.82, 1.09)	0.80 (0.70, 0.91)
% energy from added sugar	D_1__Bacteroidetes;D_2__Bacteroidia;D_3__Bacteroidales;D_4__Prevotellaceae;D_5__uncultured	4.59	5.63	5.97	0.87 (0.72, 1.04)	0.17	0.66	0.81 (0.58, 1.13)	0.80 (0.57, 1.12)	0.96 (0.72, 1.26)
% energy from added sugar	D_1__Bacteroidetes;D_2__Bacteroidia;D_3__Bacteroidales;D_4__Prevotellaceae;Other	19.29	24.13	24.34	1.00 (0.92, 1.09)	1	0.37	1.09 (0.94, 1.26)	0.98 (0.85, 1.14)	0.93 (0.80, 1.09)
% energy from added sugar	D_1__Bacteroidetes;D_2__Bacteroidia;D_3__Bacteroidales;D_4__Rikenellaceae;D_5__Rikenellaceae RC9 gut group	16.6	15.54	15.47	0.94 (0.86, 1.04)	0.31	0.67	0.99 (0.85, 1.16)	0.93 (0.77, 1.11)	0.90 (0.75, 1.07)
% energy from added sugar	D_1__Bacteroidetes;D_2__Bacteroidia;D_3__Bacteroidales;D_4__Tannerellaceae;D_5__Tannerella	74.16	78.55	76.85	0.87 (0.81, 0.94)	0.002	0.34	0.94 (0.83, 1.08)	0.83 (0.72, 0.95)	0.84 (0.74, 0.96)
% energy from added sugar	D_1__Bacteroidetes;D_2__Bacteroidia;D_3__Sphingobacteriales;D_4__Lentimicrobiaceae;D_5__unidentified	33.39	21.27	24.5	0.93 (0.85, 1.01)	0.14	0.63	0.91 (0.79, 1.05)	0.98 (0.84, 1.15)	0.88 (0.74, 1.05)
% energy from added sugar	D_1__Cyanobacteria;D_2__Oxyphotobacteria;D_3__Chloroplast;D_4__Citrus maxima;D_5__Citrus maxima	6.53	13.82	8.97	0.99 (0.88, 1.11)	0.88	0.74	0.90 (0.67, 1.21)	1.02 (0.87, 1.21)	0.98 (0.79, 1.20)
% energy from added sugar	D_1__Cyanobacteria;D_2__Oxyphotobacteria;D_3__Chloroplast;Other;Other	19.59	29.7	20.89	1.00 (0.91, 1.09)	1	0.4	1.09 (0.93, 1.27)	0.94 (0.80, 1.10)	0.98 (0.84, 1.15)
% energy from added sugar	D_1__Firmicutes;D_2__Bacilli;D_3__Bacillales;D_4__Staphylococcaceae;D_5__Staphylococcus	22.25	29.95	22.61	0.99 (0.90, 1.08)	0.84	0.37	0.99 (0.83, 1.18)	0.91 (0.78, 1.06)	1.05 (0.92, 1.21)
% energy from added sugar	D_1__Firmicutes;D_2__Bacilli;D_3__Lactobacillales;D_4__Streptococcaceae;D_5__Lactococcus	6.58	12.95	8.48	0.80 (0.71, 0.92)	0.004	0.05	0.96 (0.75, 1.24)	0.67 (0.55, 0.81)	0.89 (0.71, 1.13)
% energy from added sugar	D_1__Firmicutes;D_2__Clostridia;D_3__Clostridiales;D_4__Clostridiales vadinBB60 group;Other	8.98	9.51	11.95	0.93 (0.83, 1.05)	0.3	0.03	1.09 (0.90, 1.31)	0.74 (0.60, 0.92)	0.96 (0.79, 1.18)
% energy from added sugar	D_1__Firmicutes;D_2__Clostridia;D_3__Clostridiales;D_4__Defluviitaleaceae;D_5__Defluviitaleaceae UCG-011	18.9	18.8	17.11	0.91 (0.82, 1.01)	0.11	0.05	1.03 (0.88, 1.21)	0.75 (0.62, 0.91)	0.92 (0.76, 1.11)
% energy from added sugar	D_1__Firmicutes;D_2__Clostridia;D_3__Clostridiales;D_4__Eubacteriaceae;D_5__Pseudoramibacter	9.73	19.35	19.2	0.96 (0.87, 1.05)	0.44	0.52	0.86 (0.69, 1.08)	1.01 (0.87, 1.16)	0.95 (0.82, 1.11)
% energy from added sugar	D_1__Firmicutes;D_2__Clostridia;D_3__Clostridiales;D_4__Family XI;D_5__Peptoniphilus	9.18	8.67	6.99	1.02 (0.92, 1.14)	0.73	0.04	1.21 (1.01, 1.46)	0.86 (0.71, 1.05)	1.01 (0.85, 1.20)
% energy from added sugar	D_1__Firmicutes;D_2__Clostridia;D_3__Clostridiales;D_4__Family XIII;D_5__Family XIII UCG-001	59.14	56.59	57.96	0.91 (0.83, 1.01)	0.11	0.79	0.90 (0.77, 1.05)	0.96 (0.81, 1.13)	0.88 (0.73, 1.06)
% energy from added sugar	D_1__Firmicutes;D_2__Clostridia;D_3__Clostridiales;D_4__Family XIII;D_5__[Eubacterium] brachy group	12.72	12.02	14.37	0.93 (0.87, 1.00)	0.43	0.64	0.97 (0.85, 1.09)	0.89 (0.79, 1.01)	0.95 (0.83, 1.07)
% energy from added sugar	D_1__Firmicutes;D_2__Clostridia;D_3__Clostridiales;D_4__Family XIII;D_5__[Eubacterium] saphenum group	16.33	16.12	14.72	0.95 (0.85, 1.06)	0.11	0.14	1.07 (0.91, 1.26)	0.83 (0.67, 1.03)	0.89 (0.72, 1.08)
% energy from added sugar	D_1__Firmicutes;D_2__Clostridia;D_3__Clostridiales;D_4__Family XIII;D_5__uncultured	17.6	18.97	18.75	0.90 (0.82, 0.99)	0.07	0.8	0.93 (0.80, 1.09)	0.91 (0.78, 1.07)	0.86 (0.72, 1.03)
% energy from added sugar	D_1__Firmicutes;D_2__Clostridia;D_3__Clostridiales;D_4__Lachnospiraceae;D_5__Butyrivibrio 2	54.34	48.82	44.04	0.89 (0.82, 0.96)	0.006	0.16	0.97 (0.86, 1.10)	0.82 (0.72, 0.93)	0.88 (0.76, 1.01)
% energy from added sugar	D_1__Firmicutes;D_2__Clostridia;D_3__Clostridiales;D_4__Lachnospiraceae;D_5__Catonella	50.19	53.93	56.43	0.90 (0.83, 0.97)	0.01	0.38	0.96 (0.85, 1.09)	0.86 (0.75, 0.97)	0.88 (0.77, 1.00)
% energy from added sugar	D_1__Firmicutes;D_2__Clostridia;D_3__Clostridiales;D_4__Lachnospiraceae;D_5__Howardella	10.75	14.95	11.28	1.06 (0.96, 1.17)	0.31	0.88	1.02 (0.83, 1.24)	1.08 (0.92, 1.27)	1.08 (0.91, 1.28)
% energy from added sugar	D_1__Firmicutes;D_2__Clostridia;D_3__Clostridiales;D_4__Lachnospiraceae;D_5__Johnsonella	45.28	51.58	46.62	0.89 (0.83, 0.96)	0.01	0.009	1.05 (0.92, 1.19)	0.82 (0.72, 0.93)	0.81 (0.71, 0.94)
% energy from added sugar	D_1__Firmicutes;D_2__Clostridia;D_3__Clostridiales;D_4__Lachnospiraceae;D_5__Shuttleworthia	24.5	24.94	22.25	1.02 (0.94, 1.10)	0.7	0.39	0.97 (0.85, 1.11)	1.10 (0.96, 1.26)	0.99 (0.87, 1.14)
% energy from added sugar	D_1__Firmicutes;D_2__Clostridia;D_3__Clostridiales;D_4__Lachnospiraceae;Other	34.69	31.1	30.55	0.97 (0.90, 1.05)	0.5	0.84	1.00 (0.87, 1.14)	0.94 (0.82, 1.08)	0.96 (0.84, 1.11)
% energy from added sugar	D_1__Firmicutes;D_2__Clostridia;D_3__Clostridiales;D_4__Peptococcaceae;D_5__Peptococcus	51.42	45.01	41.85	0.85 (0.79, 0.92)	0.0007	0.91	0.86 (0.75, 0.97)	0.84 (0.73, 0.96)	0.87 (0.76, 1.01)
% energy from added sugar	D_1__Firmicutes;D_2__Clostridia;D_3__Clostridiales;D_4__Peptostreptococcaceae;D_5__Filifactor	42.76	37.9	37.67	0.92 (0.84, 1.00)	0.007	0.72	0.96 (0.84, 1.10)	0.90 (0.77, 1.06)	0.88 (0.76, 1.04)
% energy from added sugar	D_1__Firmicutes;D_2__Clostridia;D_3__Clostridiales;D_4__Peptostreptococcaceae;D_5__[Eubacterium] yurii group	26.81	23.22	26.82	0.88 (0.82, 0.96)	0.1	0.73	0.92 (0.81, 1.04)	0.86 (0.76, 0.98)	0.86 (0.74, 1.00)
% energy from added sugar	D_1__Firmicutes;D_2__Clostridia;D_3__Clostridiales;D_4__Peptostreptococcaceae;Other	9.3	6.84	7.1	0.80 (0.67, 0.95)	0.02	0.44	0.71 (0.54, 0.94)	0.78 (0.56, 1.08)	0.93 (0.69, 1.25)
% energy from added sugar	D_1__Firmicutes;D_2__Erysipelotrichia;D_3__Erysipelotrichales;D_4__Erysipelotrichaceae;D_5__Eggerthia	14.63	10.03	8.54	0.89 (0.78, 1.02)	0.16	0.11	1.02 (0.85, 1.24)	0.80 (0.62, 1.02)	0.73 (0.53, 1.00)
% energy from added sugar	D_1__Firmicutes;D_2__Erysipelotrichia;D_3__Erysipelotrichales;D_4__Erysipelotrichaceae;D_5__Erysipelotrichaceae UCG-006	14.66	13	9.64	0.98 (0.88, 1.08)	0.7	0.36	1.05 (0.90, 1.23)	0.95 (0.81, 1.13)	0.88 (0.72, 1.07)
% energy from added sugar	D_1__Firmicutes;D_2__Erysipelotrichia;D_3__Erysipelotrichales;D_4__Erysipelotrichaceae;D_5__Erysipelotrichaceae UCG-007	27.74	20.33	24.88	0.85 (0.78, 0.93)	0.002	0.26	0.93 (0.80, 1.07)	0.82 (0.71, 0.96)	0.78 (0.66, 0.92)
% energy from added sugar	D_1__Firmicutes;D_2__Negativicutes;D_3__Selenomonadales;D_4__Veillonellaceae;D_5__Anaeroglobus	44.4	58.28	49.16	1.00 (0.93, 1.07)	1	0.77	0.96 (0.85, 1.09)	1.01 (0.90, 1.15)	1.02 (0.90, 1.16)
% energy from added sugar	D_1__Firmicutes;D_2__Negativicutes;D_3__Selenomonadales;D_4__Veillonellaceae;D_5__Selenomonas	56.83	67.91	56.74	1.00 (0.93, 1.07)	1	0.94	1.01 (0.89, 1.14)	0.98 (0.86, 1.11)	1.01 (0.89, 1.14)
% energy from added sugar	D_1__Firmicutes;D_2__Negativicutes;D_3__Selenomonadales;D_4__Veillonellaceae;D_5__Selenomonas 4	21.37	29.34	19.83	0.95 (0.87, 1.03)	0.27	0.19	0.85 (0.73, 0.99)	0.97 (0.84, 1.11)	1.03 (0.89, 1.19)
% energy from added sugar	D_1__Firmicutes;D_2__Negativicutes;D_3__Selenomonadales;D_4__Veillonellaceae;D_5__uncultured	26.46	18.62	22.04	1.03 (0.96, 1.12)	0.49	0.65	0.99 (0.87, 1.12)	1.05 (0.91, 1.22)	1.07 (0.94, 1.22)
% energy from added sugar	D_1__Patescibacteria;D_2__Gracilibacteria;D_3__Absconditabacteriales (SR1);D_4__uncultured bacterium;D_5__uncultured bacterium	52.19	38.25	43.93	0.91 (0.84, 0.98)	0.03	0.2	0.99 (0.87, 1.11)	0.84 (0.73, 0.97)	0.88 (0.77, 1.01)
% energy from added sugar	D_1__Patescibacteria;D_2__Gracilibacteria;D_3__Gracilibacteria bacterium oral taxon 873;D_4__Gracilibacteria bacterium oral taxon 873;D_5__Gracilibacteria bacterium oral taxon 873	7.31	6.06	8.54	0.82 (0.69, 0.98)	0.06	0.67	0.94 (0.67, 1.33)	0.78 (0.58, 1.05)	0.79 (0.59, 1.05)
% energy from added sugar	D_1__Patescibacteria;D_2__Gracilibacteria;D_3__JGI 0000069-P22;D_4__uncultured bacterium;D_5__uncultured bacterium	26.15	20.91	20.9	0.83 (0.75, 0.92)	0.002	0.13	0.93 (0.79, 1.08)	0.73 (0.61, 0.87)	0.83 (0.67, 1.01)
% energy from added sugar	D_1__Patescibacteria;D_2__Saccharimonadia;D_3__Saccharimonadales;D_4__Saccharimonadaceae;D_5__uncultured bacterium	53.63	57.98	50.76	0.89 (0.83, 0.96)	0.007	0.01	1.03 (0.91, 1.16)	0.82 (0.72, 0.92)	0.83 (0.73, 0.94)
% energy from added sugar	D_1__Proteobacteria;D_2__Alphaproteobacteria;D_3__Rickettsiales;D_4__Mitochondria;D_5__Triticum aestivum (bread wheat)	8.16	7.17	7.8	1.05 (0.92, 1.19)	0.57	0.96	1.05 (0.85, 1.29)	1.08 (0.81, 1.45)	1.03 (0.84, 1.26)
% energy from added sugar	D_1__Proteobacteria;D_2__Alphaproteobacteria;D_3__Rickettsiales;D_4__Mitochondria;Other	9.22	15.84	11.52	0.98 (0.88, 1.09)	0.78	0.93	1.00 (0.84, 1.20)	0.95 (0.78, 1.16)	0.98 (0.83, 1.16)
% energy from added sugar	D_1__Proteobacteria;D_2__Deltaproteobacteria;D_3__Desulfobacterales;D_4__Desulfobulbaceae;D_5__Desulfobulbus	11.65	21.24	20.85	0.88 (0.79, 0.98)	0.03	0.38	0.84 (0.66, 1.06)	0.82 (0.69, 0.97)	0.96 (0.82, 1.12)
% energy from added sugar	D_1__Proteobacteria;D_2__Gammaproteobacteria;D_3__Betaproteobacteriales;D_4__Burkholderiaceae;Other	26.76	29.24	30.91	0.86 (0.79, 0.94)	0.005	0.48	0.81 (0.69, 0.94)	0.92 (0.80, 1.07)	0.86 (0.73, 1.01)
% energy from added sugar	D_1__Proteobacteria;D_2__Gammaproteobacteria;D_3__Betaproteobacteriales;D_4__Neisseriaceae;D_5__Alysiella	14.26	12.57	13.22	0.90 (0.80, 1.01)	0.11	0.55	0.85 (0.67, 1.08)	0.87 (0.73, 1.03)	0.99 (0.80, 1.23)
% energy from added sugar	D_1__Proteobacteria;D_2__Gammaproteobacteria;D_3__Betaproteobacteriales;D_4__Neisseriaceae;D_5__Eikenella	26.71	39.63	30.69	0.94 (0.87, 1.02)	0.2	0.89	0.97 (0.84, 1.12)	0.93 (0.82, 1.05)	0.93 (0.80, 1.08)
% energy from added sugar	D_1__Proteobacteria;D_2__Gammaproteobacteria;D_3__Betaproteobacteriales;D_4__Neisseriaceae;D_5__Kingella	71.79	79.46	79.37	0.94 (0.87, 1.02)	0.22	0.93	0.95 (0.83, 1.09)	0.92 (0.80, 1.06)	0.96 (0.82, 1.11)
% energy from added sugar	D_1__Proteobacteria;D_2__Gammaproteobacteria;D_3__Cardiobacteriales;D_4__Cardiobacteriaceae;D_5__Cardiobacterium	69.43	73.66	71.63	0.87 (0.81, 0.94)	0.002	0.54	0.92 (0.81, 1.05)	0.86 (0.75, 0.97)	0.83 (0.72, 0.95)
% energy from added sugar	D_1__Synergistetes;D_2__Synergistia;D_3__Synergistales;D_4__Synergistaceae;D_5__Fretibacterium	31.45	36.86	34.1	0.93 (0.86, 1.01)	0.11	0.19	1.01 (0.89, 1.16)	0.86 (0.75, 0.97)	0.94 (0.82, 1.07)
% energy from added sugar	D_1__Tenericutes;D_2__Mollicutes;D_3__Mollicutes RF39;D_4__Firmicutes oral clone FM046;D_5__Firmicutes oral clone FM046	10.97	11	8.34	0.83 (0.72, 0.95)	0.02	0.66	0.87 (0.72, 1.05)	0.83 (0.64, 1.06)	0.73 (0.54, 0.99)
% energy from added sugar	D_1__Tenericutes;D_2__Mollicutes;D_3__Mollicutes RF39;D_4__uncultured bacterium;D_5__uncultured bacterium	17.12	21.53	16.32	0.82 (0.74, 0.91)	0.0009	0.21	0.77 (0.65, 0.91)	0.77 (0.65, 0.92)	0.94 (0.78, 1.14)
% energy from added sugar	D_1__Tenericutes;D_2__Mollicutes;D_3__Mycoplasmatales;D_4__Mycoplasmataceae;D_5__Mycoplasma	41.64	50.42	40.3	0.96 (0.89, 1.03)	0.29	0.81	0.93 (0.82, 1.06)	0.96 (0.85, 1.07)	0.98 (0.87, 1.11)
Models were adjusted for age, sex, body mass index, self-reported race and ethnicity, education, smoking status, tea, coffee, alcohol, and total energy intake
The HEI-2015 scores are modeled as a 1 unit increase in the score. % energy from added sugar represents a change of 5% in energy from added sugar
Restricted to genera with a weighted prevalence from 5-95% and a weighted relative abundance <= 0.1%
FDR p-value incorporates the total number of genera tested (N = 101)

## Sheet: Supplemental Table 4
Supplemental Table 4. Linear regression models for the associations between the Healthy Eating Index (HEI) 2015 and the HEI components with centered log ratio transformed (CLR) genus-level relative abundance in the three cohorts
		Weighted relative abundance (%)			Meta-analysis			AHS	NIH-AARP	PLCO
HEI-2015 Component	Genus-level taxonomy	AHS	NIH-AARP	PLCO	Beta (95% CI)	FDR p-value	p-hetero	Beta (95% CI)	Beta (95% CI)	Beta (95% CI)
Total HEI-2015	D_1__Actinobacteria;D_2__Actinobacteria;D_3__Actinomycetales;D_4__Actinomycetaceae;D_5__Actinomyces	1.74	2.56	2.25	0.05 (2e-03, 0.10)	0.23	0.22	0.10 (-0.07, 0.26)	0.10 (0.02, 0.18)	9e-03 (-0.06, 0.08)
Total HEI-2015	D_1__Actinobacteria;D_2__Actinobacteria;D_3__Micrococcales;D_4__Micrococcaceae;D_5__Rothia	6.67	6.51	7.96	0.06 (0.02, 0.10)	0.05	0.21	0.19 (0.04, 0.33)	0.05 (-7e-03, 0.11)	0.04 (-9e-03, 0.10)
Total HEI-2015	D_1__Actinobacteria;D_2__Coriobacteriia;D_3__Coriobacteriales;D_4__Atopobiaceae;D_5__Atopobium	0.67	0.62	0.6	-8e-03 (-0.07, 0.05)	0.92	0.23	0.07 (-0.09, 0.23)	0.03 (-0.07, 0.13)	-0.07 (-0.16, 0.03)
Total HEI-2015	D_1__Bacteroidetes;D_2__Bacteroidia;D_3__Bacteroidales;D_4__Prevotellaceae;D_5__Alloprevotella	1.85	1.34	1.39	0.01 (-0.07, 0.10)	0.91	0.35	-0.07 (-0.23, 0.09)	0.09 (-0.06, 0.24)	0.01 (-0.13, 0.15)
Total HEI-2015	D_1__Bacteroidetes;D_2__Bacteroidia;D_3__Bacteroidales;D_4__Prevotellaceae;D_5__Prevotella	2.02	2.04	1.85	0.07 (2e-03, 0.13)	0.23	0.97	0.07 (-0.06, 0.21)	0.06 (-0.05, 0.16)	0.07 (-0.03, 0.17)
Total HEI-2015	D_1__Bacteroidetes;D_2__Bacteroidia;D_3__Bacteroidales;D_4__Prevotellaceae;D_5__Prevotella 6	0.66	0.92	0.73	0.10 (0.01, 0.19)	0.18	0.02	0.30 (0.12, 0.48)	0.09 (-0.07, 0.25)	-0.02 (-0.16, 0.13)
Total HEI-2015	D_1__Bacteroidetes;D_2__Bacteroidia;D_3__Bacteroidales;D_4__Prevotellaceae;D_5__Prevotella 7	8.92	9	9.26	0.04 (-0.01, 0.09)	0.44	0.04	0.08 (-0.03, 0.19)	0.11 (0.02, 0.19)	-0.04 (-0.13, 0.04)
Total HEI-2015	D_1__Bacteroidetes;D_2__Bacteroidia;D_3__Flavobacteriales;D_4__Flavobacteriaceae;D_5__Capnocytophaga	0.27	0.56	0.36	0.03 (-0.04, 0.11)	0.66	0.56	8e-03 (-0.15, 0.17)	0.08 (-0.04, 0.20)	-8e-03 (-0.13, 0.11)
Total HEI-2015	D_1__Epsilonbacteraeota;D_2__Campylobacteria;D_3__Campylobacterales;D_4__Campylobacteraceae;D_5__Campylobacter	0.37	0.48	0.37	0.05 (4e-07, 0.09)	0.23	0.07	-2e-03 (-0.12, 0.12)	0.11 (0.04, 0.17)	-3e-03 (-0.07, 0.07)
Total HEI-2015	D_1__Firmicutes;D_2__Bacilli;D_3__Bacillales;D_4__Family XI;D_5__Gemella	5.81	4.48	5.21	-0.03 (-0.08, 0.02)	0.5	0.42	-0.08 (-0.17, 0.02)	-0.04 (-0.13, 0.06)	1e-03 (-0.07, 0.07)
Total HEI-2015	D_1__Firmicutes;D_2__Bacilli;D_3__Lactobacillales;D_4__Carnobacteriaceae;D_5__Granulicatella	2.52	2.25	2.4	-7e-03 (-0.04, 0.03)	0.83	0.47	-0.04 (-0.18, 0.09)	0.02 (-0.04, 0.07)	-0.02 (-0.07, 0.02)
Total HEI-2015	D_1__Firmicutes;D_2__Bacilli;D_3__Lactobacillales;D_4__Streptococcaceae;D_5__Streptococcus	40.58	36.68	39.36	-7e-04 (-0.02, 0.02)	0.96	0.61	2e-03 (-0.03, 0.04)	-0.01 (-0.05, 0.02)	8e-03 (-0.02, 0.04)
Total HEI-2015	D_1__Firmicutes;D_2__Clostridia;D_3__Clostridiales;D_4__Lachnospiraceae;D_5__Lachnoanaerobaculum	0.34	0.39	0.36	0.09 (0.03, 0.16)	0.08	0.98	0.11 (-0.06, 0.27)	0.09 (-3e-03, 0.19)	0.09 (-0.03, 0.20)
Total HEI-2015	D_1__Firmicutes;D_2__Clostridia;D_3__Clostridiales;D_4__Lachnospiraceae;D_5__Oribacterium	0.25	0.28	0.27	0.12 (0.05, 0.19)	0.03	0.01	0.12 (-0.04, 0.28)	0.25 (0.13, 0.38)	0.01 (-0.10, 0.12)
Total HEI-2015	D_1__Firmicutes;D_2__Clostridia;D_3__Clostridiales;D_4__Lachnospiraceae;D_5__Stomatobaculum	0.34	0.49	0.43	0.16 (0.08, 0.25)	0.008	0.04	0.27 (0.08, 0.47)	0.25 (0.11, 0.38)	0.03 (-0.10, 0.16)
Total HEI-2015	D_1__Firmicutes;D_2__Negativicutes;D_3__Selenomonadales;D_4__Veillonellaceae;D_5__Veillonella	5.07	6.39	5.95	1e-03 (-0.03, 0.04)	0.96	0.31	0.07 (-0.03, 0.17)	3e-03 (-0.05, 0.05)	-0.02 (-0.07, 0.03)
Total HEI-2015	D_1__Fusobacteria;D_2__Fusobacteriia;D_3__Fusobacteriales;D_4__Fusobacteriaceae;D_5__Fusobacterium	2.93	3.52	2.61	7e-03 (-0.05, 0.06)	0.92	0.79	-0.02 (-0.13, 0.09)	0.03 (-0.06, 0.12)	3e-03 (-0.09, 0.10)
Total HEI-2015	D_1__Fusobacteria;D_2__Fusobacteriia;D_3__Fusobacteriales;D_4__Leptotrichiaceae;D_5__Leptotrichia	1.74	1.75	1.76	4e-03 (-0.07, 0.08)	0.96	0.35	0.09 (-0.07, 0.26)	1e-02 (-0.10, 0.12)	-0.06 (-0.19, 0.07)
Total HEI-2015	D_1__Proteobacteria;D_2__Gammaproteobacteria;D_3__Betaproteobacteriales;D_4__Neisseriaceae;D_5__Neisseria	0.04	0.04	0.04	0.06 (-0.04, 0.15)	0.51	0.97	0.06 (-0.15, 0.27)	0.07 (-0.09, 0.22)	0.04 (-0.11, 0.19)
Total HEI-2015	D_1__Proteobacteria;D_2__Gammaproteobacteria;D_3__Pasteurellales;D_4__Pasteurellaceae;D_5__Haemophilus	6.54	8.24	5.64	0.04 (-0.03, 0.11)	0.57	0.78	-5e-03 (-0.14, 0.13)	0.05 (-0.06, 0.16)	0.06 (-0.07, 0.18)
Total fruit	D_1__Actinobacteria;D_2__Actinobacteria;D_3__Actinomycetales;D_4__Actinomycetaceae;D_5__Actinomyces	1.74	2.56	2.25	0.01 (-0.04, 0.06)	0.81	0.03	0.15 (-0.02, 0.32)	0.06 (-0.02, 0.14)	-0.05 (-0.12, 0.02)
Total fruit	D_1__Actinobacteria;D_2__Actinobacteria;D_3__Micrococcales;D_4__Micrococcaceae;D_5__Rothia	6.67	6.51	7.96	0.08 (0.03, 0.12)	0.08	0.46	0.18 (9e-03, 0.35)	0.07 (2e-03, 0.14)	0.07 (2e-03, 0.13)
Total fruit	D_1__Actinobacteria;D_2__Coriobacteriia;D_3__Coriobacteriales;D_4__Atopobiaceae;D_5__Atopobium	0.67	0.62	0.6	0.04 (-0.03, 0.10)	0.52	0.31	0.15 (-0.01, 0.32)	5e-03 (-0.09, 0.10)	0.03 (-0.07, 0.13)
Total fruit	D_1__Bacteroidetes;D_2__Bacteroidia;D_3__Bacteroidales;D_4__Prevotellaceae;D_5__Alloprevotella	1.85	1.34	1.39	-0.13 (-0.22, -0.04)	0.11	0.6	-0.10 (-0.25, 0.06)	-0.09 (-0.26, 0.07)	-0.19 (-0.35, -0.04)
Total fruit	D_1__Bacteroidetes;D_2__Bacteroidia;D_3__Bacteroidales;D_4__Prevotellaceae;D_5__Prevotella	2.02	2.04	1.85	-0.07 (-0.13, -3e-03)	0.19	0.47	7e-03 (-0.13, 0.15)	-0.07 (-0.17, 0.03)	-0.10 (-0.20, 2e-03)
Total fruit	D_1__Bacteroidetes;D_2__Bacteroidia;D_3__Bacteroidales;D_4__Prevotellaceae;D_5__Prevotella 6	0.66	0.92	0.73	0.04 (-0.04, 0.13)	0.59	0.0001	0.42 (0.23, 0.62)	-0.03 (-0.16, 0.10)	-0.08 (-0.23, 0.07)
Total fruit	D_1__Bacteroidetes;D_2__Bacteroidia;D_3__Bacteroidales;D_4__Prevotellaceae;D_5__Prevotella 7	8.92	9	9.26	0.04 (-0.02, 0.09)	0.47	0.1	0.15 (0.03, 0.26)	0.01 (-0.08, 0.10)	1e-03 (-0.08, 0.09)
Total fruit	D_1__Bacteroidetes;D_2__Bacteroidia;D_3__Flavobacteriales;D_4__Flavobacteriaceae;D_5__Capnocytophaga	0.27	0.56	0.36	-0.05 (-0.13, 0.03)	0.49	0.64	-0.09 (-0.26, 0.07)	-4e-03 (-0.13, 0.12)	-0.08 (-0.21, 0.06)
Total fruit	D_1__Epsilonbacteraeota;D_2__Campylobacteria;D_3__Campylobacterales;D_4__Campylobacteraceae;D_5__Campylobacter	0.37	0.48	0.37	0.04 (-0.01, 0.08)	0.41	0.58	-6e-03 (-0.11, 0.10)	0.06 (-9e-03, 0.13)	0.03 (-0.05, 0.11)
Total fruit	D_1__Firmicutes;D_2__Bacilli;D_3__Bacillales;D_4__Family XI;D_5__Gemella	5.81	4.48	5.21	-0.07 (-0.12, -0.03)	0.08	0.9	-0.08 (-0.16, 5e-03)	-0.08 (-0.16, -6e-03)	-0.06 (-0.14, 0.02)
Total fruit	D_1__Firmicutes;D_2__Bacilli;D_3__Lactobacillales;D_4__Carnobacteriaceae;D_5__Granulicatella	2.52	2.25	2.4	-0.05 (-0.08, -1e-02)	0.14	0.13	0.08 (-0.05, 0.20)	-0.06 (-0.12, -2e-03)	-0.06 (-0.11, -5e-03)
Total fruit	D_1__Firmicutes;D_2__Bacilli;D_3__Lactobacillales;D_4__Streptococcaceae;D_5__Streptococcus	40.58	36.68	39.36	1e-02 (-0.01, 0.03)	0.63	0.86	9e-03 (-0.03, 0.05)	3e-03 (-0.03, 0.04)	0.02 (-0.02, 0.05)
Total fruit	D_1__Firmicutes;D_2__Clostridia;D_3__Clostridiales;D_4__Lachnospiraceae;D_5__Lachnoanaerobaculum	0.34	0.39	0.36	0.06 (-0.01, 0.13)	0.37	0.25	0.19 (0.02, 0.35)	0.03 (-0.07, 0.13)	0.04 (-0.08, 0.16)
Total fruit	D_1__Firmicutes;D_2__Clostridia;D_3__Clostridiales;D_4__Lachnospiraceae;D_5__Oribacterium	0.25	0.28	0.27	0.03 (-0.05, 0.10)	0.72	0.08	0.17 (0.02, 0.32)	0.01 (-0.11, 0.13)	-0.04 (-0.15, 0.07)
Total fruit	D_1__Firmicutes;D_2__Clostridia;D_3__Clostridiales;D_4__Lachnospiraceae;D_5__Stomatobaculum	0.34	0.49	0.43	0.06 (-0.02, 0.14)	0.47	0.02	0.30 (0.11, 0.49)	0.02 (-0.10, 0.15)	-0.03 (-0.17, 0.11)
Total fruit	D_1__Firmicutes;D_2__Negativicutes;D_3__Selenomonadales;D_4__Veillonellaceae;D_5__Veillonella	5.07	6.39	5.95	0.01 (-0.02, 0.05)	0.81	0.09	0.13 (0.02, 0.24)	-2e-03 (-0.05, 0.05)	-3e-03 (-0.06, 0.05)
Total fruit	D_1__Fusobacteria;D_2__Fusobacteriia;D_3__Fusobacteriales;D_4__Fusobacteriaceae;D_5__Fusobacterium	2.93	3.52	2.61	-0.06 (-0.12, -4e-03)	0.19	0.46	-0.06 (-0.16, 0.03)	-0.01 (-0.11, 0.09)	-0.10 (-0.20, -5e-03)
Total fruit	D_1__Fusobacteria;D_2__Fusobacteriia;D_3__Fusobacteriales;D_4__Leptotrichiaceae;D_5__Leptotrichia	1.74	1.75	1.76	-0.02 (-0.10, 0.06)	0.81	0.3	0.10 (-0.07, 0.26)	-0.06 (-0.18, 0.07)	-0.06 (-0.20, 0.09)
Total fruit	D_1__Proteobacteria;D_2__Gammaproteobacteria;D_3__Betaproteobacteriales;D_4__Neisseriaceae;D_5__Neisseria	0.04	0.04	0.04	0.03 (-0.08, 0.13)	0.81	0.92	0.04 (-0.18, 0.26)	0.05 (-0.12, 0.22)	6e-04 (-0.17, 0.17)
Total fruit	D_1__Proteobacteria;D_2__Gammaproteobacteria;D_3__Pasteurellales;D_4__Pasteurellaceae;D_5__Haemophilus	6.54	8.24	5.64	-0.04 (-0.12, 0.04)	0.57	0.97	-0.03 (-0.18, 0.12)	-0.05 (-0.16, 0.06)	-0.03 (-0.18, 0.11)
Whole fruit	D_1__Actinobacteria;D_2__Actinobacteria;D_3__Actinomycetales;D_4__Actinomycetaceae;D_5__Actinomyces	1.74	2.56	2.25	0.03 (-0.02, 0.08)	0.36	0.13	0.13 (-0.03, 0.29)	0.07 (-8e-03, 0.15)	-0.01 (-0.09, 0.06)
Whole fruit	D_1__Actinobacteria;D_2__Actinobacteria;D_3__Micrococcales;D_4__Micrococcaceae;D_5__Rothia	6.67	6.51	7.96	0.07 (0.03, 0.11)	0.06	0.6	0.14 (-0.01, 0.28)	0.05 (-0.01, 0.12)	0.07 (0.01, 0.13)
Whole fruit	D_1__Actinobacteria;D_2__Coriobacteriia;D_3__Coriobacteriales;D_4__Atopobiaceae;D_5__Atopobium	0.67	0.62	0.6	5e-03 (-0.05, 0.06)	0.9	0.31	0.10 (-0.05, 0.25)	-0.04 (-0.14, 0.06)	6e-03 (-0.08, 0.09)
Whole fruit	D_1__Bacteroidetes;D_2__Bacteroidia;D_3__Bacteroidales;D_4__Prevotellaceae;D_5__Alloprevotella	1.85	1.34	1.39	-0.11 (-0.20, -0.02)	0.13	0.88	-0.12 (-0.26, 0.02)	-0.07 (-0.25, 0.10)	-0.13 (-0.29, 0.03)
Whole fruit	D_1__Bacteroidetes;D_2__Bacteroidia;D_3__Bacteroidales;D_4__Prevotellaceae;D_5__Prevotella	2.02	2.04	1.85	-0.07 (-0.13, -3e-03)	0.19	0.47	-0.01 (-0.14, 0.12)	-0.04 (-0.15, 0.06)	-0.11 (-0.20, -0.01)
Whole fruit	D_1__Bacteroidetes;D_2__Bacteroidia;D_3__Bacteroidales;D_4__Prevotellaceae;D_5__Prevotella 6	0.66	0.92	0.73	0.06 (-0.03, 0.16)	0.37	0.03	0.29 (0.09, 0.48)	0.03 (-0.12, 0.19)	-0.04 (-0.18, 0.11)
Whole fruit	D_1__Bacteroidetes;D_2__Bacteroidia;D_3__Bacteroidales;D_4__Prevotellaceae;D_5__Prevotella 7	8.92	9	9.26	0.04 (-0.01, 0.10)	0.34	0.32	0.11 (-4e-03, 0.23)	0.05 (-0.06, 0.15)	5e-03 (-0.07, 0.08)
Whole fruit	D_1__Bacteroidetes;D_2__Bacteroidia;D_3__Flavobacteriales;D_4__Flavobacteriaceae;D_5__Capnocytophaga	0.27	0.56	0.36	-0.02 (-0.11, 0.06)	0.74	0.52	0.02 (-0.13, 0.17)	0.01 (-0.13, 0.15)	-0.09 (-0.23, 0.05)
Whole fruit	D_1__Epsilonbacteraeota;D_2__Campylobacteria;D_3__Campylobacterales;D_4__Campylobacteraceae;D_5__Campylobacter	0.37	0.48	0.37	0.02 (-0.03, 0.07)	0.56	0.46	-0.02 (-0.11, 0.07)	0.07 (-0.03, 0.17)	0.03 (-0.05, 0.10)
Whole fruit	D_1__Firmicutes;D_2__Bacilli;D_3__Bacillales;D_4__Family XI;D_5__Gemella	5.81	4.48	5.21	-0.04 (-0.09, 4e-03)	0.24	0.98	-0.04 (-0.12, 0.04)	-0.04 (-0.12, 0.04)	-0.05 (-0.13, 0.03)
Whole fruit	D_1__Firmicutes;D_2__Bacilli;D_3__Lactobacillales;D_4__Carnobacteriaceae;D_5__Granulicatella	2.52	2.25	2.4	-0.03 (-0.06, 6e-03)	0.28	0.09	0.09 (-0.02, 0.20)	-0.04 (-0.10, 9e-03)	-0.04 (-0.09, 0.01)
Whole fruit	D_1__Firmicutes;D_2__Bacilli;D_3__Lactobacillales;D_4__Streptococcaceae;D_5__Streptococcus	40.58	36.68	39.36	0.01 (-9e-03, 0.03)	0.46	0.99	1e-02 (-0.02, 0.04)	0.01 (-0.03, 0.05)	0.01 (-0.02, 0.05)
Whole fruit	D_1__Firmicutes;D_2__Clostridia;D_3__Clostridiales;D_4__Lachnospiraceae;D_5__Lachnoanaerobaculum	0.34	0.39	0.36	0.06 (-1e-02, 0.12)	0.28	0.44	0.14 (-0.01, 0.30)	0.05 (-0.06, 0.16)	0.02 (-0.08, 0.12)
Whole fruit	D_1__Firmicutes;D_2__Clostridia;D_3__Clostridiales;D_4__Lachnospiraceae;D_5__Oribacterium	0.25	0.28	0.27	0.02 (-0.05, 0.09)	0.65	0.06	0.16 (0.02, 0.30)	0.02 (-0.10, 0.15)	-0.05 (-0.14, 0.05)
Whole fruit	D_1__Firmicutes;D_2__Clostridia;D_3__Clostridiales;D_4__Lachnospiraceae;D_5__Stomatobaculum	0.34	0.49	0.43	0.09 (5e-03, 0.18)	0.19	0.09	0.26 (0.08, 0.45)	0.07 (-0.08, 0.21)	0.01 (-0.13, 0.16)
Whole fruit	D_1__Firmicutes;D_2__Negativicutes;D_3__Selenomonadales;D_4__Veillonellaceae;D_5__Veillonella	5.07	6.39	5.95	0.02 (-0.01, 0.05)	0.43	0.6	0.06 (-0.03, 0.14)	7e-03 (-0.04, 0.05)	0.02 (-0.03, 0.07)
Whole fruit	D_1__Fusobacteria;D_2__Fusobacteriia;D_3__Fusobacteriales;D_4__Fusobacteriaceae;D_5__Fusobacterium	2.93	3.52	2.61	-0.07 (-0.12, -0.01)	0.14	0.44	-0.06 (-0.16, 0.04)	-0.02 (-0.12, 0.09)	-0.11 (-0.20, -0.02)
Whole fruit	D_1__Fusobacteria;D_2__Fusobacteriia;D_3__Fusobacteriales;D_4__Leptotrichiaceae;D_5__Leptotrichia	1.74	1.75	1.76	-7e-03 (-0.08, 0.07)	0.9	0.02	0.11 (-0.03, 0.25)	0.06 (-0.09, 0.20)	-0.12 (-0.23, -0.01)
Whole fruit	D_1__Proteobacteria;D_2__Gammaproteobacteria;D_3__Betaproteobacteriales;D_4__Neisseriaceae;D_5__Neisseria	0.04	0.04	0.04	0.10 (-9e-03, 0.21)	0.24	0.51	0.21 (-0.04, 0.45)	0.12 (-0.07, 0.31)	0.04 (-0.13, 0.20)
Whole fruit	D_1__Proteobacteria;D_2__Gammaproteobacteria;D_3__Pasteurellales;D_4__Pasteurellaceae;D_5__Haemophilus	6.54	8.24	5.64	-0.01 (-0.08, 0.06)	0.84	0.92	-8e-03 (-0.12, 0.10)	-0.03 (-0.15, 0.09)	6e-03 (-0.12, 0.13)
Total vegetables	D_1__Actinobacteria;D_2__Actinobacteria;D_3__Actinomycetales;D_4__Actinomycetaceae;D_5__Actinomyces	1.74	2.56	2.25	0.07 (0.03, 0.12)	0.11	0.53	0.09 (-0.09, 0.27)	0.10 (0.03, 0.17)	0.05 (-0.02, 0.11)
Total vegetables	D_1__Actinobacteria;D_2__Actinobacteria;D_3__Micrococcales;D_4__Micrococcaceae;D_5__Rothia	6.67	6.51	7.96	3e-03 (-0.04, 0.05)	1	0.11	0.19 (-3e-03, 0.38)	0.01 (-0.05, 0.08)	-0.02 (-0.08, 0.04)
Total vegetables	D_1__Actinobacteria;D_2__Coriobacteriia;D_3__Coriobacteriales;D_4__Atopobiaceae;D_5__Atopobium	0.67	0.62	0.6	0.02 (-0.04, 0.09)	0.8	0.98	0.04 (-0.12, 0.20)	0.02 (-0.08, 0.13)	0.02 (-0.08, 0.12)
Total vegetables	D_1__Bacteroidetes;D_2__Bacteroidia;D_3__Bacteroidales;D_4__Prevotellaceae;D_5__Alloprevotella	1.85	1.34	1.39	0.09 (-6e-03, 0.19)	0.38	0.54	0.04 (-0.12, 0.21)	0.18 (-8e-03, 0.38)	0.08 (-0.09, 0.24)
Total vegetables	D_1__Bacteroidetes;D_2__Bacteroidia;D_3__Bacteroidales;D_4__Prevotellaceae;D_5__Prevotella	2.02	2.04	1.85	0.10 (0.02, 0.18)	0.16	0.99	0.09 (-0.06, 0.24)	0.10 (-0.01, 0.22)	0.10 (-0.06, 0.25)
Total vegetables	D_1__Bacteroidetes;D_2__Bacteroidia;D_3__Bacteroidales;D_4__Prevotellaceae;D_5__Prevotella 6	0.66	0.92	0.73	0.13 (0.02, 0.23)	0.16	0.93	0.16 (-0.04, 0.35)	0.12 (-0.05, 0.29)	0.11 (-0.05, 0.28)
Total vegetables	D_1__Bacteroidetes;D_2__Bacteroidia;D_3__Bacteroidales;D_4__Prevotellaceae;D_5__Prevotella 7	8.92	9	9.26	0.08 (0.02, 0.15)	0.16	0.83	0.05 (-0.09, 0.19)	0.10 (3e-03, 0.20)	0.07 (-0.03, 0.18)
Total vegetables	D_1__Bacteroidetes;D_2__Bacteroidia;D_3__Flavobacteriales;D_4__Flavobacteriaceae;D_5__Capnocytophaga	0.27	0.56	0.36	0.13 (0.03, 0.22)	0.16	0.17	0.04 (-0.11, 0.20)	0.25 (0.09, 0.41)	0.08 (-0.09, 0.25)
Total vegetables	D_1__Epsilonbacteraeota;D_2__Campylobacteria;D_3__Campylobacterales;D_4__Campylobacteraceae;D_5__Campylobacter	0.37	0.48	0.37	0.01 (-0.04, 0.06)	0.88	0.006	0.03 (-0.08, 0.15)	0.16 (0.05, 0.27)	-0.05 (-0.12, 0.02)
Total vegetables	D_1__Firmicutes;D_2__Bacilli;D_3__Bacillales;D_4__Family XI;D_5__Gemella	5.81	4.48	5.21	0.01 (-0.04, 0.07)	0.86	0.51	-0.03 (-0.12, 0.06)	0.02 (-0.09, 0.13)	0.05 (-0.04, 0.13)
Total vegetables	D_1__Firmicutes;D_2__Bacilli;D_3__Lactobacillales;D_4__Carnobacteriaceae;D_5__Granulicatella	2.52	2.25	2.4	0.02 (-0.02, 0.05)	0.76	0.51	0.09 (-0.05, 0.23)	-3e-03 (-0.07, 0.06)	0.02 (-0.03, 0.06)
Total vegetables	D_1__Firmicutes;D_2__Bacilli;D_3__Lactobacillales;D_4__Streptococcaceae;D_5__Streptococcus	40.58	36.68	39.36	-0.02 (-0.04, 6e-03)	0.5	0.13	-0.02 (-0.06, 0.02)	-0.05 (-0.09, -6e-03)	7e-03 (-0.03, 0.04)
Total vegetables	D_1__Firmicutes;D_2__Clostridia;D_3__Clostridiales;D_4__Lachnospiraceae;D_5__Lachnoanaerobaculum	0.34	0.39	0.36	0.09 (0.02, 0.16)	0.16	0.45	0.08 (-0.07, 0.23)	0.14 (0.03, 0.26)	0.04 (-0.07, 0.15)
Total vegetables	D_1__Firmicutes;D_2__Clostridia;D_3__Clostridiales;D_4__Lachnospiraceae;D_5__Oribacterium	0.25	0.28	0.27	0.10 (0.02, 0.19)	0.16	0.04	0.09 (-0.07, 0.24)	0.25 (0.11, 0.40)	3e-03 (-0.13, 0.13)
Total vegetables	D_1__Firmicutes;D_2__Clostridia;D_3__Clostridiales;D_4__Lachnospiraceae;D_5__Stomatobaculum	0.34	0.49	0.43	0.16 (0.07, 0.25)	0.07	0.59	0.17 (-3e-03, 0.35)	0.21 (0.05, 0.36)	0.10 (-0.05, 0.25)
Total vegetables	D_1__Firmicutes;D_2__Negativicutes;D_3__Selenomonadales;D_4__Veillonellaceae;D_5__Veillonella	5.07	6.39	5.95	-4e-03 (-0.04, 0.03)	1	0.49	0.03 (-0.06, 0.12)	-0.02 (-0.07, 0.02)	8e-03 (-0.05, 0.06)
Total vegetables	D_1__Fusobacteria;D_2__Fusobacteriia;D_3__Fusobacteriales;D_4__Fusobacteriaceae;D_5__Fusobacterium	2.93	3.52	2.61	0.02 (-0.03, 0.08)	0.78	0.02	2e-03 (-0.10, 0.10)	0.14 (0.04, 0.24)	-0.06 (-0.16, 0.04)
Total vegetables	D_1__Fusobacteria;D_2__Fusobacteriia;D_3__Fusobacteriales;D_4__Leptotrichiaceae;D_5__Leptotrichia	1.74	1.75	1.76	0.08 (-0.01, 0.17)	0.42	0.12	0.12 (-0.07, 0.31)	0.20 (0.03, 0.36)	-0.03 (-0.17, 0.11)
Total vegetables	D_1__Proteobacteria;D_2__Gammaproteobacteria;D_3__Betaproteobacteriales;D_4__Neisseriaceae;D_5__Neisseria	0.04	0.04	0.04	0.08 (-0.02, 0.17)	0.49	0.18	0.19 (-0.01, 0.39)	0.14 (-0.05, 0.32)	-0.02 (-0.17, 0.12)
Total vegetables	D_1__Proteobacteria;D_2__Gammaproteobacteria;D_3__Pasteurellales;D_4__Pasteurellaceae;D_5__Haemophilus	6.54	8.24	5.64	-0.03 (-0.09, 0.04)	0.8	0.02	-0.09 (-0.21, 0.02)	0.14 (9e-03, 0.28)	-0.08 (-0.20, 0.03)
Greens and beans	D_1__Actinobacteria;D_2__Actinobacteria;D_3__Actinomycetales;D_4__Actinomycetaceae;D_5__Actinomyces	1.74	2.56	2.25	0.04 (-5e-04, 0.09)	0.59	0.7	0.01 (-0.13, 0.16)	0.07 (-3e-03, 0.14)	0.03 (-0.03, 0.09)
Greens and beans	D_1__Actinobacteria;D_2__Actinobacteria;D_3__Micrococcales;D_4__Micrococcaceae;D_5__Rothia	6.67	6.51	7.96	0.05 (8e-03, 0.09)	0.51	0.11	0.19 (0.05, 0.33)	0.04 (-0.03, 0.11)	0.03 (-0.02, 0.09)
Greens and beans	D_1__Actinobacteria;D_2__Coriobacteriia;D_3__Coriobacteriales;D_4__Atopobiaceae;D_5__Atopobium	0.67	0.62	0.6	-0.02 (-0.08, 0.04)	0.87	0.89	-0.03 (-0.17, 0.11)	-0.03 (-0.13, 0.07)	-9e-04 (-0.09, 0.09)
Greens and beans	D_1__Bacteroidetes;D_2__Bacteroidia;D_3__Bacteroidales;D_4__Prevotellaceae;D_5__Alloprevotella	1.85	1.34	1.39	-0.04 (-0.13, 0.06)	0.86	0.05	-0.23 (-0.43, -0.04)	0.09 (-0.09, 0.27)	-0.02 (-0.15, 0.11)
Greens and beans	D_1__Bacteroidetes;D_2__Bacteroidia;D_3__Bacteroidales;D_4__Prevotellaceae;D_5__Prevotella	2.02	2.04	1.85	0.03 (-0.04, 0.10)	0.85	0.94	7e-03 (-0.15, 0.16)	0.04 (-0.07, 0.15)	0.04 (-0.07, 0.15)
Greens and beans	D_1__Bacteroidetes;D_2__Bacteroidia;D_3__Bacteroidales;D_4__Prevotellaceae;D_5__Prevotella 6	0.66	0.92	0.73	0.08 (-0.01, 0.18)	0.59	0.26	-0.06 (-0.25, 0.14)	0.10 (-0.07, 0.27)	0.14 (6e-03, 0.28)
Greens and beans	D_1__Bacteroidetes;D_2__Bacteroidia;D_3__Bacteroidales;D_4__Prevotellaceae;D_5__Prevotella 7	8.92	9	9.26	0.02 (-0.03, 0.07)	0.86	0.03	-0.05 (-0.16, 0.05)	0.13 (0.03, 0.22)	-7e-03 (-0.09, 0.07)
Greens and beans	D_1__Bacteroidetes;D_2__Bacteroidia;D_3__Flavobacteriales;D_4__Flavobacteriaceae;D_5__Capnocytophaga	0.27	0.56	0.36	0.05 (-0.04, 0.13)	0.79	0.02	-0.05 (-0.22, 0.11)	0.21 (0.07, 0.36)	-0.03 (-0.16, 0.11)
Greens and beans	D_1__Epsilonbacteraeota;D_2__Campylobacteria;D_3__Campylobacterales;D_4__Campylobacteraceae;D_5__Campylobacter	0.37	0.48	0.37	0.03 (-0.02, 0.08)	0.79	0.09	-0.02 (-0.15, 0.10)	0.13 (0.03, 0.23)	8e-03 (-0.05, 0.07)
Greens and beans	D_1__Firmicutes;D_2__Bacilli;D_3__Bacillales;D_4__Family XI;D_5__Gemella	5.81	4.48	5.21	-0.01 (-0.06, 0.03)	0.87	0.68	-0.05 (-0.15, 0.05)	-0.01 (-0.12, 0.10)	1e-03 (-0.06, 0.07)
Greens and beans	D_1__Firmicutes;D_2__Bacilli;D_3__Lactobacillales;D_4__Carnobacteriaceae;D_5__Granulicatella	2.52	2.25	2.4	4e-03 (-0.03, 0.04)	0.92	0.5	-0.08 (-0.22, 0.06)	0.01 (-0.05, 0.07)	7e-03 (-0.03, 0.05)
Greens and beans	D_1__Firmicutes;D_2__Bacilli;D_3__Lactobacillales;D_4__Streptococcaceae;D_5__Streptococcus	40.58	36.68	39.36	6e-03 (-0.01, 0.03)	0.87	0.09	0.01 (-0.03, 0.05)	-0.03 (-0.07, 9e-03)	0.02 (-5e-03, 0.05)
Greens and beans	D_1__Firmicutes;D_2__Clostridia;D_3__Clostridiales;D_4__Lachnospiraceae;D_5__Lachnoanaerobaculum	0.34	0.39	0.36	0.05 (-9e-03, 0.11)	0.59	0.15	-0.08 (-0.22, 0.07)	0.08 (-0.01, 0.17)	0.08 (-0.02, 0.18)
Greens and beans	D_1__Firmicutes;D_2__Clostridia;D_3__Clostridiales;D_4__Lachnospiraceae;D_5__Oribacterium	0.25	0.28	0.27	0.07 (6e-04, 0.15)	0.59	0.03	-0.07 (-0.24, 0.10)	0.21 (0.08, 0.34)	0.05 (-0.06, 0.15)
Greens and beans	D_1__Firmicutes;D_2__Clostridia;D_3__Clostridiales;D_4__Lachnospiraceae;D_5__Stomatobaculum	0.34	0.49	0.43	0.11 (0.03, 0.20)	0.22	0.37	0.04 (-0.12, 0.20)	0.19 (0.05, 0.32)	0.09 (-0.05, 0.22)
Greens and beans	D_1__Firmicutes;D_2__Negativicutes;D_3__Selenomonadales;D_4__Veillonellaceae;D_5__Veillonella	5.07	6.39	5.95	4e-03 (-0.03, 0.04)	0.92	0.45	-0.05 (-0.17, 0.06)	-8e-03 (-0.06, 0.04)	0.02 (-0.02, 0.07)
Greens and beans	D_1__Fusobacteria;D_2__Fusobacteriia;D_3__Fusobacteriales;D_4__Fusobacteriaceae;D_5__Fusobacterium	2.93	3.52	2.61	7e-03 (-0.05, 0.06)	0.92	0.1	-0.06 (-0.18, 0.05)	0.08 (-7e-03, 0.17)	-0.03 (-0.12, 0.07)
Greens and beans	D_1__Fusobacteria;D_2__Fusobacteriia;D_3__Fusobacteriales;D_4__Leptotrichiaceae;D_5__Leptotrichia	1.74	1.75	1.76	-0.03 (-0.11, 0.05)	0.86	0.2	-0.13 (-0.31, 0.04)	0.06 (-0.08, 0.19)	-0.06 (-0.19, 0.06)
Greens and beans	D_1__Proteobacteria;D_2__Gammaproteobacteria;D_3__Betaproteobacteriales;D_4__Neisseriaceae;D_5__Neisseria	0.04	0.04	0.04	-0.02 (-0.11, 0.08)	0.92	0.29	0.05 (-0.13, 0.23)	0.05 (-0.13, 0.24)	-0.11 (-0.26, 0.04)
Greens and beans	D_1__Proteobacteria;D_2__Gammaproteobacteria;D_3__Pasteurellales;D_4__Pasteurellaceae;D_5__Haemophilus	6.54	8.24	5.64	0.02 (-0.04, 0.09)	0.87	0.11	4e-03 (-0.14, 0.15)	0.14 (0.01, 0.27)	-0.02 (-0.11, 0.06)
Whole grains	D_1__Actinobacteria;D_2__Actinobacteria;D_3__Actinomycetales;D_4__Actinomycetaceae;D_5__Actinomyces	1.74	2.56	2.25	8e-03 (-0.04, 0.05)	1	0.93	-0.03 (-0.21, 0.16)	0.01 (-0.05, 0.08)	1e-02 (-0.05, 0.07)
Whole grains	D_1__Actinobacteria;D_2__Actinobacteria;D_3__Micrococcales;D_4__Micrococcaceae;D_5__Rothia	6.67	6.51	7.96	0.01 (-0.03, 0.05)	0.98	0.11	0.15 (9e-03, 0.30)	-0.01 (-0.08, 0.05)	0.01 (-0.04, 0.07)
Whole grains	D_1__Actinobacteria;D_2__Coriobacteriia;D_3__Coriobacteriales;D_4__Atopobiaceae;D_5__Atopobium	0.67	0.62	0.6	-0.03 (-0.09, 0.04)	0.98	0.83	-0.02 (-0.20, 0.16)	-7e-03 (-0.11, 0.09)	-0.05 (-0.15, 0.05)
Whole grains	D_1__Bacteroidetes;D_2__Bacteroidia;D_3__Bacteroidales;D_4__Prevotellaceae;D_5__Alloprevotella	1.85	1.34	1.39	-0.03 (-0.12, 0.06)	0.98	0.16	-0.19 (-0.39, 2e-03)	0.04 (-0.11, 0.20)	-9e-03 (-0.14, 0.12)
Whole grains	D_1__Bacteroidetes;D_2__Bacteroidia;D_3__Bacteroidales;D_4__Prevotellaceae;D_5__Prevotella	2.02	2.04	1.85	4e-03 (-0.06, 0.07)	1	0.24	-0.10 (-0.24, 0.04)	0.02 (-0.08, 0.12)	0.05 (-0.06, 0.16)
Whole grains	D_1__Bacteroidetes;D_2__Bacteroidia;D_3__Bacteroidales;D_4__Prevotellaceae;D_5__Prevotella 6	0.66	0.92	0.73	0.06 (-0.03, 0.14)	0.86	0.85	0.08 (-0.14, 0.29)	0.08 (-0.05, 0.21)	0.03 (-0.11, 0.16)
Whole grains	D_1__Bacteroidetes;D_2__Bacteroidia;D_3__Bacteroidales;D_4__Prevotellaceae;D_5__Prevotella 7	8.92	9	9.26	-0.02 (-0.07, 0.03)	0.98	0.37	-0.01 (-0.13, 0.11)	0.01 (-0.07, 0.09)	-0.07 (-0.16, 0.02)
Whole grains	D_1__Bacteroidetes;D_2__Bacteroidia;D_3__Flavobacteriales;D_4__Flavobacteriaceae;D_5__Capnocytophaga	0.27	0.56	0.36	2e-03 (-0.08, 0.08)	1	0.94	-0.03 (-0.21, 0.16)	0.01 (-0.09, 0.12)	7e-04 (-0.15, 0.15)
Whole grains	D_1__Epsilonbacteraeota;D_2__Campylobacteria;D_3__Campylobacterales;D_4__Campylobacteraceae;D_5__Campylobacter	0.37	0.48	0.37	0.02 (-0.03, 0.06)	0.98	0.2	-0.08 (-0.22, 0.06)	0.05 (-0.01, 0.10)	-9e-03 (-0.08, 0.06)
Whole grains	D_1__Firmicutes;D_2__Bacilli;D_3__Bacillales;D_4__Family XI;D_5__Gemella	5.81	4.48	5.21	-8e-03 (-0.06, 0.04)	1	0.43	-0.06 (-0.15, 0.03)	0.02 (-0.07, 0.10)	8e-03 (-0.07, 0.09)
Whole grains	D_1__Firmicutes;D_2__Bacilli;D_3__Lactobacillales;D_4__Carnobacteriaceae;D_5__Granulicatella	2.52	2.25	2.4	-5e-03 (-0.04, 0.03)	1	0.46	-0.08 (-0.26, 0.10)	0.02 (-0.04, 0.08)	-0.01 (-0.06, 0.03)
Whole grains	D_1__Firmicutes;D_2__Bacilli;D_3__Lactobacillales;D_4__Streptococcaceae;D_5__Streptococcus	40.58	36.68	39.36	0.01 (-6e-03, 0.03)	0.86	0.23	0.04 (4e-03, 0.08)	3e-03 (-0.03, 0.04)	3e-03 (-0.03, 0.03)
Whole grains	D_1__Firmicutes;D_2__Clostridia;D_3__Clostridiales;D_4__Lachnospiraceae;D_5__Lachnoanaerobaculum	0.34	0.39	0.36	-7e-03 (-0.07, 0.06)	1	0.81	0.02 (-0.16, 0.20)	5e-03 (-0.09, 0.10)	-0.04 (-0.15, 0.07)
Whole grains	D_1__Firmicutes;D_2__Clostridia;D_3__Clostridiales;D_4__Lachnospiraceae;D_5__Oribacterium	0.25	0.28	0.27	0.07 (3e-03, 0.14)	0.57	0.07	-0.10 (-0.28, 0.09)	0.14 (0.04, 0.24)	0.05 (-0.06, 0.16)
Whole grains	D_1__Firmicutes;D_2__Clostridia;D_3__Clostridiales;D_4__Lachnospiraceae;D_5__Stomatobaculum	0.34	0.49	0.43	0.06 (-0.02, 0.14)	0.85	0.08	-0.08 (-0.28, 0.13)	0.14 (0.03, 0.25)	-0.02 (-0.17, 0.12)
Whole grains	D_1__Firmicutes;D_2__Negativicutes;D_3__Selenomonadales;D_4__Veillonellaceae;D_5__Veillonella	5.07	6.39	5.95	-0.03 (-0.06, 6e-03)	0.81	0.82	-5e-03 (-0.11, 0.10)	-0.02 (-0.07, 0.03)	-0.04 (-0.09, 0.01)
Whole grains	D_1__Fusobacteria;D_2__Fusobacteriia;D_3__Fusobacteriales;D_4__Fusobacteriaceae;D_5__Fusobacterium	2.93	3.52	2.61	9e-03 (-0.04, 0.06)	1	0.08	-0.09 (-0.20, 1e-02)	0.05 (-0.03, 0.12)	0.03 (-0.06, 0.12)
Whole grains	D_1__Fusobacteria;D_2__Fusobacteriia;D_3__Fusobacteriales;D_4__Leptotrichiaceae;D_5__Leptotrichia	1.74	1.75	1.76	0.02 (-0.06, 0.09)	1	0.78	0.02 (-0.14, 0.18)	0.04 (-0.06, 0.14)	-0.02 (-0.16, 0.11)
Whole grains	D_1__Proteobacteria;D_2__Gammaproteobacteria;D_3__Betaproteobacteriales;D_4__Neisseriaceae;D_5__Neisseria	0.04	0.04	0.04	0.08 (-0.01, 0.17)	0.81	0.54	0.07 (-0.13, 0.27)	6e-03 (-0.17, 0.18)	0.13 (-6e-03, 0.26)
Whole grains	D_1__Proteobacteria;D_2__Gammaproteobacteria;D_3__Pasteurellales;D_4__Pasteurellaceae;D_5__Haemophilus	6.54	8.24	5.64	0.07 (-3e-03, 0.15)	0.74	0.18	0.13 (-3e-03, 0.26)	-0.04 (-0.18, 0.10)	0.10 (-0.01, 0.22)
Total dairy	D_1__Actinobacteria;D_2__Actinobacteria;D_3__Actinomycetales;D_4__Actinomycetaceae;D_5__Actinomyces	1.74	2.56	2.25	-0.02 (-0.06, 0.02)	0.8	0.51	0.07 (-0.08, 0.22)	-0.03 (-0.09, 0.03)	-0.02 (-0.08, 0.04)
Total dairy	D_1__Actinobacteria;D_2__Actinobacteria;D_3__Micrococcales;D_4__Micrococcaceae;D_5__Rothia	6.67	6.51	7.96	-0.02 (-0.06, 0.02)	0.77	0.05	-0.10 (-0.26, 0.06)	0.05 (-0.02, 0.12)	-0.05 (-0.10, 1e-03)
Total dairy	D_1__Actinobacteria;D_2__Coriobacteriia;D_3__Coriobacteriales;D_4__Atopobiaceae;D_5__Atopobium	0.67	0.62	0.6	0.07 (2e-03, 0.13)	0.35	0.45	0.15 (3e-03, 0.30)	0.05 (-0.05, 0.16)	0.04 (-0.06, 0.14)
Total dairy	D_1__Bacteroidetes;D_2__Bacteroidia;D_3__Bacteroidales;D_4__Prevotellaceae;D_5__Alloprevotella	1.85	1.34	1.39	0.07 (-0.01, 0.16)	0.47	0.14	0.20 (0.04, 0.35)	-0.03 (-0.19, 0.13)	0.06 (-0.08, 0.19)
Total dairy	D_1__Bacteroidetes;D_2__Bacteroidia;D_3__Bacteroidales;D_4__Prevotellaceae;D_5__Prevotella	2.02	2.04	1.85	0.05 (-0.01, 0.11)	0.54	0.73	0.08 (-0.05, 0.21)	0.06 (-0.04, 0.16)	0.02 (-0.09, 0.12)
Total dairy	D_1__Bacteroidetes;D_2__Bacteroidia;D_3__Bacteroidales;D_4__Prevotellaceae;D_5__Prevotella 6	0.66	0.92	0.73	0.10 (8e-03, 0.18)	0.34	0.43	0.19 (0.01, 0.36)	0.04 (-0.11, 0.18)	0.09 (-0.05, 0.24)
Total dairy	D_1__Bacteroidetes;D_2__Bacteroidia;D_3__Bacteroidales;D_4__Prevotellaceae;D_5__Prevotella 7	8.92	9	9.26	0.04 (-0.01, 0.09)	0.55	0.59	0.09 (-0.02, 0.20)	0.03 (-0.07, 0.12)	0.02 (-0.06, 0.10)
Total dairy	D_1__Bacteroidetes;D_2__Bacteroidia;D_3__Flavobacteriales;D_4__Flavobacteriaceae;D_5__Capnocytophaga	0.27	0.56	0.36	-0.04 (-0.12, 0.04)	0.77	0.33	0.06 (-0.10, 0.21)	-0.10 (-0.23, 0.03)	-0.05 (-0.18, 0.09)
Total dairy	D_1__Epsilonbacteraeota;D_2__Campylobacteria;D_3__Campylobacterales;D_4__Campylobacteraceae;D_5__Campylobacter	0.37	0.48	0.37	0.06 (8e-03, 0.10)	0.34	0.12	0.09 (-0.02, 0.19)	-0.02 (-0.11, 0.07)	0.09 (0.02, 0.15)
Total dairy	D_1__Firmicutes;D_2__Bacilli;D_3__Bacillales;D_4__Family XI;D_5__Gemella	5.81	4.48	5.21	-0.02 (-0.06, 0.03)	0.83	0.63	-9e-03 (-0.08, 0.07)	0.01 (-0.07, 0.09)	-0.04 (-0.11, 0.03)
Total dairy	D_1__Firmicutes;D_2__Bacilli;D_3__Lactobacillales;D_4__Carnobacteriaceae;D_5__Granulicatella	2.52	2.25	2.4	-0.02 (-0.06, 8e-03)	0.55	0.52	-0.02 (-0.14, 0.09)	-5e-05 (-0.05, 0.05)	-0.04 (-0.09, 3e-03)
Total dairy	D_1__Firmicutes;D_2__Bacilli;D_3__Lactobacillales;D_4__Streptococcaceae;D_5__Streptococcus	40.58	36.68	39.36	-6e-03 (-0.03, 0.01)	0.9	0.001	-0.04 (-0.08, -8e-03)	0.05 (0.01, 0.08)	-0.02 (-0.05, 0.01)
Total dairy	D_1__Firmicutes;D_2__Clostridia;D_3__Clostridiales;D_4__Lachnospiraceae;D_5__Lachnoanaerobaculum	0.34	0.39	0.36	-0.02 (-0.08, 0.04)	0.83	0.34	1e-03 (-0.14, 0.14)	-0.07 (-0.17, 0.02)	0.03 (-0.07, 0.13)
Total dairy	D_1__Firmicutes;D_2__Clostridia;D_3__Clostridiales;D_4__Lachnospiraceae;D_5__Oribacterium	0.25	0.28	0.27	0.08 (7e-03, 0.15)	0.34	0.93	0.08 (-0.06, 0.22)	0.09 (-0.03, 0.22)	0.06 (-0.04, 0.17)
Total dairy	D_1__Firmicutes;D_2__Clostridia;D_3__Clostridiales;D_4__Lachnospiraceae;D_5__Stomatobaculum	0.34	0.49	0.43	0.04 (-0.04, 0.12)	0.77	0.67	0.06 (-0.10, 0.23)	0.08 (-0.06, 0.22)	-3e-03 (-0.13, 0.12)
Total dairy	D_1__Firmicutes;D_2__Negativicutes;D_3__Selenomonadales;D_4__Veillonellaceae;D_5__Veillonella	5.07	6.39	5.95	0.03 (-1e-03, 0.06)	0.4	0.94	0.02 (-0.07, 0.11)	0.04 (-1e-02, 0.08)	0.03 (-0.02, 0.08)
Total dairy	D_1__Fusobacteria;D_2__Fusobacteriia;D_3__Fusobacteriales;D_4__Fusobacteriaceae;D_5__Fusobacterium	2.93	3.52	2.61	-9e-03 (-0.06, 0.05)	0.95	0.39	0.01 (-0.09, 0.12)	-0.06 (-0.15, 0.03)	0.02 (-0.07, 0.12)
Total dairy	D_1__Fusobacteria;D_2__Fusobacteriia;D_3__Fusobacteriales;D_4__Leptotrichiaceae;D_5__Leptotrichia	1.74	1.75	1.76	0.01 (-0.06, 0.08)	0.95	0.62	0.02 (-0.13, 0.17)	-0.03 (-0.14, 0.08)	0.05 (-0.06, 0.15)
Total dairy	D_1__Proteobacteria;D_2__Gammaproteobacteria;D_3__Betaproteobacteriales;D_4__Neisseriaceae;D_5__Neisseria	0.04	0.04	0.04	-0.11 (-0.21, -0.01)	0.34	0.14	0.05 (-0.14, 0.24)	-0.21 (-0.37, -0.04)	-0.14 (-0.29, 0.02)
Total dairy	D_1__Proteobacteria;D_2__Gammaproteobacteria;D_3__Pasteurellales;D_4__Pasteurellaceae;D_5__Haemophilus	6.54	8.24	5.64	-0.01 (-0.08, 0.06)	0.95	0.78	0.02 (-0.12, 0.15)	-0.04 (-0.16, 0.07)	-2e-03 (-0.11, 0.11)
Total protein foods	D_1__Actinobacteria;D_2__Actinobacteria;D_3__Actinomycetales;D_4__Actinomycetaceae;D_5__Actinomyces	1.74	2.56	2.25	-0.02 (-0.05, 0.02)	0.64	0.32	-0.11 (-0.24, 0.02)	-0.02 (-0.07, 0.04)	2e-03 (-0.06, 0.06)
Total protein foods	D_1__Actinobacteria;D_2__Actinobacteria;D_3__Micrococcales;D_4__Micrococcaceae;D_5__Rothia	6.67	6.51	7.96	-0.05 (-0.08, -0.01)	0.09	0.77	-0.09 (-0.22, 0.05)	-0.04 (-0.09, 0.02)	-0.05 (-0.10, -2e-03)
Total protein foods	D_1__Actinobacteria;D_2__Coriobacteriia;D_3__Coriobacteriales;D_4__Atopobiaceae;D_5__Atopobium	0.67	0.62	0.6	-0.07 (-0.13, -0.02)	0.09	0.47	-0.14 (-0.26, -0.02)	-0.04 (-0.14, 0.05)	-0.06 (-0.15, 0.02)
Total protein foods	D_1__Bacteroidetes;D_2__Bacteroidia;D_3__Bacteroidales;D_4__Prevotellaceae;D_5__Alloprevotella	1.85	1.34	1.39	0.15 (0.06, 0.24)	0.02	0.94	0.12 (-0.07, 0.31)	0.17 (0.02, 0.31)	0.15 (0.02, 0.29)
Total protein foods	D_1__Bacteroidetes;D_2__Bacteroidia;D_3__Bacteroidales;D_4__Prevotellaceae;D_5__Prevotella	2.02	2.04	1.85	0.06 (5e-03, 0.12)	0.17	0.23	0.05 (-0.07, 0.18)	0.04 (-0.04, 0.11)	0.18 (0.03, 0.32)
Total protein foods	D_1__Bacteroidetes;D_2__Bacteroidia;D_3__Bacteroidales;D_4__Prevotellaceae;D_5__Prevotella 6	0.66	0.92	0.73	-0.03 (-0.11, 0.06)	0.73	0.5	0.03 (-0.16, 0.22)	-0.09 (-0.22, 0.05)	0.01 (-0.14, 0.16)
Total protein foods	D_1__Bacteroidetes;D_2__Bacteroidia;D_3__Bacteroidales;D_4__Prevotellaceae;D_5__Prevotella 7	8.92	9	9.26	-4e-03 (-0.05, 0.05)	0.92	0.33	9e-03 (-0.09, 0.11)	0.03 (-0.05, 0.10)	-0.06 (-0.14, 0.03)
Total protein foods	D_1__Bacteroidetes;D_2__Bacteroidia;D_3__Flavobacteriales;D_4__Flavobacteriaceae;D_5__Capnocytophaga	0.27	0.56	0.36	0.06 (-0.02, 0.15)	0.36	0.55	0.07 (-0.10, 0.24)	0.02 (-0.10, 0.14)	0.14 (-0.03, 0.31)
Total protein foods	D_1__Epsilonbacteraeota;D_2__Campylobacteria;D_3__Campylobacterales;D_4__Campylobacteraceae;D_5__Campylobacter	0.37	0.48	0.37	-0.02 (-0.05, 0.02)	0.64	0.82	-0.05 (-0.14, 0.05)	-1e-02 (-0.07, 0.05)	-0.01 (-0.07, 0.05)
Total protein foods	D_1__Firmicutes;D_2__Bacilli;D_3__Bacillales;D_4__Family XI;D_5__Gemella	5.81	4.48	5.21	0.04 (-4e-03, 0.09)	0.22	0.55	0.04 (-0.03, 0.11)	0.01 (-0.07, 0.09)	0.07 (-1e-02, 0.16)
Total protein foods	D_1__Firmicutes;D_2__Bacilli;D_3__Lactobacillales;D_4__Carnobacteriaceae;D_5__Granulicatella	2.52	2.25	2.4	-7e-04 (-0.04, 0.04)	0.98	0.54	-1e-02 (-0.13, 0.11)	0.04 (-0.04, 0.12)	-0.01 (-0.05, 0.03)
Total protein foods	D_1__Firmicutes;D_2__Bacilli;D_3__Lactobacillales;D_4__Streptococcaceae;D_5__Streptococcus	40.58	36.68	39.36	-0.02 (-0.04, -4e-04)	0.17	0.83	-0.02 (-0.06, 0.02)	-0.01 (-0.05, 0.03)	-0.03 (-0.06, 4e-03)
Total protein foods	D_1__Firmicutes;D_2__Clostridia;D_3__Clostridiales;D_4__Lachnospiraceae;D_5__Lachnoanaerobaculum	0.34	0.39	0.36	0.04 (-0.02, 0.09)	0.49	0.18	-0.05 (-0.19, 0.08)	0.09 (3e-03, 0.18)	0.02 (-0.08, 0.11)
Total protein foods	D_1__Firmicutes;D_2__Clostridia;D_3__Clostridiales;D_4__Lachnospiraceae;D_5__Oribacterium	0.25	0.28	0.27	0.06 (-7e-03, 0.13)	0.23	0.16	-0.01 (-0.15, 0.12)	0.14 (0.03, 0.25)	0.03 (-0.09, 0.14)
Total protein foods	D_1__Firmicutes;D_2__Clostridia;D_3__Clostridiales;D_4__Lachnospiraceae;D_5__Stomatobaculum	0.34	0.49	0.43	0.06 (-0.02, 0.15)	0.3	0.96	0.07 (-0.12, 0.26)	0.05 (-0.07, 0.17)	0.08 (-0.06, 0.21)
Total protein foods	D_1__Firmicutes;D_2__Negativicutes;D_3__Selenomonadales;D_4__Veillonellaceae;D_5__Veillonella	5.07	6.39	5.95	-0.05 (-0.08, -0.01)	0.05	0.18	-0.04 (-0.12, 0.05)	-0.01 (-0.06, 0.04)	-0.08 (-0.12, -0.03)
Total protein foods	D_1__Fusobacteria;D_2__Fusobacteriia;D_3__Fusobacteriales;D_4__Fusobacteriaceae;D_5__Fusobacterium	2.93	3.52	2.61	0.09 (0.04, 0.14)	0.02	0.27	0.18 (0.04, 0.32)	0.06 (-0.01, 0.13)	0.11 (0.02, 0.20)
Total protein foods	D_1__Fusobacteria;D_2__Fusobacteriia;D_3__Fusobacteriales;D_4__Leptotrichiaceae;D_5__Leptotrichia	1.74	1.75	1.76	0.01 (-0.07, 0.09)	0.86	0.93	0.04 (-0.15, 0.23)	-2e-04 (-0.12, 0.12)	0.01 (-0.13, 0.15)
Total protein foods	D_1__Proteobacteria;D_2__Gammaproteobacteria;D_3__Betaproteobacteriales;D_4__Neisseriaceae;D_5__Neisseria	0.04	0.04	0.04	0.16 (0.07, 0.26)	0.02	0.73	0.14 (-0.06, 0.34)	0.23 (0.04, 0.41)	0.14 (9e-04, 0.27)
Total protein foods	D_1__Proteobacteria;D_2__Gammaproteobacteria;D_3__Pasteurellales;D_4__Pasteurellaceae;D_5__Haemophilus	6.54	8.24	5.64	0.03 (-0.03, 0.09)	0.62	0.45	-0.04 (-0.17, 0.09)	0.07 (-0.03, 0.17)	0.03 (-0.07, 0.12)
Seafood and plant proteins	D_1__Actinobacteria;D_2__Actinobacteria;D_3__Actinomycetales;D_4__Actinomycetaceae;D_5__Actinomyces	1.74	2.56	2.25	0.03 (-0.01, 0.08)	0.73	0.73	-0.03 (-0.18, 0.13)	0.04 (-0.03, 0.11)	0.04 (-0.03, 0.10)
Seafood and plant proteins	D_1__Actinobacteria;D_2__Actinobacteria;D_3__Micrococcales;D_4__Micrococcaceae;D_5__Rothia	6.67	6.51	7.96	0.03 (-8e-03, 0.07)	0.73	0.59	0.03 (-0.11, 0.18)	7e-03 (-0.05, 0.06)	0.05 (-5e-03, 0.10)
Seafood and plant proteins	D_1__Actinobacteria;D_2__Coriobacteriia;D_3__Coriobacteriales;D_4__Atopobiaceae;D_5__Atopobium	0.67	0.62	0.6	-0.03 (-0.10, 0.03)	0.95	1	-0.03 (-0.18, 0.11)	-0.04 (-0.15, 0.08)	-0.03 (-0.12, 0.06)
Seafood and plant proteins	D_1__Bacteroidetes;D_2__Bacteroidia;D_3__Bacteroidales;D_4__Prevotellaceae;D_5__Alloprevotella	1.85	1.34	1.39	0.07 (-0.02, 0.15)	0.73	0.6	-1e-03 (-0.16, 0.16)	0.10 (-0.07, 0.28)	0.09 (-0.04, 0.22)
Seafood and plant proteins	D_1__Bacteroidetes;D_2__Bacteroidia;D_3__Bacteroidales;D_4__Prevotellaceae;D_5__Prevotella	2.02	2.04	1.85	0.07 (0.01, 0.13)	0.5	0.12	0.09 (-0.02, 0.20)	-0.01 (-0.11, 0.09)	0.13 (0.03, 0.22)
Seafood and plant proteins	D_1__Bacteroidetes;D_2__Bacteroidia;D_3__Bacteroidales;D_4__Prevotellaceae;D_5__Prevotella 6	0.66	0.92	0.73	0.05 (-0.04, 0.14)	0.86	0.97	0.04 (-0.12, 0.20)	0.05 (-0.11, 0.20)	0.06 (-0.08, 0.20)
Seafood and plant proteins	D_1__Bacteroidetes;D_2__Bacteroidia;D_3__Bacteroidales;D_4__Prevotellaceae;D_5__Prevotella 7	8.92	9	9.26	0.05 (-2e-03, 0.10)	0.63	0.54	0.04 (-0.05, 0.14)	0.09 (1e-03, 0.17)	0.02 (-0.07, 0.11)
Seafood and plant proteins	D_1__Bacteroidetes;D_2__Bacteroidia;D_3__Flavobacteriales;D_4__Flavobacteriaceae;D_5__Capnocytophaga	0.27	0.56	0.36	-3e-03 (-0.09, 0.08)	0.97	0.81	-0.04 (-0.19, 0.11)	0.03 (-0.12, 0.18)	3e-03 (-0.13, 0.14)
Seafood and plant proteins	D_1__Epsilonbacteraeota;D_2__Campylobacteria;D_3__Campylobacterales;D_4__Campylobacteraceae;D_5__Campylobacter	0.37	0.48	0.37	0.01 (-0.03, 0.06)	0.97	0.67	-0.03 (-0.13, 0.08)	0.03 (-0.04, 0.10)	0.02 (-0.05, 0.08)
Seafood and plant proteins	D_1__Firmicutes;D_2__Bacilli;D_3__Bacillales;D_4__Family XI;D_5__Gemella	5.81	4.48	5.21	0.02 (-0.02, 0.07)	0.91	0.65	-2e-03 (-0.08, 0.08)	0.02 (-0.06, 0.10)	0.05 (-0.02, 0.12)
Seafood and plant proteins	D_1__Firmicutes;D_2__Bacilli;D_3__Lactobacillales;D_4__Carnobacteriaceae;D_5__Granulicatella	2.52	2.25	2.4	-6e-03 (-0.04, 0.03)	0.97	0.01	-0.14 (-0.26, -0.03)	0.06 (-0.01, 0.13)	-0.01 (-0.05, 0.03)
Seafood and plant proteins	D_1__Firmicutes;D_2__Bacilli;D_3__Lactobacillales;D_4__Streptococcaceae;D_5__Streptococcus	40.58	36.68	39.36	-3e-03 (-0.02, 0.02)	0.97	0.41	4e-04 (-0.03, 0.04)	-0.02 (-0.05, 0.01)	8e-03 (-0.02, 0.04)
Seafood and plant proteins	D_1__Firmicutes;D_2__Clostridia;D_3__Clostridiales;D_4__Lachnospiraceae;D_5__Lachnoanaerobaculum	0.34	0.39	0.36	0.09 (0.03, 0.15)	0.24	0.13	-0.03 (-0.17, 0.11)	0.15 (0.05, 0.25)	0.09 (-2e-03, 0.19)
Seafood and plant proteins	D_1__Firmicutes;D_2__Clostridia;D_3__Clostridiales;D_4__Lachnospiraceae;D_5__Oribacterium	0.25	0.28	0.27	0.07 (5e-03, 0.14)	0.63	0.19	7e-03 (-0.12, 0.13)	0.17 (0.04, 0.30)	0.06 (-0.05, 0.16)
Seafood and plant proteins	D_1__Firmicutes;D_2__Clostridia;D_3__Clostridiales;D_4__Lachnospiraceae;D_5__Stomatobaculum	0.34	0.49	0.43	0.13 (0.05, 0.21)	0.24	0.98	0.11 (-0.06, 0.28)	0.14 (-8e-04, 0.27)	0.13 (1e-04, 0.25)
Seafood and plant proteins	D_1__Firmicutes;D_2__Negativicutes;D_3__Selenomonadales;D_4__Veillonellaceae;D_5__Veillonella	5.07	6.39	5.95	-6e-03 (-0.04, 0.03)	0.97	0.63	-0.03 (-0.11, 0.05)	0.01 (-0.04, 0.06)	-0.01 (-0.06, 0.04)
Seafood and plant proteins	D_1__Fusobacteria;D_2__Fusobacteriia;D_3__Fusobacteriales;D_4__Fusobacteriaceae;D_5__Fusobacterium	2.93	3.52	2.61	0.05 (5e-04, 0.10)	0.63	0.15	0.12 (0.02, 0.23)	-7e-03 (-0.09, 0.08)	0.07 (-0.01, 0.15)
Seafood and plant proteins	D_1__Fusobacteria;D_2__Fusobacteriia;D_3__Fusobacteriales;D_4__Leptotrichiaceae;D_5__Leptotrichia	1.74	1.75	1.76	0.01 (-0.06, 0.09)	0.97	0.08	0.07 (-0.08, 0.23)	0.11 (-0.03, 0.24)	-0.07 (-0.18, 0.03)
Seafood and plant proteins	D_1__Proteobacteria;D_2__Gammaproteobacteria;D_3__Betaproteobacteriales;D_4__Neisseriaceae;D_5__Neisseria	0.04	0.04	0.04	0.04 (-0.05, 0.14)	0.97	0.53	-0.04 (-0.22, 0.13)	0.09 (-0.09, 0.26)	0.07 (-0.08, 0.22)
Seafood and plant proteins	D_1__Proteobacteria;D_2__Gammaproteobacteria;D_3__Pasteurellales;D_4__Pasteurellaceae;D_5__Haemophilus	6.54	8.24	5.64	-4e-03 (-0.07, 0.06)	0.97	0.47	-0.03 (-0.17, 0.12)	0.06 (-0.06, 0.17)	-0.04 (-0.13, 0.06)
Fatty acids	D_1__Actinobacteria;D_2__Actinobacteria;D_3__Actinomycetales;D_4__Actinomycetaceae;D_5__Actinomyces	1.74	2.56	2.25	0.04 (-8e-03, 0.08)	0.54	0.15	-0.04 (-0.19, 0.11)	0.08 (0.02, 0.15)	8e-03 (-0.05, 0.07)
Fatty acids	D_1__Actinobacteria;D_2__Actinobacteria;D_3__Micrococcales;D_4__Micrococcaceae;D_5__Rothia	6.67	6.51	7.96	0.02 (-0.02, 0.06)	0.82	0.47	0.10 (-0.05, 0.24)	-3e-03 (-0.06, 0.06)	0.02 (-0.04, 0.08)
Fatty acids	D_1__Actinobacteria;D_2__Coriobacteriia;D_3__Coriobacteriales;D_4__Atopobiaceae;D_5__Atopobium	0.67	0.62	0.6	-0.02 (-0.09, 0.04)	0.81	0.35	-0.06 (-0.22, 0.09)	0.03 (-0.07, 0.12)	-0.06 (-0.16, 0.03)
Fatty acids	D_1__Bacteroidetes;D_2__Bacteroidia;D_3__Bacteroidales;D_4__Prevotellaceae;D_5__Alloprevotella	1.85	1.34	1.39	-0.04 (-0.12, 0.05)	0.81	0.006	-0.26 (-0.43, -0.09)	0.11 (-0.05, 0.27)	1e-03 (-0.13, 0.13)
Fatty acids	D_1__Bacteroidetes;D_2__Bacteroidia;D_3__Bacteroidales;D_4__Prevotellaceae;D_5__Prevotella	2.02	2.04	1.85	0.04 (-0.02, 0.10)	0.73	0.23	0.01 (-0.10, 0.13)	-5e-03 (-0.10, 0.09)	0.11 (1e-02, 0.22)
Fatty acids	D_1__Bacteroidetes;D_2__Bacteroidia;D_3__Bacteroidales;D_4__Prevotellaceae;D_5__Prevotella 6	0.66	0.92	0.73	6e-03 (-0.08, 0.09)	0.94	0.17	-0.08 (-0.26, 0.10)	0.11 (-0.03, 0.24)	-0.05 (-0.19, 0.09)
Fatty acids	D_1__Bacteroidetes;D_2__Bacteroidia;D_3__Bacteroidales;D_4__Prevotellaceae;D_5__Prevotella 7	8.92	9	9.26	-0.04 (-0.09, 9e-03)	0.54	0.1	-0.11 (-0.21, -0.01)	0.03 (-0.06, 0.12)	-0.06 (-0.14, 0.02)
Fatty acids	D_1__Bacteroidetes;D_2__Bacteroidia;D_3__Flavobacteriales;D_4__Flavobacteriaceae;D_5__Capnocytophaga	0.27	0.56	0.36	0.06 (-0.02, 0.15)	0.58	0.36	-0.05 (-0.22, 0.13)	0.11 (-0.02, 0.24)	0.08 (-0.06, 0.22)
Fatty acids	D_1__Epsilonbacteraeota;D_2__Campylobacteria;D_3__Campylobacterales;D_4__Campylobacteraceae;D_5__Campylobacter	0.37	0.48	0.37	-0.03 (-0.08, 0.02)	0.73	0.28	-0.03 (-0.14, 0.08)	0.03 (-0.06, 0.12)	-0.06 (-0.12, 7e-03)
Fatty acids	D_1__Firmicutes;D_2__Bacilli;D_3__Bacillales;D_4__Family XI;D_5__Gemella	5.81	4.48	5.21	-8e-03 (-0.05, 0.04)	0.88	0.8	-0.03 (-0.13, 0.06)	7e-03 (-0.08, 0.10)	-4e-03 (-0.06, 0.06)
Fatty acids	D_1__Firmicutes;D_2__Bacilli;D_3__Lactobacillales;D_4__Carnobacteriaceae;D_5__Granulicatella	2.52	2.25	2.4	0.02 (-0.02, 0.06)	0.73	0.14	-0.10 (-0.23, 0.04)	0.06 (-0.02, 0.13)	0.02 (-0.02, 0.07)
Fatty acids	D_1__Firmicutes;D_2__Bacilli;D_3__Lactobacillales;D_4__Streptococcaceae;D_5__Streptococcus	40.58	36.68	39.36	-1e-03 (-0.02, 0.02)	0.94	0.03	0.03 (-4e-03, 0.07)	-0.04 (-0.07, -2e-03)	2e-03 (-0.03, 0.03)
Fatty acids	D_1__Firmicutes;D_2__Clostridia;D_3__Clostridiales;D_4__Lachnospiraceae;D_5__Lachnoanaerobaculum	0.34	0.39	0.36	0.05 (-0.01, 0.11)	0.54	0.31	-0.04 (-0.18, 0.10)	0.09 (-1e-03, 0.17)	0.04 (-0.05, 0.14)
Fatty acids	D_1__Firmicutes;D_2__Clostridia;D_3__Clostridiales;D_4__Lachnospiraceae;D_5__Oribacterium	0.25	0.28	0.27	0.04 (-0.03, 0.11)	0.73	0.47	0.01 (-0.12, 0.15)	0.10 (-0.02, 0.23)	9e-03 (-0.09, 0.11)
Fatty acids	D_1__Firmicutes;D_2__Clostridia;D_3__Clostridiales;D_4__Lachnospiraceae;D_5__Stomatobaculum	0.34	0.49	0.43	0.08 (1e-03, 0.16)	0.54	0.65	0.06 (-0.11, 0.23)	0.12 (1e-03, 0.24)	0.04 (-0.09, 0.17)
Fatty acids	D_1__Firmicutes;D_2__Negativicutes;D_3__Selenomonadales;D_4__Veillonellaceae;D_5__Veillonella	5.07	6.39	5.95	-0.02 (-0.05, 0.01)	0.73	0.98	-0.02 (-0.10, 0.06)	-0.02 (-0.06, 0.03)	-0.02 (-0.08, 0.03)
Fatty acids	D_1__Fusobacteria;D_2__Fusobacteriia;D_3__Fusobacteriales;D_4__Fusobacteriaceae;D_5__Fusobacterium	2.93	3.52	2.61	8e-03 (-0.04, 0.06)	0.88	0.74	2e-04 (-0.09, 0.09)	-0.01 (-0.10, 0.07)	0.04 (-0.05, 0.12)
Fatty acids	D_1__Fusobacteria;D_2__Fusobacteriia;D_3__Fusobacteriales;D_4__Leptotrichiaceae;D_5__Leptotrichia	1.74	1.75	1.76	0.02 (-0.06, 0.09)	0.88	0.88	-1e-04 (-0.16, 0.16)	0.04 (-0.08, 0.15)	-2e-03 (-0.13, 0.13)
Fatty acids	D_1__Proteobacteria;D_2__Gammaproteobacteria;D_3__Betaproteobacteriales;D_4__Neisseriaceae;D_5__Neisseria	0.04	0.04	0.04	0.07 (-0.02, 0.17)	0.58	0.05	-0.12 (-0.31, 0.07)	0.19 (0.03, 0.36)	0.10 (-0.05, 0.25)
Fatty acids	D_1__Proteobacteria;D_2__Gammaproteobacteria;D_3__Pasteurellales;D_4__Pasteurellaceae;D_5__Haemophilus	6.54	8.24	5.64	0.04 (-0.03, 0.11)	0.73	0.14	-0.09 (-0.24, 0.06)	0.09 (-0.02, 0.20)	0.07 (-0.04, 0.18)
Refined grains	D_1__Actinobacteria;D_2__Actinobacteria;D_3__Actinomycetales;D_4__Actinomycetaceae;D_5__Actinomyces	1.74	2.56	2.25	0.02 (-0.03, 0.06)	0.87	0.22	0.13 (-8e-03, 0.28)	9e-03 (-0.05, 0.07)	-3e-03 (-0.07, 0.06)
Refined grains	D_1__Actinobacteria;D_2__Actinobacteria;D_3__Micrococcales;D_4__Micrococcaceae;D_5__Rothia	6.67	6.51	7.96	0.02 (-0.02, 0.06)	0.8	0.7	9e-03 (-0.13, 0.15)	0.04 (-0.02, 0.09)	2e-03 (-0.05, 0.06)
Refined grains	D_1__Actinobacteria;D_2__Coriobacteriia;D_3__Coriobacteriales;D_4__Atopobiaceae;D_5__Atopobium	0.67	0.62	0.6	0.02 (-0.04, 0.08)	0.89	0.48	0.09 (-0.04, 0.22)	1e-02 (-0.09, 0.11)	-0.01 (-0.11, 0.09)
Refined grains	D_1__Bacteroidetes;D_2__Bacteroidia;D_3__Bacteroidales;D_4__Prevotellaceae;D_5__Alloprevotella	1.85	1.34	1.39	0.04 (-0.04, 0.11)	0.8	0.02	0.18 (0.03, 0.34)	-0.10 (-0.23, 0.04)	0.06 (-0.06, 0.17)
Refined grains	D_1__Bacteroidetes;D_2__Bacteroidia;D_3__Bacteroidales;D_4__Prevotellaceae;D_5__Prevotella	2.02	2.04	1.85	-0.02 (-0.08, 0.04)	0.87	0.09	0.10 (-0.02, 0.22)	-0.07 (-0.15, 0.02)	-0.03 (-0.12, 0.06)
Refined grains	D_1__Bacteroidetes;D_2__Bacteroidia;D_3__Bacteroidales;D_4__Prevotellaceae;D_5__Prevotella 6	0.66	0.92	0.73	-0.01 (-0.09, 0.07)	0.97	0.15	0.14 (-0.04, 0.32)	-0.04 (-0.17, 0.10)	-0.07 (-0.20, 0.06)
Refined grains	D_1__Bacteroidetes;D_2__Bacteroidia;D_3__Bacteroidales;D_4__Prevotellaceae;D_5__Prevotella 7	8.92	9	9.26	0.05 (4e-04, 0.10)	0.64	0.31	0.11 (0.01, 0.21)	0.04 (-0.03, 0.12)	0.01 (-0.06, 0.09)
Refined grains	D_1__Bacteroidetes;D_2__Bacteroidia;D_3__Flavobacteriales;D_4__Flavobacteriaceae;D_5__Capnocytophaga	0.27	0.56	0.36	-0.07 (-0.14, -5e-04)	0.64	0.47	5e-04 (-0.14, 0.14)	-0.08 (-0.19, 0.04)	-0.11 (-0.23, 2e-03)
Refined grains	D_1__Epsilonbacteraeota;D_2__Campylobacteria;D_3__Campylobacterales;D_4__Campylobacteraceae;D_5__Campylobacter	0.37	0.48	0.37	3e-03 (-0.04, 0.05)	0.97	0.45	0.04 (-0.06, 0.13)	0.02 (-0.05, 0.09)	-0.03 (-0.09, 0.04)
Refined grains	D_1__Firmicutes;D_2__Bacilli;D_3__Bacillales;D_4__Family XI;D_5__Gemella	5.81	4.48	5.21	-3e-03 (-0.05, 0.04)	0.97	0.06	-0.04 (-0.12, 0.05)	-0.05 (-0.12, 0.02)	0.07 (-5e-03, 0.14)
Refined grains	D_1__Firmicutes;D_2__Bacilli;D_3__Lactobacillales;D_4__Carnobacteriaceae;D_5__Granulicatella	2.52	2.25	2.4	-2e-03 (-0.04, 0.03)	0.97	0.4	0.08 (-0.04, 0.20)	-5e-03 (-0.08, 0.07)	-0.01 (-0.06, 0.03)
Refined grains	D_1__Firmicutes;D_2__Bacilli;D_3__Lactobacillales;D_4__Streptococcaceae;D_5__Streptococcus	40.58	36.68	39.36	-3e-03 (-0.02, 0.02)	0.97	0.03	-0.04 (-0.07, -1e-04)	0.04 (-4e-03, 0.08)	-2e-03 (-0.03, 0.03)
Refined grains	D_1__Firmicutes;D_2__Clostridia;D_3__Clostridiales;D_4__Lachnospiraceae;D_5__Lachnoanaerobaculum	0.34	0.39	0.36	0.01 (-0.05, 0.07)	0.94	0.05	0.15 (-1e-02, 0.31)	-0.05 (-0.13, 0.03)	0.07 (-0.04, 0.18)
Refined grains	D_1__Firmicutes;D_2__Clostridia;D_3__Clostridiales;D_4__Lachnospiraceae;D_5__Oribacterium	0.25	0.28	0.27	0.02 (-0.04, 0.08)	0.87	0.08	0.16 (0.02, 0.30)	8e-03 (-0.09, 0.11)	-0.02 (-0.11, 0.06)
Refined grains	D_1__Firmicutes;D_2__Clostridia;D_3__Clostridiales;D_4__Lachnospiraceae;D_5__Stomatobaculum	0.34	0.49	0.43	0.06 (-1e-02, 0.14)	0.68	0.01	0.31 (0.13, 0.48)	-3e-03 (-0.12, 0.11)	0.03 (-0.09, 0.15)
Refined grains	D_1__Firmicutes;D_2__Negativicutes;D_3__Selenomonadales;D_4__Veillonellaceae;D_5__Veillonella	5.07	6.39	5.95	0.03 (2e-04, 0.06)	0.64	0.22	0.10 (7e-03, 0.20)	0.04 (-9e-03, 0.08)	8e-03 (-0.04, 0.06)
Refined grains	D_1__Fusobacteria;D_2__Fusobacteriia;D_3__Fusobacteriales;D_4__Fusobacteriaceae;D_5__Fusobacterium	2.93	3.52	2.61	-0.03 (-0.08, 0.02)	0.8	0.35	0.04 (-0.10, 0.17)	-0.07 (-0.15, 9e-03)	-0.02 (-0.09, 0.06)
Refined grains	D_1__Fusobacteria;D_2__Fusobacteriia;D_3__Fusobacteriales;D_4__Leptotrichiaceae;D_5__Leptotrichia	1.74	1.75	1.76	-0.08 (-0.14, -0.01)	0.57	0.49	-0.02 (-0.16, 0.13)	-0.11 (-0.21, -0.02)	-0.06 (-0.16, 0.04)
Refined grains	D_1__Proteobacteria;D_2__Gammaproteobacteria;D_3__Betaproteobacteriales;D_4__Neisseriaceae;D_5__Neisseria	0.04	0.04	0.04	-0.05 (-0.15, 0.04)	0.8	0.95	-0.04 (-0.21, 0.13)	-0.08 (-0.24, 0.09)	-0.04 (-0.19, 0.10)
Refined grains	D_1__Proteobacteria;D_2__Gammaproteobacteria;D_3__Pasteurellales;D_4__Pasteurellaceae;D_5__Haemophilus	6.54	8.24	5.64	-0.06 (-0.12, 8e-03)	0.68	0.97	-0.05 (-0.17, 0.07)	-0.05 (-0.17, 0.07)	-0.07 (-0.17, 0.04)
Sodium	D_1__Actinobacteria;D_2__Actinobacteria;D_3__Actinomycetales;D_4__Actinomycetaceae;D_5__Actinomyces	1.74	2.56	2.25	-0.02 (-0.06, 0.03)	0.78	0.28	0.09 (-0.05, 0.23)	-0.02 (-0.09, 0.04)	-0.03 (-0.10, 0.03)
Sodium	D_1__Actinobacteria;D_2__Actinobacteria;D_3__Micrococcales;D_4__Micrococcaceae;D_5__Rothia	6.67	6.51	7.96	0.07 (0.03, 0.12)	0.03	0.41	0.11 (-0.03, 0.25)	0.04 (-0.03, 0.11)	0.10 (0.03, 0.16)
Sodium	D_1__Actinobacteria;D_2__Coriobacteriia;D_3__Coriobacteriales;D_4__Atopobiaceae;D_5__Atopobium	0.67	0.62	0.6	4e-03 (-0.06, 0.07)	0.96	0.77	0.04 (-0.11, 0.20)	0.01 (-0.10, 0.12)	-0.02 (-0.13, 0.08)
Sodium	D_1__Bacteroidetes;D_2__Bacteroidia;D_3__Bacteroidales;D_4__Prevotellaceae;D_5__Alloprevotella	1.85	1.34	1.39	-0.07 (-0.16, 0.02)	0.36	0.12	0.05 (-0.09, 0.20)	-0.15 (-0.34, 0.04)	-0.13 (-0.27, 3e-03)
Sodium	D_1__Bacteroidetes;D_2__Bacteroidia;D_3__Bacteroidales;D_4__Prevotellaceae;D_5__Prevotella	2.02	2.04	1.85	-0.06 (-0.13, 0.01)	0.36	0.4	-0.02 (-0.14, 0.10)	-0.03 (-0.15, 0.09)	-0.13 (-0.26, -9e-04)
Sodium	D_1__Bacteroidetes;D_2__Bacteroidia;D_3__Bacteroidales;D_4__Prevotellaceae;D_5__Prevotella 6	0.66	0.92	0.73	-0.07 (-0.16, 0.03)	0.44	0.05	0.13 (-0.06, 0.32)	-0.08 (-0.25, 0.09)	-0.17 (-0.31, -0.02)
Sodium	D_1__Bacteroidetes;D_2__Bacteroidia;D_3__Bacteroidales;D_4__Prevotellaceae;D_5__Prevotella 7	8.92	9	9.26	0.01 (-0.04, 0.07)	0.85	0.69	0.05 (-0.06, 0.17)	-8e-03 (-0.10, 0.08)	7e-03 (-0.07, 0.09)
Sodium	D_1__Bacteroidetes;D_2__Bacteroidia;D_3__Flavobacteriales;D_4__Flavobacteriaceae;D_5__Capnocytophaga	0.27	0.56	0.36	-0.07 (-0.16, 0.02)	0.36	0.09	0.06 (-0.10, 0.21)	-0.18 (-0.32, -0.03)	-0.08 (-0.24, 0.08)
Sodium	D_1__Epsilonbacteraeota;D_2__Campylobacteria;D_3__Campylobacterales;D_4__Campylobacteraceae;D_5__Campylobacter	0.37	0.48	0.37	-0.03 (-0.08, 0.01)	0.36	0.81	-0.04 (-0.14, 0.06)	-0.06 (-0.15, 0.03)	-0.02 (-0.08, 0.04)
Sodium	D_1__Firmicutes;D_2__Bacilli;D_3__Bacillales;D_4__Family XI;D_5__Gemella	5.81	4.48	5.21	-0.04 (-0.09, 2e-03)	0.23	0.82	-0.04 (-0.12, 0.04)	-0.07 (-0.18, 0.03)	-0.03 (-0.10, 0.03)
Sodium	D_1__Firmicutes;D_2__Bacilli;D_3__Lactobacillales;D_4__Carnobacteriaceae;D_5__Granulicatella	2.52	2.25	2.4	-0.02 (-0.05, 0.02)	0.64	0.35	0.04 (-0.08, 0.17)	-0.06 (-0.13, 0.02)	-0.01 (-0.05, 0.03)
Sodium	D_1__Firmicutes;D_2__Bacilli;D_3__Lactobacillales;D_4__Streptococcaceae;D_5__Streptococcus	40.58	36.68	39.36	0.02 (4e-03, 0.04)	0.14	0.98	0.02 (-0.01, 0.06)	0.03 (-1e-02, 0.06)	0.02 (-0.01, 0.05)
Sodium	D_1__Firmicutes;D_2__Clostridia;D_3__Clostridiales;D_4__Lachnospiraceae;D_5__Lachnoanaerobaculum	0.34	0.39	0.36	9e-04 (-0.06, 0.07)	0.99	0.14	0.12 (-0.02, 0.26)	-0.06 (-0.16, 0.05)	-0.01 (-0.12, 0.09)
Sodium	D_1__Firmicutes;D_2__Clostridia;D_3__Clostridiales;D_4__Lachnospiraceae;D_5__Oribacterium	0.25	0.28	0.27	-0.09 (-0.17, -0.02)	0.14	0.3	-8e-03 (-0.14, 0.13)	-0.16 (-0.29, -0.02)	-0.11 (-0.23, 0.02)
Sodium	D_1__Firmicutes;D_2__Clostridia;D_3__Clostridiales;D_4__Lachnospiraceae;D_5__Stomatobaculum	0.34	0.49	0.43	-0.07 (-0.16, 0.01)	0.31	0.25	0.05 (-0.12, 0.23)	-0.13 (-0.27, 0.02)	-0.11 (-0.24, 0.03)
Sodium	D_1__Firmicutes;D_2__Negativicutes;D_3__Selenomonadales;D_4__Veillonellaceae;D_5__Veillonella	5.07	6.39	5.95	0.04 (0.01, 0.08)	0.12	0.32	0.09 (8e-03, 0.17)	0.05 (2e-03, 0.10)	0.02 (-0.03, 0.07)
Sodium	D_1__Fusobacteria;D_2__Fusobacteriia;D_3__Fusobacteriales;D_4__Fusobacteriaceae;D_5__Fusobacterium	2.93	3.52	2.61	-0.10 (-0.15, -0.04)	0.03	0.43	-0.14 (-0.23, -0.05)	-0.09 (-0.19, 0.01)	-0.05 (-0.15, 0.05)
Sodium	D_1__Fusobacteria;D_2__Fusobacteriia;D_3__Fusobacteriales;D_4__Leptotrichiaceae;D_5__Leptotrichia	1.74	1.75	1.76	-0.08 (-0.15, 3e-03)	0.23	0.11	0.05 (-0.10, 0.19)	-0.16 (-0.29, -0.03)	-0.10 (-0.23, 0.04)
Sodium	D_1__Proteobacteria;D_2__Gammaproteobacteria;D_3__Betaproteobacteriales;D_4__Neisseriaceae;D_5__Neisseria	0.04	0.04	0.04	-0.11 (-0.21, -5e-03)	0.19	0.29	-0.17 (-0.37, 0.03)	-0.18 (-0.37, 4e-04)	-0.01 (-0.17, 0.15)
Sodium	D_1__Proteobacteria;D_2__Gammaproteobacteria;D_3__Pasteurellales;D_4__Pasteurellaceae;D_5__Haemophilus	6.54	8.24	5.64	-0.01 (-0.09, 0.06)	0.88	0.57	0.04 (-0.11, 0.19)	-0.08 (-0.23, 0.08)	-0.01 (-0.12, 0.09)
Added sugar	D_1__Actinobacteria;D_2__Actinobacteria;D_3__Actinomycetales;D_4__Actinomycetaceae;D_5__Actinomyces	1.74	2.56	2.25	9e-03 (-0.04, 0.06)	0.82	0.14	-0.13 (-0.28, 0.01)	0.03 (-0.06, 0.11)	0.02 (-0.04, 0.09)
Added sugar	D_1__Actinobacteria;D_2__Actinobacteria;D_3__Micrococcales;D_4__Micrococcaceae;D_5__Rothia	6.67	6.51	7.96	-0.06 (-0.10, -0.01)	0.02	0.8	-0.10 (-0.25, 0.04)	-0.05 (-0.12, 0.02)	-0.05 (-0.11, 1e-03)
Added sugar	D_1__Actinobacteria;D_2__Coriobacteriia;D_3__Coriobacteriales;D_4__Atopobiaceae;D_5__Atopobium	0.67	0.62	0.6	-0.03 (-0.09, 0.04)	0.54	0.28	-0.07 (-0.24, 0.11)	0.06 (-0.07, 0.18)	-0.06 (-0.15, 0.03)
Added sugar	D_1__Bacteroidetes;D_2__Bacteroidia;D_3__Bacteroidales;D_4__Prevotellaceae;D_5__Alloprevotella	1.85	1.34	1.39	0.21 (0.12, 0.31)	0.0003	0.56	0.13 (-0.04, 0.31)	0.23 (0.07, 0.39)	0.26 (0.10, 0.42)
Added sugar	D_1__Bacteroidetes;D_2__Bacteroidia;D_3__Bacteroidales;D_4__Prevotellaceae;D_5__Prevotella	2.02	2.04	1.85	0.14 (0.06, 0.21)	0.004	0.73	0.09 (-0.05, 0.23)	0.16 (0.05, 0.28)	0.14 (-8e-03, 0.29)
Added sugar	D_1__Bacteroidetes;D_2__Bacteroidia;D_3__Bacteroidales;D_4__Prevotellaceae;D_5__Prevotella 6	0.66	0.92	0.73	0.07 (-0.02, 0.17)	0.2	0.82	0.03 (-0.17, 0.23)	0.06 (-0.08, 0.20)	0.11 (-0.04, 0.26)
Added sugar	D_1__Bacteroidetes;D_2__Bacteroidia;D_3__Bacteroidales;D_4__Prevotellaceae;D_5__Prevotella 7	8.92	9	9.26	0.02 (-0.04, 0.07)	0.68	0.76	0.03 (-0.08, 0.15)	0.03 (-0.06, 0.13)	-6e-03 (-0.08, 0.07)
Added sugar	D_1__Bacteroidetes;D_2__Bacteroidia;D_3__Flavobacteriales;D_4__Flavobacteriaceae;D_5__Capnocytophaga	0.27	0.56	0.36	0.12 (0.03, 0.22)	0.02	0.67	0.06 (-0.12, 0.24)	0.17 (0.03, 0.30)	0.12 (-0.05, 0.29)
Added sugar	D_1__Epsilonbacteraeota;D_2__Campylobacteria;D_3__Campylobacterales;D_4__Campylobacteraceae;D_5__Campylobacter	0.37	0.48	0.37	0.03 (-0.01, 0.08)	0.25	0.29	-3e-03 (-0.11, 0.11)	0.09 (5e-03, 0.17)	0.01 (-0.06, 0.08)
Added sugar	D_1__Firmicutes;D_2__Bacilli;D_3__Bacillales;D_4__Family XI;D_5__Gemella	5.81	4.48	5.21	0.08 (0.03, 0.13)	0.004	0.72	0.10 (0.02, 0.19)	0.09 (4e-03, 0.17)	0.06 (-0.01, 0.13)
Added sugar	D_1__Firmicutes;D_2__Bacilli;D_3__Lactobacillales;D_4__Carnobacteriaceae;D_5__Granulicatella	2.52	2.25	2.4	-6e-04 (-0.04, 0.03)	0.97	0.34	0.08 (-0.03, 0.19)	-0.02 (-0.08, 0.05)	-5e-03 (-0.05, 0.04)
Added sugar	D_1__Firmicutes;D_2__Bacilli;D_3__Lactobacillales;D_4__Streptococcaceae;D_5__Streptococcus	40.58	36.68	39.36	-0.05 (-0.07, -0.03)	< 0.0001	0.08	-0.03 (-0.07, 3e-03)	-0.08 (-0.12, -0.05)	-0.04 (-0.07, -7e-03)
Added sugar	D_1__Firmicutes;D_2__Clostridia;D_3__Clostridiales;D_4__Lachnospiraceae;D_5__Lachnoanaerobaculum	0.34	0.39	0.36	0.10 (0.03, 0.17)	0.02	0.77	0.06 (-0.10, 0.21)	0.13 (-7e-03, 0.27)	0.10 (-6e-03, 0.20)
Added sugar	D_1__Firmicutes;D_2__Clostridia;D_3__Clostridiales;D_4__Lachnospiraceae;D_5__Oribacterium	0.25	0.28	0.27	0.11 (0.03, 0.18)	0.02	0.09	0.09 (-0.07, 0.25)	0.22 (0.09, 0.35)	0.03 (-0.08, 0.14)
Added sugar	D_1__Firmicutes;D_2__Clostridia;D_3__Clostridiales;D_4__Lachnospiraceae;D_5__Stomatobaculum	0.34	0.49	0.43	0.14 (0.05, 0.23)	0.01	0.46	0.07 (-0.12, 0.26)	0.23 (0.05, 0.41)	0.12 (-0.01, 0.26)
Added sugar	D_1__Firmicutes;D_2__Negativicutes;D_3__Selenomonadales;D_4__Veillonellaceae;D_5__Veillonella	5.07	6.39	5.95	-0.07 (-0.10, -0.04)	0.0003	0.84	-0.09 (-0.18, 9e-03)	-0.08 (-0.12, -0.03)	-0.06 (-0.11, -0.01)
Added sugar	D_1__Fusobacteria;D_2__Fusobacteriia;D_3__Fusobacteriales;D_4__Fusobacteriaceae;D_5__Fusobacterium	2.93	3.52	2.61	0.14 (0.08, 0.20)	0.0003	0.11	0.20 (0.09, 0.31)	0.19 (0.07, 0.30)	0.06 (-0.05, 0.16)
Added sugar	D_1__Fusobacteria;D_2__Fusobacteriia;D_3__Fusobacteriales;D_4__Leptotrichiaceae;D_5__Leptotrichia	1.74	1.75	1.76	0.07 (-0.01, 0.16)	0.16	0.64	5e-03 (-0.16, 0.17)	0.09 (-0.04, 0.22)	0.10 (-0.04, 0.25)
Added sugar	D_1__Proteobacteria;D_2__Gammaproteobacteria;D_3__Betaproteobacteriales;D_4__Neisseriaceae;D_5__Neisseria	0.04	0.04	0.04	0.21 (0.11, 0.31)	0.0004	0.3	0.30 (0.08, 0.51)	0.28 (0.11, 0.45)	0.13 (-0.02, 0.27)
Added sugar	D_1__Proteobacteria;D_2__Gammaproteobacteria;D_3__Pasteurellales;D_4__Pasteurellaceae;D_5__Haemophilus	6.54	8.24	5.64	0.05 (-0.03, 0.14)	0.3	0.74	6e-03 (-0.14, 0.15)	0.08 (-0.06, 0.21)	0.08 (-0.07, 0.23)
Saturated fats	D_1__Actinobacteria;D_2__Actinobacteria;D_3__Actinomycetales;D_4__Actinomycetaceae;D_5__Actinomyces	1.74	2.56	2.25	0.06 (0.01, 0.11)	0.07	0.3	0.11 (-0.04, 0.27)	0.10 (0.02, 0.18)	0.03 (-0.04, 0.09)
Saturated fats	D_1__Actinobacteria;D_2__Actinobacteria;D_3__Micrococcales;D_4__Micrococcaceae;D_5__Rothia	6.67	6.51	7.96	0.07 (0.03, 0.11)	0.02	0.1	0.22 (0.07, 0.38)	0.05 (-0.02, 0.11)	0.06 (5e-03, 0.11)
Saturated fats	D_1__Actinobacteria;D_2__Coriobacteriia;D_3__Coriobacteriales;D_4__Atopobiaceae;D_5__Atopobium	0.67	0.62	0.6	-0.02 (-0.08, 0.05)	0.88	0.67	0.04 (-0.11, 0.19)	-0.01 (-0.12, 0.09)	-0.04 (-0.14, 0.06)
Saturated fats	D_1__Bacteroidetes;D_2__Bacteroidia;D_3__Bacteroidales;D_4__Prevotellaceae;D_5__Alloprevotella	1.85	1.34	1.39	-0.14 (-0.23, -0.05)	0.02	0.04	-0.27 (-0.43, -0.10)	0.03 (-0.14, 0.20)	-0.17 (-0.32, -0.02)
Saturated fats	D_1__Bacteroidetes;D_2__Bacteroidia;D_3__Bacteroidales;D_4__Prevotellaceae;D_5__Prevotella	2.02	2.04	1.85	-0.01 (-0.08, 0.05)	0.92	0.68	-0.04 (-0.17, 0.09)	0.03 (-0.08, 0.13)	-0.03 (-0.14, 0.07)
Saturated fats	D_1__Bacteroidetes;D_2__Bacteroidia;D_3__Bacteroidales;D_4__Prevotellaceae;D_5__Prevotella 6	0.66	0.92	0.73	4e-04 (-0.09, 0.09)	0.99	0.05	0.15 (-0.03, 0.34)	0.03 (-0.11, 0.17)	-0.14 (-0.29, 0.01)
Saturated fats	D_1__Bacteroidetes;D_2__Bacteroidia;D_3__Bacteroidales;D_4__Prevotellaceae;D_5__Prevotella 7	8.92	9	9.26	-0.03 (-0.08, 0.02)	0.52	0.38	-0.04 (-0.14, 0.06)	0.02 (-0.07, 0.12)	-0.07 (-0.15, 0.02)
Saturated fats	D_1__Bacteroidetes;D_2__Bacteroidia;D_3__Flavobacteriales;D_4__Flavobacteriaceae;D_5__Capnocytophaga	0.27	0.56	0.36	0.01 (-0.07, 0.10)	0.93	0.43	-0.04 (-0.19, 0.11)	0.09 (-0.06, 0.24)	-6e-03 (-0.14, 0.13)
Saturated fats	D_1__Epsilonbacteraeota;D_2__Campylobacteria;D_3__Campylobacterales;D_4__Campylobacteraceae;D_5__Campylobacter	0.37	0.48	0.37	0.01 (-0.04, 0.06)	0.85	0.42	0.03 (-0.08, 0.14)	0.05 (-0.03, 0.14)	-0.02 (-0.09, 0.05)
Saturated fats	D_1__Firmicutes;D_2__Bacilli;D_3__Bacillales;D_4__Family XI;D_5__Gemella	5.81	4.48	5.21	-0.08 (-0.13, -0.04)	0.01	0.56	-0.11 (-0.20, -0.03)	-0.09 (-0.18, -3e-03)	-0.05 (-0.12, 0.02)
Saturated fats	D_1__Firmicutes;D_2__Bacilli;D_3__Lactobacillales;D_4__Carnobacteriaceae;D_5__Granulicatella	2.52	2.25	2.4	6e-03 (-0.04, 0.05)	0.95	0.03	-0.13 (-0.24, -0.02)	0.04 (-0.07, 0.15)	0.03 (-0.03, 0.08)
Saturated fats	D_1__Firmicutes;D_2__Bacilli;D_3__Lactobacillales;D_4__Streptococcaceae;D_5__Streptococcus	40.58	36.68	39.36	0.02 (5e-03, 0.05)	0.08	0.24	0.03 (-2e-03, 0.07)	-4e-04 (-0.04, 0.04)	0.04 (5e-03, 0.07)
Saturated fats	D_1__Firmicutes;D_2__Clostridia;D_3__Clostridiales;D_4__Lachnospiraceae;D_5__Lachnoanaerobaculum	0.34	0.39	0.36	3e-03 (-0.06, 0.07)	0.98	0.61	-0.02 (-0.16, 0.12)	0.04 (-0.06, 0.13)	-0.03 (-0.14, 0.08)
Saturated fats	D_1__Firmicutes;D_2__Clostridia;D_3__Clostridiales;D_4__Lachnospiraceae;D_5__Oribacterium	0.25	0.28	0.27	8e-03 (-0.06, 0.08)	0.97	0.57	0.02 (-0.12, 0.16)	0.05 (-0.08, 0.18)	-0.03 (-0.14, 0.07)
Saturated fats	D_1__Firmicutes;D_2__Clostridia;D_3__Clostridiales;D_4__Lachnospiraceae;D_5__Stomatobaculum	0.34	0.49	0.43	-0.01 (-0.09, 0.07)	0.95	0.1	0.05 (-0.13, 0.23)	0.07 (-0.07, 0.20)	-0.12 (-0.26, 8e-03)
Saturated fats	D_1__Firmicutes;D_2__Negativicutes;D_3__Selenomonadales;D_4__Veillonellaceae;D_5__Veillonella	5.07	6.39	5.95	0.02 (-0.01, 0.06)	0.49	0.26	0.09 (5e-05, 0.18)	7e-03 (-0.05, 0.06)	1e-02 (-0.05, 0.07)
Saturated fats	D_1__Fusobacteria;D_2__Fusobacteriia;D_3__Fusobacteriales;D_4__Fusobacteriaceae;D_5__Fusobacterium	2.93	3.52	2.61	-0.05 (-0.10, 2e-03)	0.23	0.09	-0.13 (-0.22, -0.03)	0.02 (-0.08, 0.11)	-0.04 (-0.11, 0.04)
Saturated fats	D_1__Fusobacteria;D_2__Fusobacteriia;D_3__Fusobacteriales;D_4__Leptotrichiaceae;D_5__Leptotrichia	1.74	1.75	1.76	0.02 (-0.06, 0.10)	0.91	0.26	0.13 (-0.03, 0.28)	3e-03 (-0.12, 0.13)	-0.04 (-0.18, 0.09)
Saturated fats	D_1__Proteobacteria;D_2__Gammaproteobacteria;D_3__Betaproteobacteriales;D_4__Neisseriaceae;D_5__Neisseria	0.04	0.04	0.04	-0.06 (-0.15, 0.04)	0.49	0.92	-0.09 (-0.26, 0.09)	-0.05 (-0.22, 0.11)	-0.04 (-0.20, 0.13)
Saturated fats	D_1__Proteobacteria;D_2__Gammaproteobacteria;D_3__Pasteurellales;D_4__Pasteurellaceae;D_5__Haemophilus	6.54	8.24	5.64	0.05 (-0.02, 0.12)	0.43	0.81	0.02 (-0.09, 0.14)	0.06 (-0.08, 0.19)	0.08 (-0.05, 0.21)
% energy from added sugar	D_1__Actinobacteria;D_2__Actinobacteria;D_3__Actinomycetales;D_4__Actinomycetaceae;D_5__Actinomyces	1.74	2.56	2.25	3e-03 (-0.03, 0.04)	0.91	0.12	0.10 (1e-03, 0.21)	-0.01 (-0.08, 0.05)	-0.01 (-0.06, 0.04)
% energy from added sugar	D_1__Actinobacteria;D_2__Actinobacteria;D_3__Micrococcales;D_4__Micrococcaceae;D_5__Rothia	6.67	6.51	7.96	0.05 (0.02, 0.09)	0.009	0.9	0.07 (-0.03, 0.18)	0.05 (-6e-03, 0.11)	0.05 (5e-03, 0.10)
% energy from added sugar	D_1__Actinobacteria;D_2__Coriobacteriia;D_3__Coriobacteriales;D_4__Atopobiaceae;D_5__Atopobium	0.67	0.62	0.6	0.02 (-0.03, 0.07)	0.56	0.29	0.04 (-0.10, 0.17)	-0.04 (-0.14, 0.05)	0.05 (-0.02, 0.13)
% energy from added sugar	D_1__Bacteroidetes;D_2__Bacteroidia;D_3__Bacteroidales;D_4__Prevotellaceae;D_5__Alloprevotella	1.85	1.34	1.39	-0.15 (-0.23, -0.08)	0.001	0.2	-0.07 (-0.19, 0.05)	-0.21 (-0.34, -0.07)	-0.22 (-0.36, -0.08)
% energy from added sugar	D_1__Bacteroidetes;D_2__Bacteroidia;D_3__Bacteroidales;D_4__Prevotellaceae;D_5__Prevotella	2.02	2.04	1.85	-0.10 (-0.16, -0.04)	0.005	0.74	-0.07 (-0.17, 0.03)	-0.12 (-0.22, -0.03)	-0.11 (-0.24, 7e-03)
% energy from added sugar	D_1__Bacteroidetes;D_2__Bacteroidia;D_3__Bacteroidales;D_4__Prevotellaceae;D_5__Prevotella 6	0.66	0.92	0.73	-0.06 (-0.14, 0.01)	0.19	0.96	-0.04 (-0.22, 0.13)	-0.07 (-0.19, 0.05)	-0.07 (-0.20, 0.06)
% energy from added sugar	D_1__Bacteroidetes;D_2__Bacteroidia;D_3__Bacteroidales;D_4__Prevotellaceae;D_5__Prevotella 7	8.92	9	9.26	-0.01 (-0.06, 0.03)	0.67	0.72	-0.02 (-0.10, 0.06)	-0.03 (-0.11, 0.05)	9e-03 (-0.06, 0.08)
% energy from added sugar	D_1__Bacteroidetes;D_2__Bacteroidia;D_3__Flavobacteriales;D_4__Flavobacteriaceae;D_5__Capnocytophaga	0.27	0.56	0.36	-0.11 (-0.18, -0.03)	0.02	0.68	-0.05 (-0.19, 0.08)	-0.13 (-0.24, -0.01)	-0.13 (-0.28, 0.02)
% energy from added sugar	D_1__Epsilonbacteraeota;D_2__Campylobacteria;D_3__Campylobacterales;D_4__Campylobacteraceae;D_5__Campylobacter	0.37	0.48	0.37	-0.03 (-0.06, 0.01)	0.27	0.41	-0.01 (-0.09, 0.06)	-0.07 (-0.13, 3e-03)	-7e-03 (-0.06, 0.05)
% energy from added sugar	D_1__Firmicutes;D_2__Bacilli;D_3__Bacillales;D_4__Family XI;D_5__Gemella	5.81	4.48	5.21	-0.06 (-0.10, -0.03)	0.004	0.77	-0.06 (-0.13, -1e-03)	-0.08 (-0.15, -0.01)	-0.05 (-0.11, 1e-02)
% energy from added sugar	D_1__Firmicutes;D_2__Bacilli;D_3__Lactobacillales;D_4__Carnobacteriaceae;D_5__Granulicatella	2.52	2.25	2.4	-2e-03 (-0.03, 0.03)	0.91	0.29	-0.06 (-0.15, 0.02)	0.01 (-0.04, 0.07)	3e-03 (-0.03, 0.04)
% energy from added sugar	D_1__Firmicutes;D_2__Bacilli;D_3__Lactobacillales;D_4__Streptococcaceae;D_5__Streptococcus	40.58	36.68	39.36	0.04 (0.03, 0.06)	< 0.0001	0.06	0.02 (-5e-03, 0.05)	0.07 (0.04, 0.10)	0.04 (9e-03, 0.06)
% energy from added sugar	D_1__Firmicutes;D_2__Clostridia;D_3__Clostridiales;D_4__Lachnospiraceae;D_5__Lachnoanaerobaculum	0.34	0.39	0.36	-0.07 (-0.13, -0.01)	0.05	0.52	-0.02 (-0.13, 0.09)	-0.12 (-0.24, 5e-03)	-0.08 (-0.17, 0.01)
% energy from added sugar	D_1__Firmicutes;D_2__Clostridia;D_3__Clostridiales;D_4__Lachnospiraceae;D_5__Oribacterium	0.25	0.28	0.27	-0.09 (-0.16, -0.03)	0.01	0.07	-0.07 (-0.18, 0.04)	-0.20 (-0.31, -0.09)	-0.03 (-0.13, 0.07)
% energy from added sugar	D_1__Firmicutes;D_2__Clostridia;D_3__Clostridiales;D_4__Lachnospiraceae;D_5__Stomatobaculum	0.34	0.49	0.43	-0.10 (-0.18, -0.03)	0.03	0.25	-0.04 (-0.17, 0.09)	-0.21 (-0.36, -0.05)	-0.09 (-0.21, 0.02)
% energy from added sugar	D_1__Firmicutes;D_2__Negativicutes;D_3__Selenomonadales;D_4__Veillonellaceae;D_5__Veillonella	5.07	6.39	5.95	0.06 (0.04, 0.09)	< 0.0001	0.99	0.07 (-5e-04, 0.13)	0.06 (0.02, 0.10)	0.06 (0.02, 0.10)
% energy from added sugar	D_1__Fusobacteria;D_2__Fusobacteriia;D_3__Fusobacteriales;D_4__Fusobacteriaceae;D_5__Fusobacterium	2.93	3.52	2.61	-0.11 (-0.16, -0.06)	0.0001	0.23	-0.14 (-0.22, -0.06)	-0.14 (-0.24, -0.05)	-0.05 (-0.14, 0.03)
% energy from added sugar	D_1__Fusobacteria;D_2__Fusobacteriia;D_3__Fusobacteriales;D_4__Leptotrichiaceae;D_5__Leptotrichia	1.74	1.75	1.76	-0.05 (-0.11, 0.02)	0.25	0.44	0.01 (-0.10, 0.13)	-0.07 (-0.17, 0.03)	-0.09 (-0.23, 0.04)
% energy from added sugar	D_1__Proteobacteria;D_2__Gammaproteobacteria;D_3__Betaproteobacteriales;D_4__Neisseriaceae;D_5__Neisseria	0.04	0.04	0.04	-0.18 (-0.27, -0.10)	0.0002	0.65	-0.22 (-0.40, -0.05)	-0.21 (-0.35, -0.07)	-0.14 (-0.27, -0.01)
% energy from added sugar	D_1__Proteobacteria;D_2__Gammaproteobacteria;D_3__Pasteurellales;D_4__Pasteurellaceae;D_5__Haemophilus	6.54	8.24	5.64	-0.05 (-0.12, 0.02)	0.25	0.75	-0.02 (-0.13, 0.09)	-0.06 (-0.18, 0.05)	-0.08 (-0.21, 0.06)
Models were adjusted for age, sex, body mass index, self-reported race and ethnicity, education, smoking status, tea, coffee, alcohol, and total energy intake
The HEI-2015 scores are modeled as a 1 unit increase in the score. % energy from added sugar represents a change of 5% in energy from added sugar
Restricted to genera with a weighted prevalence >95%
FDR p-value incorporates the total number of genera tested (N = 101)
